# Supplementary material for: Assessing variants of uncertain significance implicated in hearing loss using a comprehensive deafness proteome
Source: Hum Genet. 2023 Apr 22;142(6):819–34. doi: 10.1007/s00439-023-02559-9 (PMC10182131; doi:10.1007/s00439-023-02559-9)
Supplement: Supplementary file 2 — Supplementary file2 (XLSX 16744 KB) [file 439_2023_2559_MOESM2_ESM.xlsx]

## Sheet: Sheet1
Table S4. Solvent accessible surface areas (SASAs), AlphaFold2 confidence scores, and DDGun free energy predictions for the 128,167 missense variants in the Deafness Variation Database (DVD). For additional variant information, please reference the DVD at deafnessvariationdatabase.org. GRCh37 coordinates were converted to GRCh38 coordinates by the Lift Genome Annotations tool.
Gene	Genomic Description (GRCh37)	Genomic Description (GRCh38)	HGVS Nucleotide Change	HGVS Protein Change	Variant Classification	Phenotype	Consequence	Protein Position	Impact	CADD Phred	Interpro Domain	Max MAF (%)	Max MAF Source	Surface Area	Normalized SA	Confidence Score	∆∆G_fold	|∆∆G_fold|
ABHD12	20:25275622:G>A	20:25294986:G>A	NM_015600.5:c.1202C>T	NP_056415.1:p.Ser401Leu	Likely benign	null	missense_variant	401	MODERATE	0.986	null	0.00501153	gnomad_AF_eas_pass	83.1069	0.602629	37.05	-0.6	0.6
ABHD12	20:25275628:A>C	20:25294986:G>A	NM_015600.5:c.1196T>G	NP_056415.1:p.Met399Arg	Likely benign	null	missense_variant	399	MODERATE	0.549	null	0.000879028	gnomad_AF_nfe_pass	95.0228	0.438837	32.38	0.5	0.5
ABHD12	20:25275631:C>T	20:25294986:G>A	NM_015600.5:c.1193G>A	NP_056415.1:p.Ser398Asn	Likely benign	null	missense_variant	398	MODERATE	12.24	null	0.00289084	gnomad_AF_amr_pass	66.5173	0.482334	37.35	0.1	0.1
ABHD12	20:25275632:T>A	20:25294986:G>A	NM_015600.5:c.1192A>T	NP_056415.1:p.Ser398Cys	Likely benign	null	missense_variant	398	MODERATE	12.59	null	0.000879013	gnomad_AF_nfe_pass	66.5173	0.482334	37.35	0.1	0.1
ABHD12	20:25275642:G>C	20:25294986:G>A	NM_015600.5:c.1182C>G	NP_056415.1:p.Ser394Arg	Likely benign	null	missense_variant	394	MODERATE	2.456	null	0.00263708	gnomad_AF_nfe_pass	107.954	0.782802	31.97	-0.2	0.2
ABHD12	20:25275647:A>C	20:25294986:G>A	NM_015600.5:c.1177T>G	NP_056415.1:p.Ser393Ala	Likely benign	null	missense_variant	393	MODERATE	9.65	null	0.00326627	gnomad_AF_sas_pass	74.6382	0.54122	34.06	0	0
ABHD12	20:25275649:C>A	20:25294986:G>A	NM_015600.5:c.1175G>T	NP_056415.1:p.Gly392Val	Likely benign	null	missense_variant	392	MODERATE	6.718	null	0.000879028	gnomad_AF_nfe_pass	85.7312	0.899157	32.7	-0.2	0.2
ABHD12	20:25275652:G>A	20:25294986:G>A	NM_015600.5:c.1172C>T	NP_056415.1:p.Pro391Leu	Likely benign	null	missense_variant	391	MODERATE	6.73	null	0.0120135	gnomad_AF_afr_pass	185.704	1.18057	31.32	0	0
ABHD12	20:25275658:T>G	20:25294986:G>A	NM_015600.5:c.1166A>C	NP_056415.1:p.Gln389Pro	Unknown significance	null	missense_variant	389	MODERATE	14.44	null	0.00263704	gnomad_AF_nfe_pass	87.874	0.444365	32.22	0.4	0.4
ABHD12	20:25275664:G>A	20:25294986:G>A	NM_015600.5:c.1160C>T	NP_056415.1:p.Pro387Leu	Likely benign	null	missense_variant&splice_region_variant	387	MODERATE	5.981	null	0.00615233	gnomad_AF_afr_pass	101.501	0.645271	58.82	-0.1	0.1
ABHD12	20:25275666:T>A	20:25294986:G>A	NM_015600.5:c.1158A>T	NP_056415.1:p.Arg386Ser	Likely benign	null	missense_variant&splice_region_variant	386	MODERATE	17.8	null	0.000879105	gnomad_AF_nfe_pass	159.076	0.590425	77.03	0.4	0.4
ABHD12	20:25281486:G>A	20:25294986:G>A	NM_001042472.3:c.1192C>T	NP_001035937.1:p.His398Tyr	Likely pathogenic	Autism spectrum disorder	missense_variant	398	MODERATE	18.13	null	0	null	245.759	1.19648	36.8	0	0
ABHD12	20:25281488:T>C	20:25294986:G>A	NM_001042472.3:c.1190A>G	NP_001035937.1:p.Gln397Arg	Unknown significance	-	missense_variant	397	MODERATE	19.16	null	0.00353932	gnomad_AF_nfe_pass	186.362	0.942403	31.91	0	0
ABHD12	20:25281492:G>A	20:25294986:G>A	NM_001042472.3:c.1186C>T	NP_001035937.1:p.His396Tyr	Unknown significance	null	missense_variant	396	MODERATE	16.28	null	0.00556545	gnomad_AF_eas_pass	174.757	0.850802	35.65	-0.2	0.2
ABHD12	20:25281503:G>A	20:25294986:G>A	NM_001042472.3:c.1175C>T	NP_001035937.1:p.Ser392Leu	Likely benign	null	missense_variant	392	MODERATE	15.23	null	0.026087	gnomad_AF_amr_pass	0.511707	0.00371052	52	-0.6	0.6
ABHD12	20:25281506:T>C	20:25294986:G>A	NM_001042472.3:c.1172A>G	NP_001035937.1:p.Lys391Arg	Unknown significance	null	missense_variant	391	MODERATE	17.87	null	0	null	146.102	0.617208	59.8	-0.4	0.4
ABHD12	20:25281519:C>G	20:25294986:G>A	NM_001042472.3:c.1159G>C	NP_001035937.1:p.Glu387Gln	Unknown significance	null	missense_variant&splice_region_variant	387	MODERATE	22.1	null	0.0114758	gnomad_AF_afr_pass	94.2725	0.482778	95.46	-0.3	0.3
ABHD12	20:25282860:T>C	20:25294986:G>A	NM_001042472.3:c.1152A>G	NP_001035937.1:p.Ile384Met	Unknown significance	null	missense_variant	384	MODERATE	22.7	null	0	null	5.35666	0.0273078	97.75	0.7	0.7
ABHD12	20:25282862:T>C	20:25294986:G>A	NM_001042472.3:c.1150A>G	NP_001035937.1:p.Ile384Val	Unknown significance	null	missense_variant	384	MODERATE	22.8	null	0.00175849	gnomad_AF_nfe_pass	5.35666	0.0273078	97.75	0.2	0.2
ABHD12	20:25282864:C>T	20:25294986:G>A	NM_001042472.3:c.1148G>A	NP_001035937.1:p.Arg383Gln	Unknown significance	-	missense_variant	383	MODERATE	23.1	null	0.180303	gnomad_AF_afr_pass	133.084	0.493956	96.5	0.1	0.1
ABHD12	20:25282865:G>A	20:25294986:G>A	NM_001042472.3:c.1147C>T	NP_001035937.1:p.Arg383Trp	Unknown significance	null	missense_variant	383	MODERATE	28.8	null	0.00543656	gnomad_AF_eas_pass	133.084	0.493956	96.5	-0.3	0.3
ABHD12	20:25282867:G>A	20:25294986:G>A	NM_001042472.3:c.1145C>T	NP_001035937.1:p.Pro382Leu	Unknown significance	-	missense_variant	382	MODERATE	22.4	null	0.0231267	gnomad_AF_amr_pass	36.2282	0.230313	96.37	-1.4	1.4
ABHD12	20:25282879:C>T	20:25294986:G>A	NM_001042472.3:c.1133G>A	NP_001035937.1:p.Ser378Asn	Unknown significance	null	missense_variant	378	MODERATE	23.8	null	0.00289084	gnomad_AF_amr_pass	4.72852	0.0342877	97.88	-0.1	0.1
ABHD12	20:25282881:C>G	20:25294986:G>A	NM_001042472.3:c.1131G>C	NP_001035937.1:p.Lys377Asn	Unknown significance	-	missense_variant	377	MODERATE	19.8	null	0.00289101	gnomad_AF_amr_pass	136.848	0.578112	97.9	-0.2	0.2
ABHD12	20:25282894:T>C	20:25294986:G>A	NM_001042472.3:c.1118A>G	NP_001035937.1:p.Lys373Arg	Unknown significance	null	missense_variant	373	MODERATE	26.5	null	0	gnomad_AF_afr_pass,gnomad_AF_amr_pass,gnomad_AF_eas_pass,gnomad_AF_nfe_pass,gnomad_AF_sas_pass	70.9555	0.299751	96.77	-0.7	0.7
ABHD12	20:25282896:G>C	20:25294986:G>A	NM_001042472.3:c.1116C>G	NP_001035937.1:p.His372Gln	Pathogenic	Retinitis pigmentosa	missense_variant	372	MODERATE	24.4	null	0	null	2.85707	0.0139096	96.47	1.5	1.5
ABHD12	20:25282898:G>A	20:25294986:G>A	NM_001042472.3:c.1114C>T	NP_001035937.1:p.His372Tyr	Unknown significance	-	missense_variant	372	MODERATE	28.9	null	0	null	2.85707	0.0139096	96.47	-0.4	0.4
ABHD12	20:25282900:C>G	20:25294986:G>A	NM_001042472.3:c.1112G>C	NP_001035937.1:p.Arg371Thr	Unknown significance	null	missense_variant	371	MODERATE	23.7	null	0.0130651	gnomad_AF_sas_pass	116.946	0.434057	97.23	0.3	0.3
ABHD12	20:25282901:T>C	20:25294986:G>A	NM_001042472.3:c.1111A>G	NP_001035937.1:p.Arg371Gly	Unknown significance	null	missense_variant	371	MODERATE	23	null	0.00653253	gnomad_AF_sas_pass	116.946	0.434057	97.23	0.6	0.6
ABHD12	20:25282904:A>G	20:25294986:G>A	NM_001042472.3:c.1108T>C	NP_001035937.1:p.Tyr370His	Unknown significance	null	missense_variant	370	MODERATE	27.3	null	0.00326627	gnomad_AF_sas_pass	8.68495	0.0362006	97.89	1	1
ABHD12	20:25282909:A>C	20:25294986:G>A	NM_001042472.3:c.1103T>G	NP_001035937.1:p.Leu368Arg	Unknown significance	null	missense_variant	368	MODERATE	26	null	0.00087909	gnomad_AF_nfe_pass	92.3003	0.478609	96.73	0.1	0.1
ABHD12	20:25282912:T>A	20:25294986:G>A	NM_001042472.3:c.1100A>T	NP_001035937.1:p.Asp367Val	Unknown significance	null	missense_variant	367	MODERATE	23.3	null	0.00326627	gnomad_AF_sas_pass	132.265	0.826763	96.88	0	0
ABHD12	20:25282913:C>A	20:25294986:G>A	NM_001042472.3:c.1099G>T	NP_001035937.1:p.Asp367Tyr	Unknown significance	null	missense_variant	367	MODERATE	25.4	null	0.00326627	gnomad_AF_sas_pass	132.265	0.826763	96.88	-0.2	0.2
ABHD12	20:25282913:C>G	20:25294986:G>A	NM_001042472.3:c.1099G>C	NP_001035937.1:p.Asp367His	Unknown significance	null	missense_variant	367	MODERATE	23.6	null	0.000879044	gnomad_AF_nfe_pass	132.265	0.826763	96.88	-0.1	0.1
ABHD12	20:25282921:A>C	20:25294986:G>A	NM_001042472.3:c.1091T>G	NP_001035937.1:p.Phe364Cys	Unknown significance	null	missense_variant	364	MODERATE	25.2	null	0.000879136	gnomad_AF_nfe_pass	7.68995	0.0334709	98.48	1.9	1.9
ABHD12	20:25282924:G>A	20:25294986:G>A	NM_001042472.3:c.1088C>T	NP_001035937.1:p.Pro363Leu	Unknown significance	null	missense_variant	363	MODERATE	24.8	null	0.000879198	gnomad_AF_nfe_pass	76.5169	0.486439	98.26	-0.3	0.3
ABHD12	20:25282925:G>C	20:25294986:G>A	NM_001042472.3:c.1087C>G	NP_001035937.1:p.Pro363Ala	Unknown significance	null	missense_variant	363	MODERATE	22.4	null	0	null	76.5169	0.486439	98.26	0.1	0.1
ABHD12	20:25282933:T>C	20:25294986:G>A	NM_001042472.3:c.1079A>G	NP_001035937.1:p.Gln360Arg	Unknown significance	null	missense_variant	360	MODERATE	23.9	null	0.0163313	gnomad_AF_sas_pass	47.1366	0.238362	98.11	-0.3	0.3
ABHD12	20:25282939:T>C	20:25294986:G>A	NM_001042472.3:c.1073A>G	NP_001035937.1:p.Lys358Arg	Likely benign	null	missense_variant	358	MODERATE	20.4	null	0.00289084	gnomad_AF_amr_pass	119.953	0.506739	95.82	-0.5	0.5
ABHD12	20:25282943:A>C	20:25294986:G>A	NM_001042472.3:c.1069T>G	NP_001035937.1:p.Phe357Val	Unknown significance	null	missense_variant	357	MODERATE	21.6	null	0.00175849	gnomad_AF_nfe_pass	87.0469	0.378876	95.59	0.1	0.1
ABHD12	20:25282948:C>G	20:25294986:G>A	NM_001042472.3:c.1064G>C	NP_001035937.1:p.Arg355Pro	Unknown significance	null	missense_variant	355	MODERATE	25.1	null	0.00615233	gnomad_AF_afr_pass	195.575	0.725897	92.22	0.1	0.1
ABHD12	20:25282948:C>T	20:25294986:G>A	NM_001042472.3:c.1064G>A	NP_001035937.1:p.Arg355Gln	Unknown significance	-	missense_variant	355	MODERATE	23.1	null	0.00615233	gnomad_AF_afr_pass	195.575	0.725897	92.22	0.1	0.1
ABHD12	20:25282957:C>T	20:25294986:G>A	NM_001042472.3:c.1055G>A	NP_001035937.1:p.Arg352Gln	Unknown significance	null	missense_variant	352	MODERATE	22.3	null	0.00615309	gnomad_AF_afr_pass	217.958	0.808973	95.38	0.1	0.1
ABHD12	20:25282960:G>C	20:25294986:G>A	NM_001042472.3:c.1052C>G	NP_001035937.1:p.Ala351Gly	Unknown significance	null	missense_variant	351	MODERATE	23.8	null	0.000879368	gnomad_AF_nfe_pass	16.1138	0.126722	96.48	0.9	0.9
ABHD12	20:25282963:G>A	20:25294986:G>A	NM_001042472.3:c.1049C>T	NP_001035937.1:p.Pro350Leu	Unknown significance	null	missense_variant	350	MODERATE	22.8	null	0	null	108.426	0.689297	96.28	-0.4	0.4
ABHD12	20:25282967:C>T	20:25294986:G>A	NM_001042472.3:c.1045G>A	NP_001035937.1:p.Ala349Thr	Benign	null	missense_variant	349	MODERATE	22.8	null	6.34208	gnomad_AF_nfe_pass	32.9264	0.25894	96.15	-0.1	0.1
ABHD12	20:25282969:G>A	20:25294986:G>A	NM_001042472.3:c.1043C>T	NP_001035937.1:p.Ala348Val	Unknown significance	-	missense_variant	348	MODERATE	25.4	null	0.00564334	gnomad_AF_amr_pass	0	0	97.68	-1.5	1.5
ABHD12	20:25282970:C>T	20:25294986:G>A	NM_001042472.3:c.1042G>A	NP_001035937.1:p.Ala348Thr	Unknown significance	null	missense_variant	348	MODERATE	28	null	0.0543715	gnomad_AF_eas_pass	0	0	97.68	-0.2	0.2
ABHD12	20:25282978:T>C	20:25294986:G>A	NM_001042472.3:c.1034A>G	NP_001035937.1:p.Tyr345Cys	Unknown significance	null	missense_variant	345	MODERATE	27	null	0.00289084	gnomad_AF_amr_pass	69.2507	0.288651	98.34	1.8	1.8
ABHD12	20:25282982:G>T	20:25294986:G>A	NM_001042472.3:c.1030C>A	NP_001035937.1:p.Leu344Ile	Unknown significance	null	missense_variant&splice_region_variant	344	MODERATE	29.1	null	0.00175997	gnomad_AF_nfe_pass	0	0	98.32	0.3	0.3
ABHD12	20:25284186:C>A	20:25294986:G>A	NM_001042472.3:c.1029G>T	NP_001035937.1:p.Lys343Asn	Unknown significance	null	missense_variant&splice_region_variant	343	MODERATE	34	null	0.00655093	gnomad_AF_sas_pass	97.1679	0.410485	98.27	0	0
ABHD12	20:25284193:C>G	20:25294986:G>A	NM_001042472.3:c.1022G>C	NP_001035937.1:p.Gly341Ala	Unknown significance	null	missense_variant	341	MODERATE	25.1	null	0	null	0	0	97.81	-1.1	1.1
ABHD12	20:25284196:A>G	20:25294986:G>A	NM_001042472.3:c.1019T>C	NP_001035937.1:p.Leu340Pro	Unknown significance	null	missense_variant	340	MODERATE	31	null	0.000884705	gnomad_AF_nfe_pass	8.47014	0.0439206	97.09	1.7	1.7
ABHD12	20:25284196:A>T	20:25294986:G>A	NM_001042472.3:c.1019T>A	NP_001035937.1:p.Leu340His	Unknown significance	null	missense_variant	340	MODERATE	23.9	null	0.00648172	gnomad_AF_nfe_pass	8.47014	0.0439206	97.09	0.5	0.5
ABHD12	20:25284197:G>A	20:25294986:G>A	NM_001042472.3:c.1018C>T	NP_001035937.1:p.Leu340Phe	Unknown significance	-	missense_variant	340	MODERATE	25.8	null	0.00578737	gnomad_AF_amr_pass	8.47014	0.0439206	97.09	-0.1	0.1
ABHD12	20:25284198:C>G	20:25294986:G>A	NM_001042472.3:c.1017G>C	NP_001035937.1:p.Gln339His	Likely benign	null	missense_variant	339	MODERATE	17.12	null	0	gnomad_AF_afr_pass,gnomad_AF_amr_pass,gnomad_AF_eas_pass,gnomad_AF_nfe_pass,gnomad_AF_sas_pass	130.725	0.661057	97.06	-0.1	0.1
ABHD12	20:25284209:C>T	20:25294986:G>A	NM_001042472.3:c.1006G>A	NP_001035937.1:p.Val336Met	Unknown significance	-	missense_variant	336	MODERATE	28.2	null	0	null	3.70772	0.02157	94.34	0.7	0.7
ABHD12	20:25284214:G>A	20:25294986:G>A	NM_001042472.3:c.1001C>T	NP_001035937.1:p.Pro334Leu	Unknown significance	null	missense_variant	334	MODERATE	23.1	null	0.00326733	gnomad_AF_sas_pass	75.5465	0.48027	93.03	-0.4	0.4
ABHD12	20:25284214:G>C	20:25294986:G>A	NM_001042472.3:c.1001C>G	NP_001035937.1:p.Pro334Arg	Unknown significance	null	missense_variant	334	MODERATE	22.6	null	0.000883767	gnomad_AF_nfe_pass	75.5465	0.48027	93.03	-0.5	0.5
ABHD12	20:25284215:G>A	20:25294986:G>A	NM_001042472.3:c.1000C>T	NP_001035937.1:p.Pro334Ser	Unknown significance	null	missense_variant	334	MODERATE	22.1	null	0.00088347	gnomad_AF_nfe_pass	75.5465	0.48027	93.03	0	0
ABHD12	20:25284215:G>T	20:25294986:G>A	NM_001042472.3:c.1000C>A	NP_001035937.1:p.Pro334Thr	Unknown significance	null	missense_variant	334	MODERATE	21.6	null	0.0815838	gnomad_AF_eas_pass	75.5465	0.48027	93.03	-0.2	0.2
ABHD12	20:25284218:C>T	20:25294986:G>A	NM_001042472.3:c.997G>A	NP_001035937.1:p.Asp333Asn	Unknown significance	null	missense_variant	333	MODERATE	32	null	0.00326712	gnomad_AF_sas_pass	7.03147	0.0439522	96.77	0.4	0.4
ABHD12	20:25284224:C>T	20:25294986:G>A	NM_001042472.3:c.991G>A	NP_001035937.1:p.Glu331Lys	Unknown significance	null	missense_variant	331	MODERATE	28.2	null	0.00326691	gnomad_AF_sas_pass	63.1985	0.323645	98.27	-0.1	0.1
ABHD12	20:25284227:C>T	20:25294986:G>A	NM_001042472.3:c.988G>A	NP_001035937.1:p.Ala330Thr	Unknown significance	null	missense_variant	330	MODERATE	29.7	null	0.0112943	gnomad_AF_amr_pass	0	0	98.44	0.2	0.2
ABHD12	20:25284228:G>T	20:25294986:G>A	NM_001042472.3:c.987C>A	NP_001035937.1:p.His329Gln	Unknown significance	null	missense_variant	329	MODERATE	22.6	null	0.00653595	gnomad_AF_sas_pass	0	0	98.67	0.8	0.8
ABHD12	20:25284232:A>G	20:25294986:G>A	NM_001042472.3:c.983T>C	NP_001035937.1:p.Leu328Pro	Unknown significance	null	missense_variant	328	MODERATE	32	null	0.00088308	gnomad_AF_nfe_pass	0	0	98.84	4	4
ABHD12	20:25284236:T>A	20:25294986:G>A	NM_001042472.3:c.979A>T	NP_001035937.1:p.Ile327Phe	Unknown significance	null	missense_variant	327	MODERATE	28.9	null	0.00932459	gnomad_AF_nfe_pass	0	0	98.83	0.5	0.5
ABHD12	20:25284241:A>C	20:25294986:G>A	NM_001042472.3:c.974T>G	NP_001035937.1:p.Leu325Arg	Unknown significance	null	missense_variant	325	MODERATE	29.3	null	0.00616903	gnomad_AF_afr_pass	0	0	98.67	2.8	2.8
ABHD12	20:25284242:G>C	20:25294986:G>A	NM_001042472.3:c.973C>G	NP_001035937.1:p.Leu325Val	Unknown significance	null	missense_variant	325	MODERATE	22	null	0.0130685	gnomad_AF_sas_pass	0	0	98.67	-0.3	0.3
ABHD12	20:25284244:G>A	20:25294986:G>A	NM_001042472.3:c.971C>T	NP_001035937.1:p.Pro324Leu	Likely pathogenic	-	missense_variant	324	MODERATE	29.8	null	0	null	28.809	0.183147	98.12	0.1	0.1
ABHD12	20:25284245:G>A	20:25294986:G>A	NM_001042472.3:c.970C>T	NP_001035937.1:p.Pro324Ser	Unknown significance	-	missense_variant	324	MODERATE	22.8	null	0.000883221	gnomad_AF_nfe_pass	28.809	0.183147	98.12	1.5	1.5
ABHD12	20:25284245:G>C	20:25294986:G>A	NM_001042472.3:c.970C>G	NP_001035937.1:p.Pro324Ala	Unknown significance	-	missense_variant	324	MODERATE	24.8	null	0.00289318	gnomad_AF_amr_pass	28.809	0.183147	98.12	1	1
ABHD12	20:25284248:A>G	20:25294986:G>A	NM_001042472.3:c.967T>C	NP_001035937.1:p.Cys323Arg	Unknown significance	null	missense_variant	323	MODERATE	29.6	null	0.00310979	gnomad_AF_nfe_pass	0.0282011	0.000182498	96.79	0.6	0.6
ABHD12	20:25284250:G>A	20:25294986:G>A	NM_001042472.3:c.965C>T	NP_001035937.1:p.Ser322Phe	Unknown significance	null	missense_variant	322	MODERATE	32	null	0	null	33.8039	0.245121	95.9	-0.8	0.8
ABHD12	20:25284263:C>T	20:25294986:G>A	NM_001042472.3:c.952G>A	NP_001035937.1:p.Val318Met	Unknown significance	-	missense_variant&splice_region_variant	318	MODERATE	28.3	null	0.170512	gnomad_AF_eas_pass	0	0	97.64	0.3	0.3
ABHD12	20:25287478:T>A	20:25294986:G>A	NM_001042472.3:c.941A>T	NP_001035937.1:p.Asn314Ile	Unknown significance	null	missense_variant	314	MODERATE	27	null	0.00327182	gnomad_AF_sas_pass	0	0	97.92	-1.7	1.7
ABHD12	20:25287478:T>C	20:25294986:G>A	NM_001042472.3:c.941A>G	NP_001035937.1:p.Asn314Ser	Unknown significance	null	missense_variant	314	MODERATE	19.91	null	0	gnomad_AF_afr_pass,gnomad_AF_amr_pass,gnomad_AF_eas_pass,gnomad_AF_nfe_pass,gnomad_AF_sas_pass	0	0	97.92	0.1	0.1
ABHD12	20:25287484:A>C	20:25294986:G>A	NM_001042472.3:c.935T>G	NP_001035937.1:p.Phe312Cys	Unknown significance	-	missense_variant	312	MODERATE	32	null	0	null	0	0	96.78	2.1	2.1
ABHD12	20:25287490:A>G	20:25294986:G>A	NM_001042472.3:c.929T>C	NP_001035937.1:p.Ile310Thr	Unknown significance	-	missense_variant	310	MODERATE	24	null	0	null	3.59447	0.0183243	93.21	1.4	1.4
ABHD12	20:25287496:C>T	20:25294986:G>A	NM_001042472.3:c.923G>A	NP_001035937.1:p.Ser308Asn	Likely benign	null	missense_variant	308	MODERATE	15.59	null	0.00440443	gnomad_AF_nfe_pass	46.5693	0.337686	88.66	0	0
ABHD12	20:25287500:T>G	20:25294986:G>A	NM_001042472.3:c.919A>C	NP_001035937.1:p.Ser307Arg	Unknown significance	null	missense_variant	307	MODERATE	21.8	null	0.0200501	gnomad_AF_eas_pass	109.055	0.790787	89.42	-0.1	0.1
ABHD12	20:25287502:G>A	20:25294986:G>A	NM_001042472.3:c.917C>T	NP_001035937.1:p.Thr306Ile	Unknown significance	null	missense_variant	306	MODERATE	27	null	0.00264089	gnomad_AF_nfe_pass	33.0686	0.210176	90.79	-0.8	0.8
ABHD12	20:25287502:G>C	20:25294986:G>A	NM_001042472.3:c.917C>G	NP_001035937.1:p.Thr306Arg	Unknown significance	null	missense_variant	306	MODERATE	22.8	null	0.000880297	gnomad_AF_nfe_pass	33.0686	0.210176	90.79	-0.2	0.2
ABHD12	20:25287535:G>A	20:25294986:G>A	NM_001042472.3:c.884C>T	NP_001035937.1:p.Pro295Leu	Unknown significance	null	missense_variant	295	MODERATE	31	null	0	null	127.87	0.812902	81.25	-0.2	0.2
ABHD12	20:25287541:T>C	20:25294986:G>A	NM_001042472.3:c.878A>G	NP_001035937.1:p.Tyr293Cys	Unknown significance	null	missense_variant	293	MODERATE	24	null	0	null	205.132	0.855029	79.46	0.3	0.3
ABHD12	20:25287544:C>T	20:25294986:G>A	NM_001042472.3:c.875G>A	NP_001035937.1:p.Arg292Gln	Unknown significance	-	missense_variant	292	MODERATE	28.5	null	0.00578503	gnomad_AF_amr_pass	93.9027	0.348529	80.21	0.3	0.3
ABHD12	20:25287549:T>C	20:25294986:G>A	NM_001042472.3:c.870A>G	NP_001035937.1:p.Ile290Met	Unknown significance	-	missense_variant&splice_region_variant	290	MODERATE	21.1	null	0.0112931	gnomad_AF_amr_pass	126.354	0.644143	77.29	0.1	0.1
ABHD12	20:25287551:T>G	20:25294986:G>A	NM_001042472.3:c.868A>C	NP_001035937.1:p.Ile290Leu	Unknown significance	null	missense_variant&splice_region_variant	290	MODERATE	22.4	null	0.00653766	gnomad_AF_sas_pass	126.354	0.644143	77.29	0	0
ABHD12	20:25288613:G>C	20:25294986:G>A	NM_001042472.3:c.856C>G	NP_001035937.1:p.Pro286Ala	Unknown significance	null	missense_variant	286	MODERATE	24.5	Serine_aminopeptidase&_S33&Serine_aminopeptidase&_S33	0.000879755	gnomad_AF_nfe_pass	61.6163	0.391712	71.76	-0.1	0.1
ABHD12	20:25288615:T>C	20:25294986:G>A	NM_001042472.3:c.854A>G	NP_001035937.1:p.His285Arg	Unknown significance	null	missense_variant	285	MODERATE	23.7	Serine_aminopeptidase&_S33&Serine_aminopeptidase&_S33	0.00648172	gnomad_AF_nfe_pass	26.9392	0.131153	77.62	0	0
ABHD12	20:25288630:T>C	20:25294986:G>A	NM_001042472.3:c.839A>G	NP_001035937.1:p.Glu280Gly	Unknown significance	null	missense_variant	280	MODERATE	25.3	Serine_aminopeptidase&_S33&Serine_aminopeptidase&_S33	0	null	54.9699	0.281506	90.65	0.5	0.5
ABHD12	20:25288631:C>T	20:25294986:G>A	NM_001042472.3:c.838G>A	NP_001035937.1:p.Glu280Lys	Unknown significance	null	missense_variant	280	MODERATE	32	Serine_aminopeptidase&_S33&Serine_aminopeptidase&_S33	0.0163168	gnomad_AF_eas_pass	54.9699	0.281506	90.65	0.1	0.1
ABHD12	20:25288633:C>T	20:25294986:G>A	NM_001042472.3:c.836G>A	NP_001035937.1:p.Arg279His	Unknown significance	-	missense_variant	279	MODERATE	26.8	Serine_aminopeptidase&_S33&Serine_aminopeptidase&_S33	0.0551378	gnomad_AF_eas_pass	99.7987	0.370413	92.23	0.2	0.2
ABHD12	20:25288634:G>A	20:25294986:G>A	NM_001042472.3:c.835C>T	NP_001035937.1:p.Arg279Cys	Unknown significance	-	missense_variant	279	MODERATE	31	Serine_aminopeptidase&_S33&Serine_aminopeptidase&_S33	0.0160256	gnomad_AF_afr_pass	99.7987	0.370413	92.23	0.5	0.5
ABHD12	20:25288634:G>T	20:25294986:G>A	NM_001042472.3:c.835C>A	NP_001035937.1:p.Arg279Ser	Unknown significance	null	missense_variant	279	MODERATE	25.3	Serine_aminopeptidase&_S33&Serine_aminopeptidase&_S33	0.000879214	gnomad_AF_nfe_pass	99.7987	0.370413	92.23	0.6	0.6
ABHD12	20:25288642:G>A	20:25294986:G>A	NM_001042472.3:c.827C>T	NP_001035937.1:p.Thr276Ile	Unknown significance	null	missense_variant	276	MODERATE	28.4	Serine_aminopeptidase&_S33&Serine_aminopeptidase&_S33	0.00289134	gnomad_AF_amr_pass	0	0	97.35	-1.1	1.1
ABHD12	20:25288643:T>C	20:25294986:G>A	NM_001042472.3:c.826A>G	NP_001035937.1:p.Thr276Ala	Unknown significance	null	missense_variant	276	MODERATE	26.9	Serine_aminopeptidase&_S33&Serine_aminopeptidase&_S33	0.00154835	gnomad_AF_nfe_pass	0	0	97.35	0.3	0.3
ABHD12	20:25288649:G>C	20:25294986:G>A	NM_001042472.3:c.820C>G	NP_001035937.1:p.Pro274Ala	Unknown significance	null	missense_variant	274	MODERATE	24.5	Serine_aminopeptidase&_S33&Serine_aminopeptidase&_S33	0	null	0	0	98.52	0.3	0.3
ABHD12	20:25288652:A>G	20:25294986:G>A	NM_001042472.3:c.817T>C	NP_001035937.1:p.Ser273Pro	Unknown significance	null	missense_variant	273	MODERATE	27.6	Serine_aminopeptidase&_S33&Serine_aminopeptidase&_S33	0.000879121	gnomad_AF_nfe_pass	0	0	98.37	0.5	0.5
ABHD12	20:25288655:C>G	20:25294986:G>A	NM_001042472.3:c.814G>C	NP_001035937.1:p.Glu272Gln	Unknown significance	null	missense_variant	272	MODERATE	27.2	Serine_aminopeptidase&_S33&Serine_aminopeptidase&_S33	0.00326648	gnomad_AF_sas_pass	0.0443973	0.000227363	98.8	-0.9	0.9
ABHD12	20:25288659:T>C	20:25294986:G>A	NM_001042472.3:c.810A>G	NP_001035937.1:p.Ile270Met	Unknown significance	null	missense_variant	270	MODERATE	22.8	Serine_aminopeptidase&_S33&Serine_aminopeptidase&_S33	0.000879136	gnomad_AF_nfe_pass	0	0	98.87	1.3	1.3
ABHD12	20:25288660:A>G	20:25294986:G>A	NM_001042472.3:c.809T>C	NP_001035937.1:p.Ile270Thr	Unknown significance	null	missense_variant	270	MODERATE	26.7	Serine_aminopeptidase&_S33&Serine_aminopeptidase&_S33	0.000879152	gnomad_AF_nfe_pass	0	0	98.87	2.8	2.8
ABHD12	20:25288663:A>G	20:25294986:G>A	NM_001042472.3:c.806T>C	NP_001035937.1:p.Leu269Pro	Unknown significance	-	missense_variant	269	MODERATE	31	Serine_aminopeptidase&_S33&Serine_aminopeptidase&_S33	0	null	0	0	98.79	4	4
ABHD12	20:25288664:G>C	20:25294986:G>A	NM_001042472.3:c.805C>G	NP_001035937.1:p.Leu269Val	Unknown significance	null	missense_variant	269	MODERATE	23.4	Serine_aminopeptidase&_S33&Serine_aminopeptidase&_S33	0.000879198	gnomad_AF_nfe_pass	0	0	98.79	0.2	0.2
ABHD12	20:25288666:G>A	20:25294986:G>A	NM_001042472.3:c.803C>T	NP_001035937.1:p.Ala268Val	Unknown significance	null	missense_variant	268	MODERATE	25.4	Serine_aminopeptidase&_S33&Serine_aminopeptidase&_S33	0	null	0.376134	0.00295799	98.27	-1.1	1.1
ABHD12	20:25288666:G>C	20:25294986:G>A	NM_001042472.3:c.803C>G	NP_001035937.1:p.Ala268Gly	Unknown significance	null	missense_variant	268	MODERATE	23.6	Serine_aminopeptidase&_S33&Serine_aminopeptidase&_S33	0.00289168	gnomad_AF_amr_pass	0.376134	0.00295799	98.27	1.7	1.7
ABHD12	20:25288667:C>A	20:25294986:G>A	NM_001042472.3:c.802G>T	NP_001035937.1:p.Ala268Ser	Unknown significance	-	missense_variant	268	MODERATE	24.9	Serine_aminopeptidase&_S33&Serine_aminopeptidase&_S33	0.320738	gnomad_AF_eas_pass	0.376134	0.00295799	98.27	1.2	1.2
ABHD12	20:25288669:T>C	20:25294986:G>A	NM_001042472.3:c.800A>G	NP_001035937.1:p.Asp267Gly	Unknown significance	null	missense_variant	267	MODERATE	24	Serine_aminopeptidase&_S33&Serine_aminopeptidase&_S33	0	null	55.2469	0.345336	97.32	0.1	0.1
ABHD12	20:25288675:G>A	20:25294986:G>A	NM_001042472.3:c.794C>T	NP_001035937.1:p.Pro265Leu	Unknown significance	null	missense_variant	265	MODERATE	28	Serine_aminopeptidase&_S33&Serine_aminopeptidase&_S33	0.00087926	gnomad_AF_nfe_pass	70.4182	0.447668	96.08	-0.5	0.5
ABHD12	20:25288678:G>A	20:25294986:G>A	NM_001042472.3:c.791C>T	NP_001035937.1:p.Thr264Met	Unknown significance	null	missense_variant	264	MODERATE	26.6	Serine_aminopeptidase&_S33&Serine_aminopeptidase&_S33	0.00653253	gnomad_AF_sas_pass	68.1649	0.43324	95.8	-0.4	0.4
ABHD12	20:25289095:C>T	20:25294986:G>A	NM_001042472.3:c.785G>A	NP_001035937.1:p.Arg262Gln	Unknown significance	null	missense_variant&splice_region_variant	262	MODERATE	25.2	Serine_aminopeptidase&_S33&Serine_aminopeptidase&_S33	0.00292672	gnomad_AF_amr_pass	110.145	0.408813	96.2	0.3	0.3
ABHD12	20:25289097:C>A	20:25294986:G>A	NM_001042472.3:c.783G>T	NP_001035937.1:p.Glu261Asp	Unknown significance	-	missense_variant	261	MODERATE	19.83	Serine_aminopeptidase&_S33&Serine_aminopeptidase&_S33	0.00395545	gnomad_AF_nfe_pass	89.5828	0.458762	96.36	0.1	0.1
ABHD12	20:25289098:T>G	20:25294986:G>A	NM_001042472.3:c.782A>C	NP_001035937.1:p.Glu261Ala	Unknown significance	null	missense_variant	261	MODERATE	24.6	Serine_aminopeptidase&_S33&Serine_aminopeptidase&_S33	0.00333178	gnomad_AF_sas_pass	89.5828	0.458762	96.36	0	0
ABHD12	20:25289101:C>A	20:25294986:G>A	NM_001042472.3:c.779G>T	NP_001035937.1:p.Cys260Phe	Unknown significance	null	missense_variant	260	MODERATE	22.7	Serine_aminopeptidase&_S33&Serine_aminopeptidase&_S33	0.000900463	gnomad_AF_nfe_pass	14.0899	0.0911802	96.96	-1	1
ABHD12	20:25289104:A>T	20:25294986:G>A	NM_001042472.3:c.776T>A	NP_001035937.1:p.Leu259His	Unknown significance	null	missense_variant	259	MODERATE	24.6	Serine_aminopeptidase&_S33&Serine_aminopeptidase&_S33	0	null	0	0	98.26	1.4	1.4
ABHD12	20:25289107:C>T	20:25294986:G>A	NM_001042472.3:c.773G>A	NP_001035937.1:p.Arg258His	Unknown significance	null	missense_variant	258	MODERATE	23.6	Serine_aminopeptidase&_S33&Serine_aminopeptidase&_S33	0.00649435	gnomad_AF_afr_pass	129.552	0.480846	98.08	0.1	0.1
ABHD12	20:25289108:G>A	20:25294986:G>A	NM_001042472.3:c.772C>T	NP_001035937.1:p.Arg258Cys	Unknown significance	null	missense_variant	258	MODERATE	27.6	Serine_aminopeptidase&_S33&Serine_aminopeptidase&_S33	0.0066778	gnomad_AF_sas_pass	129.552	0.480846	98.08	0.4	0.4
ABHD12	20:25289110:C>T	20:25294986:G>A	NM_001042472.3:c.770G>A	NP_001035937.1:p.Arg257Gln	Unknown significance	null	missense_variant	257	MODERATE	25.2	Serine_aminopeptidase&_S33&Serine_aminopeptidase&_S33&Alpha/beta_hydrolase_fold-1	0.000902869	gnomad_AF_nfe_pass	55.7972	0.207097	98.18	0.2	0.2
ABHD12	20:25289111:G>A	20:25294986:G>A	NM_001042472.3:c.769C>T	NP_001035937.1:p.Arg257Trp	Unknown significance	-	missense_variant	257	MODERATE	32	Serine_aminopeptidase&_S33&Serine_aminopeptidase&_S33&Alpha/beta_hydrolase_fold-1	0.200083	gnomad_AF_nfe_pass	55.7972	0.207097	98.18	-1	1
ABHD12	20:25289114:C>A	20:25294986:G>A	NM_001042472.3:c.766G>T	NP_001035937.1:p.Val256Leu	Unknown significance	null	missense_variant	256	MODERATE	24.3	Serine_aminopeptidase&_S33&Serine_aminopeptidase&_S33&Alpha/beta_hydrolase_fold-1	0.00548546	gnomad_AF_eas_pass	0	0	98.65	0	0
ABHD12	20:25289120:T>C	20:25294986:G>A	NM_001042472.3:c.760A>G	NP_001035937.1:p.Asn254Asp	Unknown significance	null	missense_variant	254	MODERATE	23.6	Serine_aminopeptidase&_S33&Serine_aminopeptidase&_S33&Alpha/beta_hydrolase_fold-1	0.00549269	gnomad_AF_eas_pass	16.4453	0.102894	98.62	0.6	0.6
ABHD12	20:25289122:G>A	20:25294986:G>A	NM_001042472.3:c.758C>T	NP_001035937.1:p.Thr253Ile	Unknown significance	null	missense_variant	253	MODERATE	24.7	Serine_aminopeptidase&_S33&Serine_aminopeptidase&_S33&Alpha/beta_hydrolase_fold-1	0	null	0	0	98.75	-2.3	2.3
ABHD12	20:25289122:G>C	20:25294986:G>A	NM_001042472.3:c.758C>G	NP_001035937.1:p.Thr253Arg	Pathogenic	Polyneuropathy, hearing loss, ataxia, retinitis pigmentosa & early onset cataract	missense_variant	253	MODERATE	25.1	Serine_aminopeptidase&_S33&Serine_aminopeptidase&_S33&Alpha/beta_hydrolase_fold-1	0.00452031	gnomad_AF_nfe_pass	0	0	98.75	0.1	0.1
ABHD12	20:25289125:G>A	20:25294986:G>A	NM_001042472.3:c.755C>T	NP_001035937.1:p.Ala252Val	Likely pathogenic	-	missense_variant	252	MODERATE	26.9	Serine_aminopeptidase&_S33&Serine_aminopeptidase&_S33&Alpha/beta_hydrolase_fold-1	0.0101554	gnomad_AF_eas_pass	0	0	98.87	-1	1
ABHD12	20:25289129:C>T	20:25294986:G>A	NM_001042472.3:c.751G>A	NP_001035937.1:p.Val251Met	Unknown significance	-	missense_variant&splice_region_variant	251	MODERATE	28.4	Serine_aminopeptidase&_S33&Serine_aminopeptidase&_S33&Alpha/beta_hydrolase_fold-1	0.0131596	gnomad_AF_afr_pass	0	0	98.75	0.4	0.4
ABHD12	20:25290086:T>C	20:25294986:G>A	NM_001042472.3:c.745A>G	NP_001035937.1:p.Thr249Ala	Unknown significance	null	missense_variant	249	MODERATE	26.1	Serine_aminopeptidase&_S33&Serine_aminopeptidase&_S33&Alpha/beta_hydrolase_fold-1	0.00263889	gnomad_AF_nfe_pass	0	0	98.78	-0.6	0.6
ABHD12	20:25290088:C>A	20:25294986:G>A	NM_001042472.3:c.743G>T	NP_001035937.1:p.Gly248Val	Unknown significance	null	missense_variant	248	MODERATE	28.5	Serine_aminopeptidase&_S33&Serine_aminopeptidase&_S33&Alpha/beta_hydrolase_fold-1	0.00326627	gnomad_AF_sas_pass	0	0	98.49	0.4	0.4
ABHD12	20:25290096:G>C	20:25294986:G>A	NM_001042472.3:c.735C>G	NP_001035937.1:p.His245Gln	Unknown significance	null	missense_variant	245	MODERATE	22.7	Serine_aminopeptidase&_S33&Serine_aminopeptidase&_S33&Alpha/beta_hydrolase_fold-1	0.00326627	gnomad_AF_sas_pass	0.165929	0.000807823	98.68	1	1
ABHD12	20:25290101:C>T	20:25294986:G>A	NM_001042472.3:c.730G>A	NP_001035937.1:p.Gly244Ser	Unknown significance	null	missense_variant	244	MODERATE	31	Serine_aminopeptidase&_S33&Serine_aminopeptidase&_S33&Alpha/beta_hydrolase_fold-1	0.000879492	gnomad_AF_nfe_pass	0	0	98.79	1	1
ABHD12	20:25290113:C>T	20:25294986:G>A	NM_001042472.3:c.718G>A	NP_001035937.1:p.Val240Met	Unknown significance	-	missense_variant	240	MODERATE	23.3	Serine_aminopeptidase&_S33&Serine_aminopeptidase&_S33&Alpha/beta_hydrolase_fold-1	0.163313	gnomad_AF_sas_pass	0	0	98.19	1	1
ABHD12	20:25290121:T>C	20:25294986:G>A	NM_001042472.3:c.710A>G	NP_001035937.1:p.Asp237Gly	Unknown significance	-	missense_variant	237	MODERATE	22.8	Serine_aminopeptidase&_S33&Serine_aminopeptidase&_S33&Alpha/beta_hydrolase_fold-1	0	null	159.864	0.999277	92.61	0.1	0.1
ABHD12	20:25290122:C>T	20:25294986:G>A	NM_001042472.3:c.709G>A	NP_001035937.1:p.Asp237Asn	Unknown significance	-	missense_variant	237	MODERATE	22.9	Serine_aminopeptidase&_S33&Serine_aminopeptidase&_S33&Alpha/beta_hydrolase_fold-1	0.004397	gnomad_AF_nfe_pass	159.864	0.999277	92.61	0	0
ABHD12	20:25290124:C>A	20:25294986:G>A	NM_001042472.3:c.707G>T	NP_001035937.1:p.Gly236Val	Unknown significance	null	missense_variant	236	MODERATE	27.6	Serine_aminopeptidase&_S33&Serine_aminopeptidase&_S33&Alpha/beta_hydrolase_fold-1	0.00175883	gnomad_AF_nfe_pass	45.6862	0.479162	93.02	-0.6	0.6
ABHD12	20:25290140:T>C	20:25294986:G>A	NM_001042472.3:c.691A>G	NP_001035937.1:p.Ile231Val	Unknown significance	null	missense_variant	231	MODERATE	19.69	Serine_aminopeptidase&_S33&Serine_aminopeptidase&_S33&Alpha/beta_hydrolase_fold-1	0	null	0	0	98.38	0.4	0.4
ABHD12	20:25290152:C>T	20:25294986:G>A	NM_001042472.3:c.679G>A	NP_001035937.1:p.Val227Ile	Unknown significance	null	missense_variant	227	MODERATE	22.2	Serine_aminopeptidase&_S33&Serine_aminopeptidase&_S33&Alpha/beta_hydrolase_fold-1	0.0150346	gnomad_AF_eas_pass	0	0	98.73	-0.1	0.1
ABHD12	20:25290154:T>A	20:25294986:G>A	NM_001042472.3:c.677A>T	NP_001035937.1:p.His226Leu	Unknown significance	null	missense_variant	226	MODERATE	20.8	Serine_aminopeptidase&_S33&Serine_aminopeptidase&_S33&Alpha/beta_hydrolase_fold-1	0.000879538	gnomad_AF_nfe_pass	56.8715	0.276879	98.6	-0.8	0.8
ABHD12	20:25290161:C>T	20:25294986:G>A	NM_001042472.3:c.670G>A	NP_001035937.1:p.Ala224Thr	Unknown significance	null	missense_variant	224	MODERATE	25.4	Serine_aminopeptidase&_S33&Serine_aminopeptidase&_S33&Alpha/beta_hydrolase_fold-1	0.000879647	gnomad_AF_nfe_pass	0	0	98.8	0.1	0.1
ABHD12	20:25290166:T>C	20:25294986:G>A	NM_001042472.3:c.665A>G	NP_001035937.1:p.Tyr222Cys	Unknown significance	-	missense_variant	222	MODERATE	22.6	Serine_aminopeptidase&_S33&Serine_aminopeptidase&_S33&Alpha/beta_hydrolase_fold-1	0.00387267	gnomad_AF_nfe_pass	110.674	0.46131	98.15	0.9	0.9
ABHD12	20:25290166:T>G	20:25294986:G>A	NM_001042472.3:c.665A>C	NP_001035937.1:p.Tyr222Ser	Unknown significance	null	missense_variant	222	MODERATE	14.71	Serine_aminopeptidase&_S33&Serine_aminopeptidase&_S33&Alpha/beta_hydrolase_fold-1	0.000879631	gnomad_AF_nfe_pass	110.674	0.46131	98.15	1	1
ABHD12	20:25290175:C>T	20:25294986:G>A	NM_001042472.3:c.656G>A	NP_001035937.1:p.Gly219Asp	Unknown significance	null	missense_variant	219	MODERATE	23.8	Serine_aminopeptidase&_S33&Serine_aminopeptidase&_S33&Alpha/beta_hydrolase_fold-1	0.000880003	gnomad_AF_nfe_pass	2.53698	0.0266081	97.59	-0.3	0.3
ABHD12	20:25290178:C>T	20:25294986:G>A	NM_001042472.3:c.653G>A	NP_001035937.1:p.Arg218Gln	Likely benign	null	missense_variant	218	MODERATE	16.9	Serine_aminopeptidase&_S33&Serine_aminopeptidase&_S33&Alpha/beta_hydrolase_fold-1	0.0057867	gnomad_AF_amr_pass	217.243	0.806318	96.68	0.1	0.1
ABHD12	20:25290179:G>A	20:25294986:G>A	NM_001042472.3:c.652C>T	NP_001035937.1:p.Arg218Trp	Unknown significance	null	missense_variant	218	MODERATE	24.4	Serine_aminopeptidase&_S33&Serine_aminopeptidase&_S33&Alpha/beta_hydrolase_fold-1	0.000880003	gnomad_AF_nfe_pass	217.243	0.806318	96.68	-0.1	0.1
ABHD12	20:25290182:C>T	20:25294986:G>A	NM_001042472.3:c.649G>A	NP_001035937.1:p.Glu217Lys	Unknown significance	null	missense_variant	217	MODERATE	25.9	Serine_aminopeptidase&_S33&Serine_aminopeptidase&_S33&Alpha/beta_hydrolase_fold-1	0	null	13.3144	0.0681845	97.03	0.1	0.1
ABHD12	20:25290190:G>A	20:25294986:G>A	NM_001042472.3:c.641C>T	NP_001035937.1:p.Thr214Met	Likely pathogenic	Schizophrenia	missense_variant	214	MODERATE	19.92	Serine_aminopeptidase&_S33&Serine_aminopeptidase&_S33&Alpha/beta_hydrolase_fold-1	0.040093	gnomad_AF_afr_pass	132.575	0.842612	94.72	-0.1	0.1
ABHD12	20:25290196:A>C	20:25294986:G>A	NM_001042472.3:c.635T>G	NP_001035937.1:p.Val212Gly	Likely benign	null	missense_variant	212	MODERATE	15.93	Serine_aminopeptidase&_S33&Serine_aminopeptidase&_S33&Alpha/beta_hydrolase_fold-1	0.000880251	gnomad_AF_nfe_pass	98.6182	0.573722	97.4	0.7	0.7
ABHD12	20:25290208:C>A	20:25294986:G>A	NM_001042472.3:c.623G>T	NP_001035937.1:p.Trp208Leu	Unknown significance	null	missense_variant	208	MODERATE	24.9	Serine_aminopeptidase&_S33&Serine_aminopeptidase&_S33&Alpha/beta_hydrolase_fold-1	0.00289352	gnomad_AF_amr_pass	0	0	95.64	1	1
ABHD12	20:25295561:C>T	20:25294986:G>A	NM_001042472.3:c.619G>A	NP_001035937.1:p.Gly207Ser	Unknown significance	-	missense_variant&splice_region_variant	207	MODERATE	37	Serine_aminopeptidase&_S33&Serine_aminopeptidase&_S33&Alpha/beta_hydrolase_fold-1	0.00867253	gnomad_AF_amr_pass	4.78178	0.0501517	95.77	0.5	0.5
ABHD12	20:25295573:A>T	20:25294986:G>A	NM_001042472.3:c.607T>A	NP_001035937.1:p.Phe203Ile	Unknown significance	-	missense_variant	203	MODERATE	23	Serine_aminopeptidase&_S33&Serine_aminopeptidase&_S33&Alpha/beta_hydrolase_fold-1	0.0838344	gnomad_AF_amr_pass	0	0	98.68	-0.1	0.1
ABHD12	20:25295575:G>A	20:25294986:G>A	NM_001042472.3:c.605C>T	NP_001035937.1:p.Thr202Ile	Pathogenic	Retinitis pigmentosa	missense_variant	202	MODERATE	24	Serine_aminopeptidase&_S33&Serine_aminopeptidase&_S33&Alpha/beta_hydrolase_fold-1	0	null	0	0	98.71	-1.5	1.5
ABHD12	20:25295582:C>T	20:25294986:G>A	NM_001042472.3:c.598G>A	NP_001035937.1:p.Val200Met	Unknown significance	null	missense_variant	200	MODERATE	26.2	Serine_aminopeptidase&_S33&Serine_aminopeptidase&_S33&Alpha/beta_hydrolase_fold-1	0.00928807	gnomad_AF_nfe_pass	0	0	98.72	1.5	1.5
ABHD12	20:25295590:C>T	20:25294986:G>A	NM_001042472.3:c.590G>A	NP_001035937.1:p.Gly197Asp	Unknown significance	null	missense_variant	197	MODERATE	25.1	Serine_aminopeptidase&_S33&Serine_aminopeptidase&_S33&Alpha/beta_hydrolase_fold-1	0	null	1.32414	0.0138877	97.13	0.7	0.7
ABHD12	20:25295596:G>T	20:25294986:G>A	NM_001042472.3:c.584C>A	NP_001035937.1:p.Ser195Tyr	Unknown significance	null	missense_variant	195	MODERATE	24.7	Serine_aminopeptidase&_S33&Serine_aminopeptidase&_S33&Alpha/beta_hydrolase_fold-1	0.0108731	gnomad_AF_eas_pass	69.3679	0.503004	97.58	-0.5	0.5
ABHD12	20:25295600:T>C	20:25294986:G>A	NM_001042472.3:c.580A>G	NP_001035937.1:p.Ser194Gly	Unknown significance	null	missense_variant	194	MODERATE	24	Serine_aminopeptidase&_S33&Serine_aminopeptidase&_S33&Alpha/beta_hydrolase_fold-1	0.0115634	gnomad_AF_amr_pass	0	0	98.16	0.9	0.9
ABHD12	20:25295602:A>T	20:25294986:G>A	NM_001042472.3:c.578T>A	NP_001035937.1:p.Leu193Gln	Unknown significance	null	missense_variant	193	MODERATE	27.9	Serine_aminopeptidase&_S33&Serine_aminopeptidase&_S33&Alpha/beta_hydrolase_fold-1	0.00326627	gnomad_AF_sas_pass	0	0	98.43	3	3
ABHD12	20:25297685:T>C	20:25294986:G>A	NM_001042472.3:c.572A>G	NP_001035937.1:p.Lys191Arg	Unknown significance	null	missense_variant&splice_region_variant	191	MODERATE	27.2	Serine_aminopeptidase&_S33&Serine_aminopeptidase&_S33&Alpha/beta_hydrolase_fold-1	0.00868307	gnomad_AF_amr_pass	51.1231	0.215969	98.28	-0.8	0.8
ABHD12	20:25297686:T>C	20:25294986:G>A	NM_001042472.3:c.571A>G	NP_001035937.1:p.Lys191Glu	Unknown significance	-	missense_variant&splice_region_variant	191	MODERATE	24	Serine_aminopeptidase&_S33&Serine_aminopeptidase&_S33&Alpha/beta_hydrolase_fold-1	0	null	51.1231	0.215969	98.28	-0.1	0.1
ABHD12	20:25297692:G>C	20:25294986:G>A	NM_001042472.3:c.565C>G	NP_001035937.1:p.Leu189Val	Unknown significance	null	missense_variant	189	MODERATE	24.2	Serine_aminopeptidase&_S33&Serine_aminopeptidase&_S33&Alpha/beta_hydrolase_fold-1	0.00544188	gnomad_AF_eas_pass	0.129781	0.000672959	98.47	0.5	0.5
ABHD12	20:25297697:A>C	20:25294986:G>A	NM_001042472.3:c.560T>G	NP_001035937.1:p.Val187Gly	Unknown significance	null	missense_variant	187	MODERATE	26.2	Serine_aminopeptidase&_S33&Serine_aminopeptidase&_S33&Alpha/beta_hydrolase_fold-1	0.000884533	gnomad_AF_nfe_pass	0.370284	0.00215417	97.22	2.4	2.4
ABHD12	20:25297698:C>T	20:25294986:G>A	NM_001042472.3:c.559G>A	NP_001035937.1:p.Val187Met	Unknown significance	-	missense_variant	187	MODERATE	24.4	Serine_aminopeptidase&_S33&Serine_aminopeptidase&_S33&Alpha/beta_hydrolase_fold-1	0.0950757	gnomad_AF_sas_pass	0.370284	0.00215417	97.22	0	0
ABHD12	20:25297700:C>G	20:25294986:G>A	NM_001042472.3:c.557G>C	NP_001035937.1:p.Arg186Pro	Pathogenic	Retinitis pigmentosa	missense_variant	186	MODERATE	26.2	Serine_aminopeptidase&_S33&Serine_aminopeptidase&_S33&Alpha/beta_hydrolase_fold-1	0	null	0.825542	0.00306408	96.67	1.4	1.4
ABHD12	20:25297700:C>T	20:25294986:G>A	NM_001042472.3:c.557G>A	NP_001035937.1:p.Arg186His	Unknown significance	null	missense_variant	186	MODERATE	29.2	Serine_aminopeptidase&_S33&Serine_aminopeptidase&_S33&Alpha/beta_hydrolase_fold-1	0.00327912	gnomad_AF_sas_pass	0.825542	0.00306408	96.67	0	0
ABHD12	20:25297701:G>A	20:25294986:G>A	NM_001042472.3:c.556C>T	NP_001035937.1:p.Arg186Cys	Unknown significance	null	missense_variant	186	MODERATE	27.3	Serine_aminopeptidase&_S33&Serine_aminopeptidase&_S33&Alpha/beta_hydrolase_fold-1	0.00501706	gnomad_AF_eas_pass	0.825542	0.00306408	96.67	0.5	0.5
ABHD12	20:25297704:G>A	20:25294986:G>A	NM_001042472.3:c.553C>T	NP_001035937.1:p.His185Tyr	Unknown significance	null	missense_variant	185	MODERATE	26.5	Serine_aminopeptidase&_S33&Serine_aminopeptidase&_S33&Alpha/beta_hydrolase_fold-1	0.00402576	gnomad_AF_afr_pass	23.8551	0.116138	94.79	-0.8	0.8
ABHD12	20:25297705:G>C	20:25294986:G>A	NM_001042472.3:c.552C>G	NP_001035937.1:p.Asp184Glu	Unknown significance	null	missense_variant	184	MODERATE	23.3	Serine_aminopeptidase&_S33&Serine_aminopeptidase&_S33&Alpha/beta_hydrolase_fold-1	0.00655953	gnomad_AF_sas_pass	92.1905	0.576263	93.08	-0.1	0.1
ABHD12	20:25297707:C>T	20:25294986:G>A	NM_001042472.3:c.550G>A	NP_001035937.1:p.Asp184Asn	Unknown significance	null	missense_variant	184	MODERATE	24.6	Serine_aminopeptidase&_S33&Serine_aminopeptidase&_S33&Alpha/beta_hydrolase_fold-1	0.0026551	gnomad_AF_nfe_pass	92.1905	0.576263	93.08	-0.2	0.2
ABHD12	20:25297709:C>T	20:25294986:G>A	NM_001042472.3:c.548G>A	NP_001035937.1:p.Gly183Asp	Unknown significance	null	missense_variant	183	MODERATE	22.7	Serine_aminopeptidase&_S33&Serine_aminopeptidase&_S33&Alpha/beta_hydrolase_fold-1	0.00088494	gnomad_AF_nfe_pass	0.451255	0.00473281	94.3	-0.5	0.5
ABHD12	20:25297710:C>T	20:25294986:G>A	NM_001042472.3:c.547G>A	NP_001035937.1:p.Gly183Ser	Unknown significance	null	missense_variant	183	MODERATE	22.9	Serine_aminopeptidase&_S33&Serine_aminopeptidase&_S33&Alpha/beta_hydrolase_fold-1	0.00621272	gnomad_AF_afr_pass	0.451255	0.00473281	94.3	-0.9	0.9
ABHD12	20:25300845:C>T	20:25294986:G>A	NM_001042472.3:c.532G>A	NP_001035937.1:p.Ala178Thr	Unknown significance	null	missense_variant	178	MODERATE	26.4	Serine_aminopeptidase&_S33&Serine_aminopeptidase&_S33&Alpha/beta_hydrolase_fold-1	0.0100783	gnomad_AF_nfe_pass	17.8976	0.14075	92	-0.1	0.1
ABHD12	20:25300850:C>A	20:25294986:G>A	NM_001042472.3:c.527G>T	NP_001035937.1:p.Gly176Val	Unknown significance	null	missense_variant	176	MODERATE	26.1	Serine_aminopeptidase&_S33&Serine_aminopeptidase&_S33&Alpha/beta_hydrolase_fold-1	0.0324128	gnomad_AF_nfe_pass	0	0	96.46	0.3	0.3
ABHD12	20:25300850:C>T	20:25294986:G>A	NM_001042472.3:c.527G>A	NP_001035937.1:p.Gly176Glu	Pathogenic	Ataxia	missense_variant	176	MODERATE	26.4	Serine_aminopeptidase&_S33&Serine_aminopeptidase&_S33&Alpha/beta_hydrolase_fold-1	0	null	0	0	96.46	1.6	1.6
ABHD12	20:25300853:T>C	20:25294986:G>A	NM_001042472.3:c.524A>G	NP_001035937.1:p.His175Arg	Unknown significance	null	missense_variant	175	MODERATE	25.2	Serine_aminopeptidase&_S33&Serine_aminopeptidase&_S33&Alpha/beta_hydrolase_fold-1	0.00088008	gnomad_AF_nfe_pass	0	0	98.28	1.1	1.1
ABHD12	20:25300866:T>A	20:25294986:G>A	NM_001042472.3:c.511A>T	NP_001035937.1:p.Ile171Phe	Unknown significance	null	missense_variant	171	MODERATE	25.7	Serine_aminopeptidase&_S33&Serine_aminopeptidase&_S33&Alpha/beta_hydrolase_fold-1	0.00648677	gnomad_AF_nfe_pass	0	0	98.74	0.9	0.9
ABHD12	20:25300875:G>A	20:25294986:G>A	NM_001042472.3:c.502C>T	NP_001035937.1:p.His168Tyr	Likely benign	null	missense_variant	168	MODERATE	19.66	null	0	null	6.52575	0.0317706	96.7	-1.1	1.1
ABHD12	20:25300875:G>T	20:25294986:G>A	NM_001042472.3:c.502C>A	NP_001035937.1:p.His168Asn	Unknown significance	null	missense_variant	168	MODERATE	17.04	null	0	null	6.52575	0.0317706	96.7	0.7	0.7
ABHD12	20:25300889:G>A	20:25294986:G>A	NM_001042472.3:c.488C>T	NP_001035937.1:p.Ala163Val	Unknown significance	null	missense_variant	163	MODERATE	22.9	null	0.00979944	gnomad_AF_sas_pass	10.1072	0.0794847	97.59	-0.9	0.9
ABHD12	20:25300889:G>T	20:25294986:G>A	NM_001042472.3:c.488C>A	NP_001035937.1:p.Ala163Asp	Unknown significance	null	missense_variant	163	MODERATE	23.9	null	0	null	10.1072	0.0794847	97.59	0.7	0.7
ABHD12	20:25300903:C>T	20:25294986:G>A	NM_001042472.3:c.474G>A	NP_001035937.1:p.Met158Ile	Likely benign	null	missense_variant	158	MODERATE	22	null	0.00326648	gnomad_AF_sas_pass	112.909	0.521437	96.63	-0.1	0.1
ABHD12	20:25300904:A>G	20:25294986:G>A	NM_001042472.3:c.473T>C	NP_001035937.1:p.Met158Thr	Likely benign	null	missense_variant	158	MODERATE	15.27	null	0.00326627	gnomad_AF_sas_pass	112.909	0.521437	96.63	0.6	0.6
ABHD12	20:25300905:T>C	20:25294986:G>A	NM_001042472.3:c.472A>G	NP_001035937.1:p.Met158Val	Likely benign	null	missense_variant	158	MODERATE	18.52	null	0.00289101	gnomad_AF_amr_pass	112.909	0.521437	96.63	0.1	0.1
ABHD12	20:25300907:T>G	20:25294986:G>A	NM_001042472.3:c.470A>C	NP_001035937.1:p.Gln157Pro	Unknown significance	null	missense_variant	157	MODERATE	21.1	null	0.011564	gnomad_AF_amr_pass	75.1323	0.379932	95.39	0.4	0.4
ABHD12	20:25300908:G>C	20:25294986:G>A	NM_001042472.3:c.469C>G	NP_001035937.1:p.Gln157Glu	Unknown significance	null	missense_variant	157	MODERATE	20.1	null	0.0064834	gnomad_AF_nfe_pass	75.1323	0.379932	95.39	0.3	0.3
ABHD12	20:25300909:G>T	20:25294986:G>A	NM_001042472.3:c.468C>A	NP_001035937.1:p.Asp156Glu	Unknown significance	null	missense_variant	156	MODERATE	21.9	null	0.00263848	gnomad_AF_nfe_pass	104.332	0.652158	94.61	0	0
ABHD12	20:25300923:C>T	20:25294986:G>A	NM_001042472.3:c.454G>A	NP_001035937.1:p.Ala152Thr	Unknown significance	null	missense_variant	152	MODERATE	28.4	null	0.0123047	gnomad_AF_afr_pass	4.55399	0.0358134	96.51	-0.4	0.4
ABHD12	20:25300926:T>G	20:25294986:G>A	NM_001042472.3:c.451A>C	NP_001035937.1:p.Asn151His	Unknown significance	null	missense_variant	151	MODERATE	22.8	null	0.00263834	gnomad_AF_nfe_pass	78.8818	0.493545	96.12	-0.2	0.2
ABHD12	20:25300938:C>A	20:25294986:G>A	NM_001042472.3:c.439G>T	NP_001035937.1:p.Val147Phe	Unknown significance	null	missense_variant	147	MODERATE	15.82	null	0	gnomad_AF_afr_pass,gnomad_AF_amr_pass,gnomad_AF_eas_pass,gnomad_AF_nfe_pass,gnomad_AF_sas_pass	121.269	0.705493	97.04	0	0
ABHD12	20:25300938:C>T	20:25294986:G>A	NM_001042472.3:c.439G>A	NP_001035937.1:p.Val147Ile	Likely benign	null	missense_variant	147	MODERATE	15.7	null	0.00615233	gnomad_AF_afr_pass	121.269	0.705493	97.04	0	0
ABHD12	20:25300941:C>A	20:25294986:G>A	NM_001042472.3:c.436G>T	NP_001035937.1:p.Ala146Ser	Likely benign	null	missense_variant	146	MODERATE	0.55	null	0.0114758	gnomad_AF_afr_pass	24.1576	0.18998	97.52	0.4	0.4
ABHD12	20:25300941:C>T	20:25294986:G>A	NM_001042472.3:c.436G>A	NP_001035937.1:p.Ala146Thr	Likely benign	null	missense_variant	146	MODERATE	4.777	null	0	null	24.1576	0.18998	97.52	0.1	0.1
ABHD12	20:25300947:C>T	20:25294986:G>A	NM_001042472.3:c.430G>A	NP_001035937.1:p.Val144Ile	Unknown significance	null	missense_variant	144	MODERATE	16.42	null	0.00543774	gnomad_AF_eas_pass	0	0	98.53	-0.1	0.1
ABHD12	20:25300949:G>A	20:25294986:G>A	NM_001042472.3:c.428C>T	NP_001035937.1:p.Thr143Ile	Unknown significance	null	missense_variant	143	MODERATE	23.7	null	0.00326627	gnomad_AF_sas_pass	0	0	98.6	-1.3	1.3
ABHD12	20:25300953:G>C	20:25294986:G>A	NM_001042472.3:c.424C>G	NP_001035937.1:p.His142Asp	Unknown significance	null	missense_variant&splice_region_variant	142	MODERATE	26.5	null	0	null	0	0	98.57	1.5	1.5
ABHD12	20:25303964:A>G	20:25294986:G>A	NM_001042472.3:c.419T>C	NP_001035937.1:p.Val140Ala	Unknown significance	null	missense_variant	140	MODERATE	25.3	null	0.000879229	gnomad_AF_nfe_pass	0	0	98.59	1.5	1.5
ABHD12	20:25303968:C>T	20:25294986:G>A	NM_001042472.3:c.415G>A	NP_001035937.1:p.Gly139Arg	Unknown significance	null	missense_variant	139	MODERATE	30	null	0.0326193	gnomad_AF_eas_pass	0	0	98.29	-1.6	1.6
ABHD12	20:25303970:A>G	20:25294986:G>A	NM_001042472.3:c.413T>C	NP_001035937.1:p.Ile138Thr	Unknown significance	-	missense_variant	138	MODERATE	23	null	0.00543656	gnomad_AF_eas_pass	0	0	98.52	1.5	1.5
ABHD12	20:25303971:T>C	20:25294986:G>A	NM_001042472.3:c.412A>G	NP_001035937.1:p.Ile138Val	Unknown significance	null	missense_variant	138	MODERATE	0.961	null	0.00653253	gnomad_AF_sas_pass	0	0	98.52	0.3	0.3
ABHD12	20:25303973:G>C	20:25294986:G>A	NM_001042472.3:c.410C>G	NP_001035937.1:p.Thr137Ser	Likely benign	null	missense_variant	137	MODERATE	11.77	null	0.00615385	gnomad_AF_afr_pass	33.2205	0.211142	98.42	0.4	0.4
ABHD12	20:25303977:C>T	20:25294986:G>A	NM_001042472.3:c.406G>A	NP_001035937.1:p.Val136Met	Unknown significance	-	missense_variant	136	MODERATE	18.44	null	0.00801089	gnomad_AF_afr_pass	1.64864	0.00959115	98.27	0.1	0.1
ABHD12	20:25303978:G>T	20:25294986:G>A	NM_001042472.3:c.405C>A	NP_001035937.1:p.Asp135Glu	Unknown significance	-	missense_variant	135	MODERATE	0.064	null	0.192246	gnomad_AF_afr_pass	113.32	0.708342	94.79	-0.1	0.1
ABHD12	20:25303980:C>A	20:25294986:G>A	NM_001042472.3:c.403G>T	NP_001035937.1:p.Asp135Tyr	Unknown significance	null	missense_variant	135	MODERATE	29.3	null	0.00326648	gnomad_AF_sas_pass	113.32	0.708342	94.79	-0.5	0.5
ABHD12	20:25303980:C>T	20:25294986:G>A	NM_001042472.3:c.403G>A	NP_001035937.1:p.Asp135Asn	Unknown significance	null	missense_variant	135	MODERATE	25.4	null	0.000879059	gnomad_AF_nfe_pass	113.32	0.708342	94.79	-0.1	0.1
ABHD12	20:25303991:T>C	20:25294986:G>A	NM_001042472.3:c.392A>G	NP_001035937.1:p.Gln131Arg	Unknown significance	null	missense_variant	131	MODERATE	23.8	null	0.00289084	gnomad_AF_amr_pass	89.8539	0.454377	97.87	-0.2	0.2
ABHD12	20:25303997:T>C	20:25294986:G>A	NM_001042472.3:c.386A>G	NP_001035937.1:p.Tyr129Cys	Unknown significance	null	missense_variant	129	MODERATE	28.2	null	0.00564334	gnomad_AF_amr_pass	74.6083	0.310982	98.04	1.6	1.6
ABHD12	20:25303998:A>G	20:25294986:G>A	NM_001042472.3:c.385T>C	NP_001035937.1:p.Tyr129His	Unknown significance	null	missense_variant	129	MODERATE	27.7	null	0.000879044	gnomad_AF_nfe_pass	74.6083	0.310982	98.04	1.4	1.4
ABHD12	20:25304009:G>A	20:25294986:G>A	NM_001042472.3:c.374C>T	NP_001035937.1:p.Thr125Met	Unknown significance	null	missense_variant	125	MODERATE	27.3	null	0.00175809	gnomad_AF_nfe_pass	11.8965	0.0756114	98.07	-0.7	0.7
ABHD12	20:25304013:G>C	20:25294986:G>A	NM_001042472.3:c.370C>G	NP_001035937.1:p.His124Asp	Unknown significance	null	missense_variant	124	MODERATE	26.8	null	0.000879013	gnomad_AF_nfe_pass	11.125	0.054162	97.27	1.5	1.5
ABHD12	20:25304029:C>A	20:25294986:G>A	NM_001042472.3:c.354G>T	NP_001035937.1:p.Gln118His	Unknown significance	null	missense_variant	118	MODERATE	23.3	null	0.000879075	gnomad_AF_nfe_pass	106.948	0.540818	93.54	-0.1	0.1
ABHD12	20:25304045:T>A	20:25294986:G>A	NM_001042472.3:c.338A>T	NP_001035937.1:p.Asp113Val	Unknown significance	-	missense_variant	113	MODERATE	31	null	0	null	56.2107	0.351361	92.87	-0.7	0.7
ABHD12	20:25304046:C>A	20:25294986:G>A	NM_001042472.3:c.337G>T	NP_001035937.1:p.Asp113Tyr	Unknown significance	-	missense_variant	113	MODERATE	32	null	0	null	56.2107	0.351361	92.87	-1.1	1.1
ABHD12	20:25304049:T>A	20:25294986:G>A	NM_001042472.3:c.334A>T	NP_001035937.1:p.Ile112Phe	Unknown significance	-	missense_variant	112	MODERATE	28.5	null	0	gnomad_AF_afr_pass,gnomad_AF_amr_pass,gnomad_AF_eas_pass,gnomad_AF_nfe_pass,gnomad_AF_sas_pass	22.736	0.115906	87.05	-0.3	0.3
ABHD12	20:25304057:G>A	20:25294986:G>A	NM_001042472.3:c.326C>T	NP_001035937.1:p.Pro109Leu	Unknown significance	null	missense_variant	109	MODERATE	29.1	null	0	null	18.0915	0.115013	76.27	0.6	0.6
ABHD12	20:25304061:C>G	20:25294986:G>A	NM_001042472.3:c.322G>C	NP_001035937.1:p.Val108Leu	Unknown significance	null	missense_variant	108	MODERATE	19.76	null	0.00326669	gnomad_AF_sas_pass	67.4679	0.392501	75.43	0.1	0.1
ABHD12	20:25319863:C>T	20:25294986:G>A	NM_001042472.3:c.316G>A	NP_001035937.1:p.Val106Ile	Unknown significance	null	missense_variant&splice_region_variant	106	MODERATE	29.4	null	0	gnomad_AF_afr_pass,gnomad_AF_amr_pass,gnomad_AF_eas_pass,gnomad_AF_nfe_pass,gnomad_AF_sas_pass	33.0362	0.192191	85.47	-0.2	0.2
ABHD12	20:25319873:G>T	20:25294986:G>A	NM_001042472.3:c.306C>A	NP_001035937.1:p.Phe102Leu	Unknown significance	null	missense_variant	102	MODERATE	27.5	null	0	null	1.23943	0.0053947	93.3	0.3	0.3
ABHD12	20:25319877:A>G	20:25294986:G>A	NM_001042472.3:c.302T>C	NP_001035937.1:p.Ile101Thr	Unknown significance	null	missense_variant	101	MODERATE	23.9	null	0.000879121	gnomad_AF_nfe_pass	17.8216	0.090853	91.06	1.4	1.4
ABHD12	20:25319892:A>G	20:25294986:G>A	NM_001042472.3:c.287T>C	NP_001035937.1:p.Ile96Thr	Unknown significance	null	missense_variant	96	MODERATE	25.8	null	0.0160231	gnomad_AF_afr_pass	57.4493	0.292872	88.13	1	1
ABHD12	20:25319898:G>A	20:25294986:G>A	NM_001042472.3:c.281C>T	NP_001035937.1:p.Pro94Leu	Unknown significance	null	missense_variant	94	MODERATE	28.3	null	0	null	88.7896	0.56446	89.09	-0.1	0.1
ABHD12	20:25319906:T>A	20:25294986:G>A	NM_001042472.3:c.273A>T	NP_001035937.1:p.Lys91Asn	Unknown significance	null	missense_variant	91	MODERATE	24	null	0.00543656	gnomad_AF_eas_pass	53.3552	0.225399	89.09	0.1	0.1
ABHD12	20:25319907:T>C	20:25294986:G>A	NM_001042472.3:c.272A>G	NP_001035937.1:p.Lys91Arg	Unknown significance	null	missense_variant	91	MODERATE	19.01	null	0.00326648	gnomad_AF_sas_pass	53.3552	0.225399	89.09	-0.8	0.8
ABHD12	20:25319907:T>G	20:25294986:G>A	NM_001042472.3:c.272A>C	NP_001035937.1:p.Lys91Thr	Unknown significance	null	missense_variant	91	MODERATE	22.9	null	0.0520352	gnomad_AF_amr_pass	53.3552	0.225399	89.09	-0.5	0.5
ABHD12	20:25319911:T>A	20:25294986:G>A	NM_001042472.3:c.268A>T	NP_001035937.1:p.Ile90Phe	Likely benign	null	missense_variant	90	MODERATE	18.48	null	0.00543656	gnomad_AF_eas_pass	2.04322	0.0104162	87.95	0.3	0.3
ABHD12	20:25319911:T>C	20:25294986:G>A	NM_001042472.3:c.268A>G	NP_001035937.1:p.Ile90Val	Likely benign	null	missense_variant	90	MODERATE	10.6	null	0.00282167	gnomad_AF_amr_pass	2.04322	0.0104162	87.95	0.2	0.2
ABHD12	20:25319920:G>T	20:25294986:G>A	NM_001042472.3:c.259C>A	NP_001035937.1:p.Pro87Thr	Unknown significance	-	missense_variant	87	MODERATE	26.1	null	0.00351685	gnomad_AF_nfe_pass	0	0	88.72	-0.1	0.1
ABHD12	20:25319925:G>T	20:25294986:G>A	NM_001042472.3:c.254C>A	NP_001035937.1:p.Ala85Asp	Unknown significance	null	missense_variant	85	MODERATE	27.3	null	0.00289118	gnomad_AF_amr_pass	53.478	0.420561	90.77	1	1
ABHD12	20:25319929:T>C	20:25294986:G>A	NM_001042472.3:c.250A>G	NP_001035937.1:p.Ile84Val	Unknown significance	-	missense_variant	84	MODERATE	0.106	null	0.0163324	gnomad_AF_sas_pass	85.7636	0.437215	88.22	0.2	0.2
ABHD12	20:25319933:C>A	20:25294986:G>A	NM_001042472.3:c.246G>T	NP_001035937.1:p.Leu82Phe	Likely benign	null	missense_variant	82	MODERATE	18.64	null	0.00326691	gnomad_AF_sas_pass	115.646	0.599664	90.43	0.2	0.2
ABHD12	20:25319937:C>T	20:25294986:G>A	NM_001042472.3:c.242G>A	NP_001035937.1:p.Gly81Glu	Unknown significance	null	missense_variant	81	MODERATE	23.4	null	0	null	33.0987	0.347142	91.61	0.2	0.2
ABHD12	20:25319946:C>T	20:25294986:G>A	NM_001042472.3:c.233G>A	NP_001035937.1:p.Cys78Tyr	Unknown significance	-	missense_variant	78	MODERATE	10.8	null	0	null	80.9789	0.52404	93.13	-0.2	0.2
ABHD12	20:25319947:A>G	20:25294986:G>A	NM_001042472.3:c.232T>C	NP_001035937.1:p.Cys78Arg	Unknown significance	null	missense_variant	78	MODERATE	21.2	null	0	null	80.9789	0.52404	93.13	0.7	0.7
ABHD12	20:25319950:A>G	20:25294986:G>A	NM_001042472.3:c.229T>C	NP_001035937.1:p.Phe77Leu	Likely benign	null	missense_variant	77	MODERATE	11.78	null	0.00282167	gnomad_AF_amr_pass	113.781	0.495236	93.5	-0.2	0.2
ABHD12	20:25319953:G>C	20:25294986:G>A	NM_001042472.3:c.226C>G	NP_001035937.1:p.Leu76Val	Unknown significance	null	missense_variant	76	MODERATE	17.21	null	0.0160231	gnomad_AF_afr_pass	110.214	0.571495	93.07	0.2	0.2
ABHD12	20:25319955:A>T	20:25294986:G>A	NM_001042472.3:c.224T>A	NP_001035937.1:p.Ile75Lys	Unknown significance	null	missense_variant	75	MODERATE	22.1	null	0.000879306	gnomad_AF_nfe_pass	107.883	0.549979	93.37	2	2
ABHD12	20:25319967:C>A	20:25294986:G>A	NM_001042472.3:c.212G>T	NP_001035937.1:p.Arg71Leu	Unknown significance	null	missense_variant	71	MODERATE	23.4	null	0.000879353	gnomad_AF_nfe_pass	180.927	0.671529	88.7	-0.2	0.2
ABHD12	20:25319967:C>T	20:25294986:G>A	NM_001042472.3:c.212G>A	NP_001035937.1:p.Arg71His	Unknown significance	-	missense_variant	71	MODERATE	25	null	0.0100663	gnomad_AF_nfe_pass	180.927	0.671529	88.7	0.2	0.2
ABHD12	20:25319968:G>A	20:25294986:G>A	NM_001042472.3:c.211C>T	NP_001035937.1:p.Arg71Cys	Unknown significance	null	missense_variant	71	MODERATE	28	null	0.00653424	gnomad_AF_sas_pass	180.927	0.671529	88.7	0.3	0.3
ABHD12	20:25319976:A>G	20:25294986:G>A	NM_001042472.3:c.203T>C	NP_001035937.1:p.Val68Ala	Unknown significance	-	missense_variant	68	MODERATE	21.6	null	0.0503267	gnomad_AF_nfe_pass	78.409	0.456152	83.37	0.7	0.7
ABHD12	20:25319977:C>T	20:25294986:G>A	NM_001042472.3:c.202G>A	NP_001035937.1:p.Val68Met	Benign	null	missense_variant	68	MODERATE	16.18	null	2.39564	gnomad_AF_afr_pass	78.409	0.456152	83.37	0.2	0.2
ABHD12	20:25319980:C>A	20:25294986:G>A	NM_001042472.3:c.199G>T	NP_001035937.1:p.Gly67Cys	Unknown significance	null	missense_variant	67	MODERATE	23.4	null	0.0108401	gnomad_AF_nfe_pass	26.6274	0.279271	79.63	-0.2	0.2
ABHD12	20:25319985:C>G	20:25294986:G>A	NM_001042472.3:c.194G>C	NP_001035937.1:p.Arg65Pro	Unknown significance	null	missense_variant&splice_region_variant	65	MODERATE	26.3	null	0.0114837	gnomad_AF_afr_pass	183.944	0.682725	70.36	0.4	0.4
ABHD12	20:25319985:C>T	20:25294986:G>A	NM_001042472.3:c.194G>A	NP_001035937.1:p.Arg65Gln	Unknown significance	null	missense_variant&splice_region_variant	65	MODERATE	27.8	null	0.00326669	gnomad_AF_sas_pass	183.944	0.682725	70.36	0.2	0.2
ABHD12	20:25371150:T>C	20:25294986:G>A	NM_001042472.3:c.190A>G	NP_001035937.1:p.Arg64Gly	Unknown significance	null	missense_variant&splice_region_variant	64	MODERATE	27	null	0	null	208.407	0.773524	67.28	0.4	0.4
ABHD12	20:25371152:C>T	20:25294986:G>A	NM_001042472.3:c.188G>A	NP_001035937.1:p.Gly63Asp	Unknown significance	null	missense_variant	63	MODERATE	25.1	null	0	null	36.6793	0.384696	62.01	0	0
ABHD12	20:25371153:C>A	20:25294986:G>A	NM_001042472.3:c.187G>T	NP_001035937.1:p.Gly63Cys	Unknown significance	null	missense_variant	63	MODERATE	25	null	0.0130242	gnomad_AF_amr_pass	36.6793	0.384696	62.01	-0.5	0.5
ABHD12	20:25371155:A>C	20:25294986:G>A	NM_001042472.3:c.185T>G	NP_001035937.1:p.Leu62Arg	Unknown significance	null	missense_variant	62	MODERATE	25.1	null	0	null	72.1953	0.374357	59.18	1.4	1.4
ABHD12	20:25371156:G>C	20:25294986:G>A	NM_001042472.3:c.184C>G	NP_001035937.1:p.Leu62Val	Likely benign	null	missense_variant	62	MODERATE	20.2	null	0	null	72.1953	0.374357	59.18	0.5	0.5
ABHD12	20:25371158:G>C	20:25294986:G>A	NM_001042472.3:c.182C>G	NP_001035937.1:p.Ala61Gly	Unknown significance	null	missense_variant	61	MODERATE	22.3	null	0	null	45.9741	0.361549	58.54	0.7	0.7
ABHD12	20:25371158:G>T	20:25294986:G>A	NM_001042472.3:c.182C>A	NP_001035937.1:p.Ala61Glu	Unknown significance	null	missense_variant	61	MODERATE	19.07	null	0.0277008	gnomad_AF_afr_pass	45.9741	0.361549	58.54	0.1	0.1
ABHD12	20:25371161:C>G	20:25294986:G>A	NM_001042472.3:c.179G>C	NP_001035937.1:p.Arg60Pro	Unknown significance	null	missense_variant	60	MODERATE	25.2	null	0.00636051	gnomad_AF_amr_pass	216.577	0.803849	59.94	0.3	0.3
ABHD12	20:25371165:T>C	20:25294986:G>A	NM_001042472.3:c.175A>G	NP_001035937.1:p.Lys59Glu	Unknown significance	null	missense_variant	59	MODERATE	20.3	null	0	null	158.825	0.670956	58.29	-0.1	0.1
ABHD12	20:25371170:C>T	20:25294986:G>A	NM_001042472.3:c.170G>A	NP_001035937.1:p.Gly57Glu	Likely benign	null	missense_variant	57	MODERATE	15.53	null	0.0291579	gnomad_AF_sas_pass	33.3745	0.350035	54.99	-0.1	0.1
ABHD12	20:25371173:G>A	20:25294986:G>A	NM_001042472.3:c.167C>T	NP_001035937.1:p.Ala56Val	Unknown significance	-	missense_variant	56	MODERATE	16.51	null	0.133422	gnomad_AF_eas_pass	39.5961	0.311391	58.11	-0.1	0.1
ABHD12	20:25371174:C>T	20:25294986:G>A	NM_001042472.3:c.166G>A	NP_001035937.1:p.Ala56Thr	Likely benign	null	missense_variant	56	MODERATE	18.62	null	0	null	39.5961	0.311391	58.11	-0.2	0.2
ABHD12	20:25371177:C>G	20:25294986:G>A	NM_001042472.3:c.163G>C	NP_001035937.1:p.Asp55His	Unknown significance	null	missense_variant	55	MODERATE	24.9	null	0.00660066	gnomad_AF_nfe_pass	63.6097	0.397611	56.66	-0.1	0.1
ABHD12	20:25371177:C>T	20:25294986:G>A	NM_001042472.3:c.163G>A	NP_001035937.1:p.Asp55Asn	Likely benign	null	missense_variant	55	MODERATE	22.4	null	0	null	63.6097	0.397611	56.66	0.1	0.1
ABHD12	20:25371180:C>A	20:25294986:G>A	NM_001042472.3:c.160G>T	NP_001035937.1:p.Ala54Ser	Likely benign	null	missense_variant	54	MODERATE	16.71	null	0	null	67.0329	0.52716	54.98	-0.2	0.2
ABHD12	20:25371182:G>A	20:25294986:G>A	NM_001042472.3:c.158C>T	NP_001035937.1:p.Ala53Val	Likely benign	null	missense_variant	53	MODERATE	22	null	0	null	75.0602	0.590288	54.46	0.1	0.1
ABHD12	20:25371183:C>A	20:25294986:G>A	NM_001042472.3:c.157G>T	NP_001035937.1:p.Ala53Ser	Likely benign	null	missense_variant	53	MODERATE	17.8	null	0.00572213	gnomad_AF_sas_pass	75.0602	0.590288	54.46	-0.1	0.1
ABHD12	20:25371183:C>G	20:25294986:G>A	NM_001042472.3:c.157G>C	NP_001035937.1:p.Ala53Pro	Likely benign	null	missense_variant	53	MODERATE	23.2	null	0.00659457	gnomad_AF_nfe_pass	75.0602	0.590288	54.46	0.2	0.2
ABHD12	20:25371189:G>C	20:25294986:G>A	NM_001042472.3:c.151C>G	NP_001035937.1:p.Arg51Gly	Likely benign	null	missense_variant	51	MODERATE	17.47	null	0	gnomad_AF_afr_pass,gnomad_AF_amr_pass,gnomad_AF_eas_pass,gnomad_AF_nfe_pass	168.987	0.627213	49.46	1	1
ABHD12	20:25371191:G>A	20:25294986:G>A	NM_001042472.3:c.149C>T	NP_001035937.1:p.Pro50Leu	Likely benign	null	missense_variant	50	MODERATE	21.7	null	0	null	114.954	0.730794	48.85	0	0
ABHD12	20:25371191:G>C	20:25294986:G>A	NM_001042472.3:c.149C>G	NP_001035937.1:p.Pro50Arg	Likely benign	null	missense_variant	50	MODERATE	16.81	null	0.00567022	gnomad_AF_sas_pass	114.954	0.730794	48.85	-0.2	0.2
ABHD12	20:25371191:G>T	20:25294986:G>A	NM_001042472.3:c.149C>A	NP_001035937.1:p.Pro50Gln	Likely benign	null	missense_variant	50	MODERATE	20.7	null	0.0117454	gnomad_AF_afr_pass	114.954	0.730794	48.85	0	0
ABHD12	20:25371203:G>C	20:25294986:G>A	NM_001042472.3:c.137C>G	NP_001035937.1:p.Ala46Gly	Unknown significance	-	missense_variant	46	MODERATE	12.37	null	0.00288517	gnomad_AF_nfe_pass	125.444	0.986517	37.91	0.2	0.2
ABHD12	20:25371209:C>T	20:25294986:G>A	NM_001042472.3:c.131G>A	NP_001035937.1:p.Gly44Asp	Unknown significance	null	missense_variant	44	MODERATE	23.1	null	0.00562177	gnomad_AF_sas_pass	53.9209	0.565528	35.53	0.6	0.6
ABHD12	20:25371212:G>A	20:25294986:G>A	NM_001042472.3:c.128C>T	NP_001035937.1:p.Thr43Met	Likely benign	null	missense_variant	43	MODERATE	20.9	null	0	null	164.289	1.04418	29.06	0	0
ABHD12	20:25371213:T>A	20:25294986:G>A	NM_001042472.3:c.127A>T	NP_001035937.1:p.Thr43Ser	Likely benign	null	missense_variant	43	MODERATE	14.75	null	0	null	164.289	1.04418	29.06	0	0
ABHD12	20:25371222:G>C	20:25294986:G>A	NM_001042472.3:c.118C>G	NP_001035937.1:p.Leu40Val	Unknown significance	null	missense_variant	40	MODERATE	17.42	null	0.0060993	gnomad_AF_nfe_pass	154.779	0.802581	32.97	0.1	0.1
ABHD12	20:25371223:G>C	20:25294986:G>A	NM_001042472.3:c.117C>G	NP_001035937.1:p.Asn39Lys	Likely benign	null	missense_variant	39	MODERATE	16.26	null	0	null	115.932	0.725357	28.43	0.1	0.1
ABHD12	20:25371225:T>C	20:25294986:G>A	NM_001042472.3:c.115A>G	NP_001035937.1:p.Asn39Asp	Likely benign	null	missense_variant	39	MODERATE	20.6	null	0	null	115.932	0.725357	28.43	0.1	0.1
ABHD12	20:25371228:G>C	20:25294986:G>A	NM_001042472.3:c.112C>G	NP_001035937.1:p.Gln38Glu	Likely benign	null	missense_variant	38	MODERATE	19.2	null	0	null	179.471	0.907558	31.84	0.1	0.1
ABHD12	20:25371234:G>C	20:25294986:G>A	NM_001042472.3:c.106C>G	NP_001035937.1:p.Leu36Val	Likely benign	null	missense_variant	36	MODERATE	23.2	null	0	null	158.092	0.819763	27.43	0.3	0.3
ABHD12	20:25371236:C>A	20:25294986:G>A	NM_001042472.3:c.104G>T	NP_001035937.1:p.Arg35Leu	Likely benign	null	missense_variant	35	MODERATE	23.5	null	0.0207512	gnomad_AF_afr_pass	237.887	0.88294	30.2	0.1	0.1
ABHD12	20:25371236:C>G	20:25294986:G>A	NM_001042472.3:c.104G>C	NP_001035937.1:p.Arg35Pro	Likely benign	null	missense_variant	35	MODERATE	23.9	null	0.006222	gnomad_AF_amr_pass	237.887	0.88294	30.2	0.2	0.2
ABHD12	20:25371237:G>A	20:25294986:G>A	NM_001042472.3:c.103C>T	NP_001035937.1:p.Arg35Cys	Unknown significance	null	missense_variant	35	MODERATE	24	null	0.103885	gnomad_AF_afr_pass	237.887	0.88294	30.2	0.2	0.2
ABHD12	20:25371242:T>G	20:25294986:G>A	NM_001042472.3:c.98A>C	NP_001035937.1:p.Asp33Ala	Likely benign	null	missense_variant	33	MODERATE	22.5	null	0.0117	gnomad_AF_sas_pass	128.077	0.800582	32.64	0.5	0.5
ABHD12	20:25371246:C>A	20:25294986:G>A	NM_001042472.3:c.94G>T	NP_001035937.1:p.Ala32Ser	Likely benign	null	missense_variant	32	MODERATE	16.73	null	0.125313	gnomad_AF_amr_pass	80.2736	0.631286	29.66	-0.2	0.2
ABHD12	20:25371251:A>G	20:25294986:G>A	NM_001042472.3:c.89T>C	NP_001035937.1:p.Leu30Pro	Unknown significance	null	missense_variant	30	MODERATE	25.3	null	0	null	203.859	1.05708	34.41	0.2	0.2
ABHD12	20:25371252:G>C	20:25294986:G>A	NM_001042472.3:c.88C>G	NP_001035937.1:p.Leu30Val	Unknown significance	null	missense_variant	30	MODERATE	21.3	null	0.0232829	gnomad_AF_afr_pass	203.859	1.05708	34.41	0.1	0.1
ABHD12	20:25371255:C>T	20:25294986:G>A	NM_001042472.3:c.85G>A	NP_001035937.1:p.Ala29Thr	Likely benign	null	missense_variant	29	MODERATE	21.3	null	0	null	111.455	0.876501	26.38	0	0
ABHD12	20:25371257:G>A	20:25294986:G>A	NM_001042472.3:c.83C>T	NP_001035937.1:p.Ala28Val	Likely benign	null	missense_variant	28	MODERATE	22.1	null	0.00353407	gnomad_AF_nfe_pass	116.57	0.916725	32.9	0	0
ABHD12	20:25371260:G>A	20:25294986:G>A	NM_001042472.3:c.80C>T	NP_001035937.1:p.Ala27Val	Likely benign	null	missense_variant	27	MODERATE	22.6	null	0	null	122.844	0.966067	26.72	0	0
ABHD12	20:25371263:G>C	20:25294986:G>A	NM_001042472.3:c.77C>G	NP_001035937.1:p.Ala26Gly	Likely benign	null	missense_variant	26	MODERATE	19.35	null	0.0116469	gnomad_AF_afr_pass	119.053	0.936256	32	0.1	0.1
ABHD12	20:25371264:C>A	20:25294986:G>A	NM_001042472.3:c.76G>T	NP_001035937.1:p.Ala26Ser	Likely benign	null	missense_variant	26	MODERATE	14.2	null	0.0361011	gnomad_AF_eas_pass	119.053	0.936256	32	0	0
ABHD12	20:25371266:G>A	20:25294986:G>A	NM_001042472.3:c.74C>T	NP_001035937.1:p.Ser25Leu	Likely benign	null	missense_variant	25	MODERATE	16.86	null	0.011636	gnomad_AF_afr_pass	146.235	1.06039	26.11	0.1	0.1
ABHD12	20:25371269:C>A	20:25294986:G>A	NM_001042472.3:c.71G>T	NP_001035937.1:p.Gly24Val	Unknown significance	null	missense_variant	24	MODERATE	18.85	null	0.0364166	gnomad_AF_eas_pass	61.5221	0.645249	28.3	0.7	0.7
ABHD12	20:25371270:C>T	20:25294986:G>A	NM_001042472.3:c.70G>A	NP_001035937.1:p.Gly24Ser	Likely benign	null	missense_variant	24	MODERATE	15.6	null	0.0141831	gnomad_AF_nfe_pass	61.5221	0.645249	28.3	0.4	0.4
ABHD12	20:25371272:G>C	20:25294986:G>A	NM_001042472.3:c.68C>G	NP_001035937.1:p.Ser23Cys	Likely benign	null	missense_variant	23	MODERATE	18.95	null	0	gnomad_AF_afr_pass,gnomad_AF_amr_pass,gnomad_AF_eas_pass,gnomad_AF_nfe_pass	131.431	0.953041	30.11	0.2	0.2
ABHD12	20:25371275:G>A	20:25294986:G>A	NM_001042472.3:c.65C>T	NP_001035937.1:p.Ser22Phe	Unknown significance	null	missense_variant	22	MODERATE	22	null	0.00738116	gnomad_AF_nfe_pass	126.586	0.917907	26.93	0.2	0.2
ABHD12	20:25371278:G>A	20:25294986:G>A	NM_001042472.3:c.62C>T	NP_001035937.1:p.Ser21Phe	Unknown significance	null	missense_variant	21	MODERATE	22	null	0.0757863	gnomad_AF_sas_pass	126.459	0.916984	32.18	0.3	0.3
ABHD12	20:25371281:G>A	20:25294986:G>A	NM_001042472.3:c.59C>T	NP_001035937.1:p.Ser20Leu	Unknown significance	null	missense_variant	20	MODERATE	19.65	null	0.0414938	gnomad_AF_eas_pass	130.913	0.949281	27.16	0.2	0.2
ABHD12	20:25371285:C>T	20:25294986:G>A	NM_001042472.3:c.55G>A	NP_001035937.1:p.Gly19Ser	Likely benign	null	missense_variant	19	MODERATE	16.98	null	0	null	81.95	0.859499	29.94	0.2	0.2
ABHD12	20:25371287:G>C	20:25294986:G>A	NM_001042472.3:c.53C>G	NP_001035937.1:p.Ala18Gly	Likely benign	null	missense_variant	18	MODERATE	15.5	null	0.00490172	gnomad_AF_nfe_pass	116.483	0.916042	32.57	0.3	0.3
ABHD12	20:25371293:G>A	20:25294986:G>A	NM_001042472.3:c.47C>T	NP_001035937.1:p.Ala16Val	Likely benign	null	missense_variant	16	MODERATE	15.1	null	0.0158479	gnomad_AF_amr_pass	103.77	0.816063	32.35	-0.2	0.2
ABHD12	20:25371296:C>G	20:25294986:G>A	NM_001042472.3:c.44G>C	NP_001035937.1:p.Cys15Ser	Likely benign	null	missense_variant	15	MODERATE	11.56	null	0	null	140.543	0.9095	28.98	0	0
ABHD12	20:25371299:C>T	20:25294986:G>A	NM_001042472.3:c.41G>A	NP_001035937.1:p.Arg14His	Unknown significance	null	missense_variant	14	MODERATE	22.8	null	0	null	216.095	0.802058	30.86	0	0
ABHD12	20:25371301:C>G	20:25294986:G>A	NM_001042472.3:c.39G>C	NP_001035937.1:p.Glu13Asp	Unknown significance	null	missense_variant	13	MODERATE	16.35	null	0.00783453	gnomad_AF_nfe_pass	153.74	0.787319	31.07	-0.2	0.2
ABHD12	20:25371303:C>G	20:25294986:G>A	NM_001042472.3:c.37G>C	NP_001035937.1:p.Glu13Gln	Unknown significance	null	missense_variant	13	MODERATE	22.5	null	0	null	153.74	0.787319	31.07	0	0
ABHD12	20:25371304:A>C	20:25294986:G>A	NM_001042472.3:c.36T>G	NP_001035937.1:p.His12Gln	Unknown significance	null	missense_variant	12	MODERATE	21.5	null	0.00391819	gnomad_AF_nfe_pass	153.503	0.747329	32.47	0.4	0.4
ABHD12	20:25371305:T>A	20:25294986:G>A	NM_001042472.3:c.35A>T	NP_001035937.1:p.His12Leu	Unknown significance	null	missense_variant	12	MODERATE	23.1	null	0.00659805	gnomad_AF_nfe_pass	153.503	0.747329	32.47	0.5	0.5
ABHD12	20:25371314:G>A	20:25294986:G>A	NM_001042472.3:c.26C>T	NP_001035937.1:p.Ala9Val	Unknown significance	-	missense_variant	9	MODERATE	17.65	null	0.0129601	gnomad_AF_sas_pass	100.101	0.787214	31.9	-0.1	0.1
ABHD12	20:25371321:G>A	20:25294986:G>A	NM_001042472.3:c.19C>T	NP_001035937.1:p.Pro7Ser	Likely benign	null	missense_variant	7	MODERATE	13.95	null	0.00827815	gnomad_AF_amr_pass	138.463	0.880246	33.67	0	0
ABHD12	20:25371324:C>G	20:25294986:G>A	NM_001042472.3:c.16G>C	NP_001035937.1:p.Glu6Gln	Likely benign	null	missense_variant	6	MODERATE	17.79	null	0.0132714	gnomad_AF_nfe_pass	157.695	0.807569	32.75	0.1	0.1
ABHD12	20:25371327:T>C	20:25294986:G>A	NM_001042472.3:c.13A>G	NP_001035937.1:p.Thr5Ala	Likely benign	null	missense_variant	5	MODERATE	18.34	null	0.00669434	gnomad_AF_sas_pass	103.676	0.658942	35.66	0.4	0.4
ABHD12	20:25371329:C>T	20:25294986:G>A	NM_001042472.3:c.11G>A	NP_001035937.1:p.Arg4Gln	Unknown significance	null	missense_variant	4	MODERATE	31	null	0	null	236.117	0.876371	33.58	0.2	0.2
ABHD12	20:25371330:G>A	20:25294986:G>A	NM_001042472.3:c.10C>T	NP_001035937.1:p.Arg4Trp	Unknown significance	null	missense_variant	4	MODERATE	31	null	0	null	236.117	0.876371	33.58	0.2	0.2
ACTB	7:5567393:G>A	20:25294986:G>A	NM_001101.5:c.1114C>T	NP_001092.1:p.Arg372Cys	Unknown significance	null	missense_variant	372	MODERATE	24.6	null	0	null	173.897	0.645436	90.69	0.2	0.2
ACTB	7:5567411:C>T	20:25294986:G>A	NM_001101.5:c.1096G>A	NP_001092.1:p.Gly366Ser	Unknown significance	null	missense_variant	366	MODERATE	24.8	null	0	null	25.0717	0.262955	95.87	0.7	0.7
ACTB	7:5567414:A>T	20:25294986:G>A	NM_001101.5:c.1093T>A	NP_001092.1:p.Ser365Thr	Unknown significance	null	missense_variant	365	MODERATE	22.3	null	0.00326627	gnomad_AF_sas_pass	31.7817	0.230457	95.65	-0.3	0.3
ACTB	7:5567417:C>G	20:25294986:G>A	NM_001101.5:c.1090G>C	NP_001092.1:p.Glu364Gln	Unknown significance	null	missense_variant	364	MODERATE	26.2	Actin&_conserved_site&Actin&_conserved_site&Actin&_conserved_site	0.000879384	gnomad_AF_nfe_pass	134.341	0.687971	96.45	-0.1	0.1
ACTB	7:5567417:C>T	20:25294986:G>A	NM_001101.5:c.1090G>A	NP_001092.1:p.Glu364Lys	Pathogenic	Neutrophil dysfunction and recurrent infection	missense_variant	364	MODERATE	28.1	Actin&_conserved_site&Actin&_conserved_site&Actin&_conserved_site	0	null	134.341	0.687971	96.45	0.1	0.1
ACTB	7:5567423:A>C	20:25294986:G>A	NM_001101.5:c.1084T>G	NP_001092.1:p.Tyr362Asp	Unknown significance	null	missense_variant	362	MODERATE	28.7	Actin&_conserved_site&Actin&_conserved_site&Actin&_conserved_site	0	null	12.2593	0.051099	97.5	4.7	4.7
ACTB	7:5567426:C>T	20:25294986:G>A	NM_001101.5:c.1081G>A	NP_001092.1:p.Glu361Lys	Unknown significance	null	missense_variant	361	MODERATE	31	Actin&_conserved_site&Actin&_conserved_site&Actin&_conserved_site	0	null	48.8851	0.250345	96.97	0.5	0.5
ACTB	7:5567453:A>T	20:25294986:G>A	NM_001101.5:c.1054T>A	NP_001092.1:p.Phe352Ile	Unknown significance	null	missense_variant	352	MODERATE	29.9	null	0	null	4.58063	0.0199374	89.4	1.1	1.1
ACTB	7:5567456:T>G	20:25294986:G>A	NM_001101.5:c.1051A>C	NP_001092.1:p.Thr351Pro	Unknown significance	null	missense_variant	351	MODERATE	24.6	null	0	null	127.886	0.812811	86.77	0.2	0.2
ACTB	7:5567459:A>T	20:25294986:G>A	NM_001101.5:c.1048T>A	NP_001092.1:p.Ser350Thr	Unknown significance	null	missense_variant	350	MODERATE	22.7	null	0.000879987	gnomad_AF_nfe_pass	109.326	0.792754	87.3	-0.1	0.1
ACTB	7:5567464:G>A	20:25294986:G>A	NM_001101.5:c.1043C>T	NP_001092.1:p.Ser348Leu	Pathogenic	null	missense_variant	348	MODERATE	29.8	null	0	null	69.7633	0.505872	92.1	-0.4	0.4
ACTB	7:5567474:T>G	20:25294986:G>A	NM_001101.5:c.1033A>C	NP_001092.1:p.Ile345Leu	Unknown significance	null	missense_variant	345	MODERATE	24.5	null	0	null	66.6446	0.339748	95.22	0.3	0.3
ACTB	7:5567479:C>T	20:25294986:G>A	NM_001101.5:c.1028G>A	NP_001092.1:p.Gly343Asp	Unknown significance	null	missense_variant	343	MODERATE	27.8	null	0	null	0	0	97.23	0.8	0.8
ACTB	7:5567482:C>T	20:25294986:G>A	NM_001101.5:c.1025G>A	NP_001092.1:p.Gly342Asp	Unknown significance	null	missense_variant	342	MODERATE	25	null	0	null	0	0	97.08	1.9	1.9
ACTB	7:5567486:T>G	20:25294986:G>A	NM_001101.5:c.1021A>C	NP_001092.1:p.Ile341Leu	Unknown significance	null	missense_variant	341	MODERATE	22.8	null	0	null	12.5901	0.0641832	97.79	0	0
ACTB	7:5567487:C>A	20:25294986:G>A	NM_001101.5:c.1020G>T	NP_001092.1:p.Trp340Cys	Pathogenic	null	missense_variant	340	MODERATE	25.2	null	0	null	0	0	98.35	3.3	3.3
ACTB	7:5567487:C>G	20:25294986:G>A	NM_001101.5:c.1020G>C	NP_001092.1:p.Trp340Cys	Likely pathogenic	null	missense_variant	340	MODERATE	24.8	null	0	null	0	0	98.35	3.3	3.3
ACTB	7:5567492:C>A	20:25294986:G>A	NM_001101.5:c.1015G>T	NP_001092.1:p.Val339Leu	Unknown significance	null	missense_variant	339	MODERATE	22.5	null	0	null	4.5403	0.0264136	97.86	0.5	0.5
ACTB	7:5567494:G>A	20:25294986:G>A	NM_001101.5:c.1013C>T	NP_001092.1:p.Ser338Phe	Likely pathogenic	Baraitser-Winter syndrome 1	missense_variant	338	MODERATE	26.4	null	0	null	0	0	97.45	-1.5	1.5
ACTB	7:5567497:T>G	20:25294986:G>A	NM_001101.5:c.1010A>C	NP_001092.1:p.Tyr337Ser	Unknown significance	null	missense_variant	337	MODERATE	26	null	0	null	60.9011	0.253848	96.91	1.8	1.8
ACTB	7:5567500:T>C	20:25294986:G>A	NM_001101.5:c.1007A>G	NP_001092.1:p.Lys336Arg	Unknown significance	null	missense_variant	336	MODERATE	24.2	null	0.0114837	gnomad_AF_afr_pass	50.4378	0.213074	95.72	-0.8	0.8
ACTB	7:5567504:G>A	20:25294986:G>A	NM_001101.5:c.1003C>T	NP_001092.1:p.Arg335Cys	Likely pathogenic	null	missense_variant	335	MODERATE	24.5	null	0	null	25.9766	0.0964147	95.73	0.7	0.7
ACTB	7:5567654:G>C	20:25294986:G>A	NM_001101.5:c.965C>G	NP_001092.1:p.Pro322Arg	Likely pathogenic	Baraitser-Winter syndrome 1	missense_variant	322	MODERATE	26.4	null	0	null	73.5579	0.467628	91.06	0	0
ACTB	7:5567664:C>A	20:25294986:G>A	NM_001101.5:c.955G>T	NP_001092.1:p.Ala319Ser	Unknown significance	null	missense_variant	319	MODERATE	18.91	null	0.00087909	gnomad_AF_nfe_pass	89.228	0.701706	96.32	0.1	0.1
ACTB	7:5567681:A>C	20:25294986:G>A	NM_001101.5:c.938T>G	NP_001092.1:p.Met313Arg	Pathogenic	Developmental disability, microcephaly and thrombocytopaenia	missense_variant	313	MODERATE	24.2	null	0	null	0	0	98.16	1.6	1.6
ACTB	7:5567694:T>C	20:25294986:G>A	NM_001101.5:c.925A>G	NP_001092.1:p.Ile309Val	Unknown significance	null	missense_variant	309	MODERATE	22.3	null	0.00289084	gnomad_AF_amr_pass	0.0602076	0.000306933	98.38	0.6	0.6
ACTB	7:5567714:C>G	20:25294986:G>A	NM_001101.5:c.905G>C	NP_001092.1:p.Gly302Ala	Pathogenic	Attention-deficit disorder and distinctive facial gestalt	missense_variant	302	MODERATE	23.8	null	0	null	24.359	0.255479	95.8	0.4	0.4
ACTB	7:5567729:G>A	20:25294986:G>A	NM_001101.5:c.890C>T	NP_001092.1:p.Thr297Ile	Unknown significance	null	missense_variant	297	MODERATE	19.61	null	0.00263746	gnomad_AF_nfe_pass	0	0	97.78	-3.5	3.5
ACTB	7:5567731:G>C	20:25294986:G>A	NM_001101.5:c.888C>G	NP_001092.1:p.Asn296Lys	Likely pathogenic	Inborn genetic diseases	missense_variant	296	MODERATE	26.2	null	0	null	28.5134	0.178401	96.53	0.3	0.3
ACTB	7:5567735:G>T	20:25294986:G>A	NM_001101.5:c.884C>A	NP_001092.1:p.Ala295Asp	Unknown significance	null	missense_variant	295	MODERATE	28.9	null	0	null	21.812	0.171534	95.93	0.7	0.7
ACTB	7:5567736:C>T	20:25294986:G>A	NM_001101.5:c.883G>A	NP_001092.1:p.Ala295Thr	Unknown significance	null	missense_variant	295	MODERATE	23	null	0.000879152	gnomad_AF_nfe_pass	21.812	0.171534	95.93	0	0
ACTB	7:5567738:T>A	20:25294986:G>A	NM_001101.5:c.881A>T	NP_001092.1:p.Tyr294Phe	Unknown significance	null	missense_variant	294	MODERATE	22.9	null	0	null	0	0	96.73	0	0
ACTB	7:5567751:G>A	20:25294986:G>A	NM_001101.5:c.868C>T	NP_001092.1:p.Arg290Cys	Likely pathogenic	null	missense_variant	290	MODERATE	28.9	null	0	null	46.6875	0.173285	96.2	1	1
ACTB	7:5567760:C>T	20:25294986:G>A	NM_001101.5:c.859G>A	NP_001092.1:p.Val287Met	Unknown significance	null	missense_variant	287	MODERATE	25	null	0.00289084	gnomad_AF_amr_pass	110.649	0.64371	93.09	0	0
ACTB	7:5567793:C>T	20:25294986:G>A	NM_001101.5:c.826G>A	NP_001092.1:p.Glu276Lys	Likely pathogenic	null	missense_variant	276	MODERATE	23.1	null	0	null	60.1867	0.308222	97.75	0.1	0.1
ACTB	7:5567812:C>A	20:25294986:G>A	NM_001101.5:c.807G>T	NP_001092.1:p.Met269Ile	Unknown significance	null	missense_variant	269	MODERATE	24.6	null	0	null	54.8038	0.253096	93.05	-0.2	0.2
ACTB	7:5567912:C>G	20:25294986:G>A	NM_001101.5:c.802G>C	NP_001092.1:p.Gly268Arg	Pathogenic	Baraitser-Winter syndrome	missense_variant&splice_region_variant	268	MODERATE	32	null	0	null	79.3476	0.832205	92.09	-0.2	0.2
ACTB	7:5567921:A>C	20:25294986:G>A	NM_001101.5:c.793T>G	NP_001092.1:p.Ser265Ala	Unknown significance	null	missense_variant	265	MODERATE	20.6	null	0	null	81.8384	0.593431	95.14	0	0
ACTB	7:5567941:G>A	20:25294986:G>A	NM_001101.5:c.773C>T	NP_001092.1:p.Pro258Leu	Pathogenic	null	missense_variant	258	MODERATE	23.8	null	0	null	0	0	97.96	-1.9	1.9
ACTB	7:5567944:C>A	20:25294986:G>A	NM_001101.5:c.770G>T	NP_001092.1:p.Cys257Phe	Unknown significance	null	missense_variant	257	MODERATE	25.4	null	0	null	0	0	97.98	-1.2	1.2
ACTB	7:5567969:T>G	20:25294986:G>A	NM_001101.5:c.745A>C	NP_001092.1:p.Thr249Pro	Unknown significance	null	missense_variant	249	MODERATE	27.1	null	0	null	44.7541	0.284446	95.51	0.7	0.7
ACTB	7:5567981:C>T	20:25294986:G>A	NM_001101.5:c.733G>A	NP_001092.1:p.Gly245Ser	Pathogenic	Baraitser-Winter syndrome	missense_variant	245	MODERATE	22.8	null	0	null	44.7735	0.469588	92.14	0	0
ACTB	7:5567986:G>A	20:25294986:G>A	NM_001101.5:c.728C>T	NP_001092.1:p.Pro243Leu	Unknown significance	null	missense_variant	243	MODERATE	29.2	null	0	null	124.801	0.793395	90.53	0	0
ACTB	7:5568028:G>A	20:25294986:G>A	NM_001101.5:c.686C>T	NP_001092.1:p.Thr229Met	Unknown significance	Baraitser-Winter syndrome 1	missense_variant	229	MODERATE	22.2	null	0.00289101	gnomad_AF_amr_pass	57.5621	0.365851	94.82	-0.4	0.4
ACTB	7:5568055:G>A	20:25294986:G>A	NM_001101.5:c.659C>T	NP_001092.1:p.Ala220Val	Unknown significance	null	missense_variant	220	MODERATE	29.2	null	0	null	4.46883	0.0351438	97.74	-0.7	0.7
ACTB	7:5568061:T>G	20:25294986:G>A	NM_001101.5:c.653A>C	NP_001092.1:p.Tyr218Ser	Unknown significance	null	missense_variant	218	MODERATE	28.2	null	0	null	29.7679	0.124079	98.32	2.2	2.2
ACTB	7:5568080:T>C	20:25294986:G>A	NM_001101.5:c.634A>G	NP_001092.1:p.Ile212Val	Unknown significance	null	missense_variant	212	MODERATE	22.6	null	0.000880793	gnomad_AF_nfe_pass	0	0	97.85	0.7	0.7
ACTB	7:5568085:C>T	20:25294986:G>A	NM_001101.5:c.629G>A	NP_001092.1:p.Arg210His	Pathogenic	null	missense_variant	210	MODERATE	24.8	null	0	null	65.1326	0.241746	96.64	0.2	0.2
ACTB	7:5568086:G>A	20:25294986:G>A	NM_001101.5:c.628C>T	NP_001092.1:p.Arg210Cys	Pathogenic	Baraitser-Winter syndrome 1	missense_variant	210	MODERATE	32	null	0	null	65.1326	0.241746	96.64	0.8	0.8
ACTB	7:5568089:C>A	20:25294986:G>A	NM_001101.5:c.625G>T	NP_001092.1:p.Val209Leu	Pathogenic	Leukaemia, acute lymphoblastic	missense_variant	209	MODERATE	23.5	null	0	null	0	0	97.38	0	0
ACTB	7:5568089:C>T	20:25294986:G>A	NM_001101.5:c.625G>A	NP_001092.1:p.Val209Met	Pathogenic	Baraitser-Winter syndrome	missense_variant	209	MODERATE	23.8	null	0	null	0	0	97.38	0.4	0.4
ACTB	7:5568097:C>T	20:25294986:G>A	NM_001101.5:c.617G>A	NP_001092.1:p.Arg206Gln	Pathogenic	Cerebral abnormalities	missense_variant	206	MODERATE	23.9	null	0	null	31.095	0.115412	93.56	0.5	0.5
ACTB	7:5568098:G>A	20:25294986:G>A	NM_001101.5:c.616C>T	NP_001092.1:p.Arg206Trp	Pathogenic	Baraitser-Winter syndrome 1	missense_variant	206	MODERATE	24.9	null	0	null	31.095	0.115412	93.56	-0.7	0.7
ACTB	7:5568098:G>C	20:25294986:G>A	NM_001101.5:c.616C>G	NP_001092.1:p.Arg206Gly	Likely pathogenic	null	missense_variant	206	MODERATE	23.6	null	0	null	31.095	0.115412	93.56	1.8	1.8
ACTB	7:5568103:G>C	20:25294986:G>A	NM_001101.5:c.611C>G	NP_001092.1:p.Ala204Gly	Pathogenic	Baraitser-Winter syndrome	missense_variant	204	MODERATE	24.2	null	0	null	49.879	0.392258	88.23	0.6	0.6
ACTB	7:5568117:G>C	20:25294986:G>A	NM_001101.5:c.597C>G	NP_001092.1:p.Ser199Arg	Likely pathogenic	null	missense_variant	199	MODERATE	17.47	null	0	null	72.353	0.52465	92.44	-0.3	0.3
ACTB	7:5568125:C>T	20:25294986:G>A	NM_001101.5:c.589G>A	NP_001092.1:p.Gly197Ser	Unknown significance	Inborn genetic diseases	missense_variant	197	MODERATE	24.7	null	0	null	58.3318	0.611789	91.87	-0.2	0.2
ACTB	7:5568127:C>T	20:25294986:G>A	NM_001101.5:c.587G>A	NP_001092.1:p.Arg196His	Pathogenic	Baraitser-Winter syndrome	missense_variant	196	MODERATE	24	null	0	null	97.1005	0.360398	89.17	0.3	0.3
ACTB	7:5568128:G>A	20:25294986:G>A	NM_001101.5:c.586C>T	NP_001092.1:p.Arg196Cys	Pathogenic	Baraitser-Winter syndrome	missense_variant	196	MODERATE	24.9	null	0	null	97.1005	0.360398	89.17	0.9	0.9
ACTB	7:5568128:G>T	20:25294986:G>A	NM_001101.5:c.586C>A	NP_001092.1:p.Arg196Ser	Pathogenic	Baraitser-Winter syndrome	missense_variant	196	MODERATE	20.4	null	0	null	97.1005	0.360398	89.17	0.9	0.9
ACTB	7:5568131:C>T	20:25294986:G>A	NM_001101.5:c.583G>A	NP_001092.1:p.Glu195Lys	Likely pathogenic	null	missense_variant	195	MODERATE	23.3	null	0	null	109.282	0.559645	92.83	0.2	0.2
ACTB	7:5568139:A>T	20:25294986:G>A	NM_001101.5:c.575T>A	NP_001092.1:p.Ile192Asn	Unknown significance	null	missense_variant	192	MODERATE	28	null	0	null	0	0	95.9	2.2	2.2
ACTB	7:5568145:A>G	20:25294986:G>A	NM_001101.5:c.569T>C	NP_001092.1:p.Met190Thr	Unknown significance	null	missense_variant	190	MODERATE	22.8	null	0.0114784	gnomad_AF_afr_pass	36.5849	0.168957	96.69	1	1
ACTB	7:5568151:T>G	20:25294986:G>A	NM_001101.5:c.563A>C	NP_001092.1:p.Tyr188Ser	Unknown significance	null	missense_variant	188	MODERATE	26.4	null	0	null	14.1394	0.058936	97.15	2.2	2.2
ACTB	7:5568153:G>C	20:25294986:G>A	NM_001101.5:c.561C>G	NP_001092.1:p.Asp187Glu	Unknown significance	null	missense_variant	187	MODERATE	22.6	null	0	null	66.297	0.414409	96.14	-0.2	0.2
ACTB	7:5568157:G>C	20:25294986:G>A	NM_001101.5:c.557C>G	NP_001092.1:p.Thr186Ser	Unknown significance	null	missense_variant	186	MODERATE	24.1	null	0.000881788	gnomad_AF_nfe_pass	0.00157828	1.00312e-05	97.64	0.8	0.8
ACTB	7:5568166:C>A	20:25294986:G>A	NM_001101.5:c.548G>T	NP_001092.1:p.Arg183Leu	Unknown significance	null	missense_variant	183	MODERATE	26.8	null	0	null	33.5342	0.124466	96.13	0	0
ACTB	7:5568167:G>A	20:25294986:G>A	NM_001101.5:c.547C>T	NP_001092.1:p.Arg183Trp	Pathogenic	Developmental malformations, sensory hearing loss & dystonia	missense_variant	183	MODERATE	25.4	null	0	null	33.5342	0.124466	96.13	-0.4	0.4
ACTB	7:5568177:G>C	20:25294986:G>A	NM_001101.5:c.537C>G	NP_001092.1:p.Asp179Glu	Likely pathogenic	Epilepsy	missense_variant	179	MODERATE	24.4	null	0	null	51.1974	0.320024	93.97	-0.1	0.1
ACTB	7:5568179:C>G	20:25294986:G>A	NM_001101.5:c.535G>C	NP_001092.1:p.Asp179His	Unknown significance	null	missense_variant	179	MODERATE	27.4	null	0	null	51.1974	0.320024	93.97	-0.6	0.6
ACTB	7:5568187:A>G	20:25294986:G>A	NM_001101.5:c.527T>C	NP_001092.1:p.Leu176Pro	Likely pathogenic	Baraitser-Winter syndrome 1	missense_variant	176	MODERATE	29.2	null	0	null	31.1722	0.161638	97.61	1.7	1.7
ACTB	7:5568203:G>A	20:25294986:G>A	NM_001101.5:c.511C>T	NP_001092.1:p.Leu171Phe	Pathogenic	Developmental delay, facial dysmorphia, ventricular arrhythmia and thrombocytopaenia	missense_variant	171	MODERATE	28	null	0	null	35.1279	0.18215	96.16	0.3	0.3
ACTB	7:5568209:A>C	20:25294986:G>A	NM_001101.5:c.505T>G	NP_001092.1:p.Tyr169Asp	Unknown significance	null	missense_variant	169	MODERATE	25.5	null	0	null	148.369	0.618432	92.55	1	1
ACTB	7:5568219:G>C	20:25294986:G>A	NM_001101.5:c.495C>G	NP_001092.1:p.Ile165Met	Likely pathogenic	null	missense_variant	165	MODERATE	26.4	null	0	null	0	0	97.81	1.2	1.2
ACTB	7:5568223:G>T	20:25294986:G>A	NM_001101.5:c.491C>A	NP_001092.1:p.Pro164His	Likely pathogenic	Baraitser-Winter syndrome 1; Developmental malformations-deafness-dystonia syndrome	missense_variant	164	MODERATE	29.9	null	0	null	0	0	98.35	0.1	0.1
ACTB	7:5568224:G>A	20:25294986:G>A	NM_001101.5:c.490C>T	NP_001092.1:p.Pro164Ser	Unknown significance	Baraitser-Winter syndrome 1	missense_variant	164	MODERATE	24.7	null	0	null	0	0	98.35	0.8	0.8
ACTB	7:5568230:T>C	20:25294986:G>A	NM_001101.5:c.484A>G	NP_001092.1:p.Thr162Ala	Pathogenic	Baraitser-Winter cerebrofrontofacial syndrome	missense_variant	162	MODERATE	22.8	null	0	null	0	0	98.29	0	0
ACTB	7:5568232:T>C	20:25294986:G>A	NM_001101.5:c.482A>G	NP_001092.1:p.His161Arg	Unknown significance	null	missense_variant	161	MODERATE	26	null	0	null	2.44873	0.0119216	97.56	0.1	0.1
ACTB	7:5568235:G>A	20:25294986:G>A	NM_001101.5:c.479C>T	NP_001092.1:p.Thr160Ile	Likely pathogenic	null	missense_variant	160	MODERATE	27.2	null	0	null	0	0	98.05	-0.8	0.8
ACTB	7:5568260:C>A	20:25294986:G>A	NM_001101.5:c.454G>T	NP_001092.1:p.Val152Leu	Unknown significance	null	missense_variant	152	MODERATE	28.6	null	0	null	0	0	98.48	0.7	0.7
ACTB	7:5568268:G>A	20:25294986:G>A	NM_001101.5:c.446C>T	NP_001092.1:p.Thr149Ile	Pathogenic	Baraitser-Winter syndrome	missense_variant	149	MODERATE	28.2	null	0	null	23.3928	0.148679	96.92	-0.6	0.6
ACTB	7:5568308:T>C	20:25294986:G>A	NM_001101.5:c.406A>G	NP_001092.1:p.Ile136Val	Unknown significance	Inborn genetic diseases	missense_variant	136	MODERATE	24.1	null	0	null	17.545	0.0894429	96.38	0.1	0.1
ACTB	7:5568796:G>A	20:25294986:G>A	NM_001101.5:c.359C>T	NP_001092.1:p.Thr120Ile	Pathogenic	Baraitser-Winter syndrome	missense_variant	120	MODERATE	24.8	null	0	null	0	0	97.81	-1.9	1.9
ACTB	7:5568799:A>G	20:25294986:G>A	NM_001101.5:c.356T>C	NP_001092.1:p.Met119Thr	Pathogenic	Baraitser-Winter syndrome	missense_variant	119	MODERATE	25.9	null	0	null	2.8209	0.0130275	97.76	1.5	1.5
ACTB	7:5568804:C>A	20:25294986:G>A	NM_001101.5:c.351G>T	NP_001092.1:p.Glu117Asp	Pathogenic	Neurodevelopmental disorder	missense_variant	117	MODERATE	23.8	null	0	null	55.7115	0.285304	97.62	0.4	0.4
ACTB	7:5568805:T>A	20:25294986:G>A	NM_001101.5:c.350A>T	NP_001092.1:p.Glu117Val	Pathogenic	Baraitser-Winter syndrome 1	missense_variant	117	MODERATE	29.9	null	0	null	55.7115	0.285304	97.62	-0.3	0.3
ACTB	7:5568806:C>T	20:25294986:G>A	NM_001101.5:c.349G>A	NP_001092.1:p.Glu117Lys	Pathogenic	Baraitser-Winter syndrome	missense_variant	117	MODERATE	31	null	0	null	55.7115	0.285304	97.62	0.4	0.4
ACTB	7:5568808:C>T	20:25294986:G>A	NM_001101.5:c.347G>A	NP_001092.1:p.Arg116His	Unknown significance	null	missense_variant	116	MODERATE	29.2	Actin/actin-like_conserved_site&Actin/actin-like_conserved_site&Actin/actin-like_conserved_site&Actin/actin-like_conserved_site&Actin/actin-like_conserved_site&Actin/actin-like_conserved_site	0	null	18.7946	0.0697581	95.23	0.6	0.6
ACTB	7:5568830:G>A	20:25294986:G>A	NM_001101.5:c.325C>T	NP_001092.1:p.Pro109Ser	Likely pathogenic	Baraitser-Winter syndrome 1	missense_variant	109	MODERATE	23.7	Actin/actin-like_conserved_site&Actin/actin-like_conserved_site&Actin/actin-like_conserved_site&Actin/actin-like_conserved_site&Actin/actin-like_conserved_site&Actin/actin-like_conserved_site	0	null	0.489496	0.00311186	89.9	0.1	0.1
ACTB	7:5568832:G>A	20:25294986:G>A	NM_001101.5:c.323C>T	NP_001092.1:p.Ala108Val	Unknown significance	null	missense_variant	108	MODERATE	27.6	Actin/actin-like_conserved_site&Actin/actin-like_conserved_site&Actin/actin-like_conserved_site&Actin/actin-like_conserved_site&Actin/actin-like_conserved_site&Actin/actin-like_conserved_site	0	null	0.894387	0.00703362	93.06	-0.5	0.5
ACTB	7:5568848:C>G	20:25294986:G>A	NM_001101.5:c.307G>C	NP_001092.1:p.Val103Leu	Pathogenic	Baraitser-Winter syndrome	missense_variant	103	MODERATE	23	null	0	null	0	0	98.52	0.2	0.2
ACTB	7:5568848:C>T	20:25294986:G>A	NM_001101.5:c.307G>A	NP_001092.1:p.Val103Met	Unknown significance	null	missense_variant	103	MODERATE	24.8	null	0	null	0	0	98.52	1.4	1.4
ACTB	7:5568850:G>A	20:25294986:G>A	NM_001101.5:c.305C>T	NP_001092.1:p.Pro102Leu	Unknown significance	null	missense_variant	102	MODERATE	25.7	null	0	null	3.25573	0.0206976	97.27	-1.3	1.3
ACTB	7:5568853:T>C	20:25294986:G>A	NM_001101.5:c.302A>G	NP_001092.1:p.His101Arg	Unknown significance	null	missense_variant	101	MODERATE	25.3	null	0	null	28.3283	0.137916	96.72	0.1	0.1
ACTB	7:5568853:T>G	20:25294986:G>A	NM_001101.5:c.302A>C	NP_001092.1:p.His101Pro	Unknown significance	null	missense_variant	101	MODERATE	26.3	null	0	null	28.3283	0.137916	96.72	1.1	1.1
ACTB	7:5568854:G>T	20:25294986:G>A	NM_001101.5:c.301C>A	NP_001092.1:p.His101Asn	Unknown significance	null	missense_variant	101	MODERATE	26.2	null	0	null	28.3283	0.137916	96.72	0.9	0.9
ACTB	7:5568860:C>G	20:25294986:G>A	NM_001101.5:c.295G>C	NP_001092.1:p.Glu99Gln	Unknown significance	null	missense_variant	99	MODERATE	25	null	0	null	84.2613	0.43151	96.96	-0.3	0.3
ACTB	7:5568863:G>A	20:25294986:G>A	NM_001101.5:c.292C>T	NP_001092.1:p.Pro98Ser	Unknown significance	null	missense_variant	98	MODERATE	26.6	null	0	null	0	0	96.55	0.3	0.3
ACTB	7:5568866:C>G	20:25294986:G>A	NM_001101.5:c.289G>C	NP_001092.1:p.Ala97Pro	Unknown significance	null	missense_variant	97	MODERATE	32	null	0	null	30.2779	0.238111	96.56	0.1	0.1
ACTB	7:5568868:A>C	20:25294986:G>A	NM_001101.5:c.287T>G	NP_001092.1:p.Val96Gly	Unknown significance	null	missense_variant	96	MODERATE	27.8	null	0	null	44.4557	0.258625	97.11	2.2	2.2
ACTB	7:5568896:G>C	20:25294986:G>A	NM_001101.5:c.259C>G	NP_001092.1:p.His87Asp	Pathogenic	Inborn genetic diseases	missense_variant	87	MODERATE	27.4	null	0	null	104.04	0.50652	98.24	0.7	0.7
ACTB	7:5568897:C>G	20:25294986:G>A	NM_001101.5:c.258G>C	NP_001092.1:p.Trp86Cys	Likely pathogenic	null	missense_variant	86	MODERATE	31	null	0	null	0.127548	0.000486217	98.6	2.2	2.2
ACTB	7:5568904:T>G	20:25294986:G>A	NM_001101.5:c.251A>C	NP_001092.1:p.Lys84Thr	Unknown significance	null	missense_variant	84	MODERATE	24.4	null	0	null	61.9433	0.261679	97.93	-0.4	0.4
ACTB	7:5568930:G>C	20:25294986:G>A	NM_001101.5:c.225C>G	NP_001092.1:p.Ile75Met	Unknown significance	19 conditions	missense_variant	75	MODERATE	18.15	null	0	null	31.6327	0.161261	94.95	0.3	0.3
ACTB	7:5568931:A>G	20:25294986:G>A	NM_001101.5:c.224T>C	NP_001092.1:p.Ile75Thr	Likely pathogenic	Baraitser-Winter syndrome	missense_variant	75	MODERATE	26.5	null	0	null	31.6327	0.161261	94.95	1	1
ACTB	7:5568935:C>T	20:25294986:G>A	NM_001101.5:c.220G>A	NP_001092.1:p.Gly74Ser	Likely pathogenic	Baraitser-Winter syndrome	missense_variant	74	MODERATE	26.1	null	0	null	3.27245	0.0343218	92.11	0.3	0.3
ACTB	7:5568936:G>C	20:25294986:G>A	NM_001101.5:c.219C>G	NP_001092.1:p.His73Gln	Likely pathogenic	Baraitser-Winter syndrome 1; Developmental malformations-deafness-dystonia syndrome	missense_variant	73	MODERATE	22.4	null	0	null	70.2182	0.341857	93.41	0.2	0.2
ACTB	7:5568938:G>A	20:25294986:G>A	NM_001101.5:c.217C>T	NP_001092.1:p.His73Tyr	Likely pathogenic	Baraitser-Winter syndrome 1	missense_variant	73	MODERATE	26.3	null	0	null	70.2182	0.341857	93.41	-0.5	0.5
ACTB	7:5568938:G>C	20:25294986:G>A	NM_001101.5:c.217C>G	NP_001092.1:p.His73Asp	Likely pathogenic	Baraitser-Winter syndrome	missense_variant	73	MODERATE	26.6	null	0	null	70.2182	0.341857	93.41	0.6	0.6
ACTB	7:5568940:T>C	20:25294986:G>A	NM_001101.5:c.215A>G	NP_001092.1:p.Glu72Gly	Likely pathogenic	null	missense_variant	72	MODERATE	29.1	null	0	null	54.0503	0.276796	94.27	0.6	0.6
ACTB	7:5568946:G>A	20:25294986:G>A	NM_001101.5:c.209C>T	NP_001092.1:p.Pro70Leu	Pathogenic	Baraitser-Winter syndrome	missense_variant	70	MODERATE	24.8	null	0	null	0	0	97.33	-0.5	0.5
ACTB	7:5568946:G>T	20:25294986:G>A	NM_001101.5:c.209C>A	NP_001092.1:p.Pro70His	Unknown significance	Baraitser-Winter syndrome 1	missense_variant	70	MODERATE	27.5	null	0	null	0	0	97.33	0.7	0.7
ACTB	7:5568947:G>A	20:25294986:G>A	NM_001101.5:c.208C>T	NP_001092.1:p.Pro70Ser	Unknown significance	null	missense_variant	70	MODERATE	26.7	null	0	null	0	0	97.33	1.4	1.4
ACTB	7:5568947:G>C	20:25294986:G>A	NM_001101.5:c.208C>G	NP_001092.1:p.Pro70Ala	Pathogenic	Baraitser-Winter syndrome	missense_variant	70	MODERATE	25.1	null	0	null	0	0	97.33	0.7	0.7
ACTB	7:5568949:T>A	20:25294986:G>A	NM_001101.5:c.206A>T	NP_001092.1:p.Tyr69Phe	Unknown significance	null	missense_variant	69	MODERATE	26.3	null	0	null	46.7926	0.195041	95.87	0.2	0.2
ACTB	7:5568949:T>C	20:25294986:G>A	NM_001101.5:c.206A>G	NP_001092.1:p.Tyr69Cys	Unknown significance	null	missense_variant	69	MODERATE	28	null	0	null	46.7926	0.195041	95.87	1.6	1.6
ACTB	7:5568953:T>C	20:25294986:G>A	NM_001101.5:c.202A>G	NP_001092.1:p.Lys68Glu	Unknown significance	null	missense_variant	68	MODERATE	24.2	null	0	null	102.814	0.434337	95.99	0	0
ACTB	7:5568962:G>A	20:25294986:G>A	NM_001101.5:c.193C>T	NP_001092.1:p.Leu65Phe	Pathogenic	Baraitser-Winter syndrome	missense_variant	65	MODERATE	26.5	null	0	null	0	0	90.75	0	0
ACTB	7:5568962:G>C	20:25294986:G>A	NM_001101.5:c.193C>G	NP_001092.1:p.Leu65Val	Pathogenic	Baraitser-Winter syndrome	missense_variant	65	MODERATE	25.5	null	0	null	0	0	90.75	0.4	0.4
ACTB	7:5568976:C>G	20:25294986:G>A	NM_001101.5:c.179G>C	NP_001092.1:p.Ser60Thr	Unknown significance	null	missense_variant	60	MODERATE	22.6	Actin&_conserved_site&Actin&_conserved_site&Actin&_conserved_site&Actin&_conserved_site&Actin&_conserved_site&Actin&_conserved_site&Actin&_conserved_site&Actin&_conserved_site&Actin&_conserved_site	0	null	106.354	0.771197	91.28	-0.1	0.1
ACTB	7:5568976:C>T	20:25294986:G>A	NM_001101.5:c.179G>A	NP_001092.1:p.Ser60Asn	Likely pathogenic	Abnormality of brain morphology; Short stature; Microcephaly	missense_variant	60	MODERATE	23.6	Actin&_conserved_site&Actin&_conserved_site&Actin&_conserved_site&Actin&_conserved_site&Actin&_conserved_site&Actin&_conserved_site&Actin&_conserved_site&Actin&_conserved_site&Actin&_conserved_site	0	null	106.354	0.771197	91.28	0	0
ACTB	7:5568979:T>C	20:25294986:G>A	NM_001101.5:c.176A>G	NP_001092.1:p.Gln59Arg	Pathogenic	Baraitser-Winter syndrome	missense_variant	59	MODERATE	25.9	Actin&_conserved_site&Actin&_conserved_site&Actin&_conserved_site&Actin&_conserved_site&Actin&_conserved_site&Actin&_conserved_site&Actin&_conserved_site&Actin&_conserved_site&Actin&_conserved_site	0	null	40.9521	0.207088	93.07	-0.5	0.5
ACTB	7:5568982:G>A	20:25294986:G>A	NM_001101.5:c.173C>T	NP_001092.1:p.Ala58Val	Likely pathogenic	Intellectual disability	missense_variant	58	MODERATE	27.3	Actin&_conserved_site&Actin&_conserved_site&Actin&_conserved_site&Actin&_conserved_site&Actin&_conserved_site&Actin&_conserved_site&Actin&_conserved_site&Actin&_conserved_site&Actin&_conserved_site	0	null	0	0	94.29	-0.5	0.5
ACTB	7:5568989:C>T	20:25294986:G>A	NM_001101.5:c.166G>A	NP_001092.1:p.Asp56Asn	Likely pathogenic	null	missense_variant	56	MODERATE	22.8	Actin&_conserved_site&Actin&_conserved_site&Actin&_conserved_site&Actin&_conserved_site&Actin&_conserved_site&Actin&_conserved_site&Actin&_conserved_site&Actin&_conserved_site&Actin&_conserved_site	0	null	85.87	0.536755	95.95	-0.2	0.2
ACTB	7:5569000:G>A	20:25294986:G>A	NM_001101.5:c.155C>T	NP_001092.1:p.Ser52Phe	Unknown significance	null	missense_variant	52	MODERATE	24.1	null	0.000880158	gnomad_AF_nfe_pass	3.95635	0.0286885	91.89	-2.1	2.1
ACTB	7:5569003:T>C	20:25294986:G>A	NM_001101.5:c.152A>G	NP_001092.1:p.Asp51Gly	Unknown significance	null	missense_variant	51	MODERATE	29.9	null	0	null	117.349	0.733521	85.03	0.2	0.2
ACTB	7:5569006:T>C	20:25294986:G>A	NM_001101.5:c.149A>G	NP_001092.1:p.Lys50Arg	Unknown significance	null	missense_variant	50	MODERATE	23.2	null	0	null	112.308	0.474444	80.61	-0.5	0.5
ACTB	7:5569012:C>T	20:25294986:G>A	NM_001101.5:c.143G>A	NP_001092.1:p.Gly48Asp	Unknown significance	null	missense_variant	48	MODERATE	23.4	null	0	null	63.19	0.662742	61.47	-0.1	0.1
ACTB	7:5569015:A>G	20:25294986:G>A	NM_001101.5:c.140T>C	NP_001092.1:p.Met47Thr	Pathogenic	Baraitser-Winter syndrome	missense_variant	47	MODERATE	25.6	null	0	null	116.176	0.536528	60.15	0.3	0.3
ACTB	7:5569023:C>T	20:25294986:G>A	NM_001101.5:c.132G>A	NP_001092.1:p.Met44Ile	Unknown significance	null	missense_variant	44	MODERATE	23.6	null	0	null	8.34147	0.0385228	58.95	-0.3	0.3
ACTB	7:5569028:C>T	20:25294986:G>A	NM_001101.5:c.127G>A	NP_001092.1:p.Val43Met	Likely pathogenic	Baraitser-Winter syndrome	missense_variant	43	MODERATE	22	null	0	null	65.6185	0.381742	57.94	0.1	0.1
ACTB	7:5569031:C>T	20:25294986:G>A	NM_001101.5:c.124G>A	NP_001092.1:p.Gly42Ser	Unknown significance	null	missense_variant&splice_region_variant	42	MODERATE	23.7	null	0	null	45.1728	0.473777	64.8	-0.3	0.3
ACTB	7:5569171:G>A	20:25294986:G>A	NM_001101.5:c.118C>T	NP_001092.1:p.His40Tyr	Unknown significance	null	missense_variant	40	MODERATE	23.3	null	0	null	148.901	0.724925	76.75	-0.2	0.2
ACTB	7:5569176:G>A	20:25294986:G>A	NM_001101.5:c.113C>T	NP_001092.1:p.Pro38Leu	Likely pathogenic	Baraitser-Winter syndrome 1	missense_variant	38	MODERATE	30	null	0	null	36.7393	0.233562	88.97	-0.7	0.7
ACTB	7:5569180:G>A	20:25294986:G>A	NM_001101.5:c.109C>T	NP_001092.1:p.Arg37Cys	Unknown significance	null	missense_variant	37	MODERATE	24.9	null	0	null	75.0816	0.278673	93.49	0.4	0.4
ACTB	7:5569182:C>G	20:25294986:G>A	NM_001101.5:c.107G>C	NP_001092.1:p.Gly36Ala	Unknown significance	null	missense_variant	36	MODERATE	26.2	null	0	null	0	0	95.31	-1.3	1.3
ACTB	7:5569195:G>A	20:25294986:G>A	NM_001101.5:c.94C>T	NP_001092.1:p.Pro32Ser	Unknown significance	null	missense_variant	32	MODERATE	28.7	null	0.0114837	gnomad_AF_afr_pass	9.75422	0.0620103	97.51	1.2	1.2
ACTB	7:5569197:A>T	20:25294986:G>A	NM_001101.5:c.92T>A	NP_001092.1:p.Phe31Tyr	Unknown significance	null	missense_variant	31	MODERATE	24.5	null	0.000921608	gnomad_AF_nfe_pass	0.0497409	0.0002165	98.05	0.2	0.2
ACTB	7:5569207:G>C	20:25294986:G>A	NM_001101.5:c.82C>G	NP_001092.1:p.Arg28Gly	Unknown significance	Baraitser-Winter syndrome 1	missense_variant	28	MODERATE	23.4	null	0	null	174.458	0.647518	96.91	0.7	0.7
ACTB	7:5569212:G>A	20:25294986:G>A	NM_001101.5:c.77C>T	NP_001092.1:p.Ala26Val	Unknown significance	null	missense_variant	26	MODERATE	23.7	null	0	null	43.8507	0.34485	95.35	-0.4	0.4
ACTB	7:5569216:C>T	20:25294986:G>A	NM_001101.5:c.73G>A	NP_001092.1:p.Asp25Asn	Likely pathogenic	null	missense_variant	25	MODERATE	25.2	null	0	null	135.178	0.844968	92.24	-0.1	0.1
ACTB	7:5569225:C>T	20:25294986:G>A	NM_001101.5:c.64G>A	NP_001092.1:p.Ala22Thr	Likely pathogenic	-	missense_variant	22	MODERATE	22.6	null	0	null	13.9849	0.10998	95.91	0.1	0.1
ACTB	7:5569227:A>G	20:25294986:G>A	NM_001101.5:c.62T>C	NP_001092.1:p.Phe21Ser	Unknown significance	null	missense_variant	21	MODERATE	28.9	null	0	null	17.8541	0.0777109	97.59	3.2	3.2
ACTB	7:5569230:C>T	20:25294986:G>A	NM_001101.5:c.59G>A	NP_001092.1:p.Gly20Asp	Unknown significance	null	missense_variant	20	MODERATE	23.7	null	0	null	0	0	98.22	1.2	1.2
ACTB	7:5569239:C>T	20:25294986:G>A	NM_001101.5:c.50G>A	NP_001092.1:p.Cys17Tyr	Unknown significance	null	missense_variant	17	MODERATE	25.9	null	0	null	0	0	97.95	-1	1
ACTB	7:5569245:C>G	20:25294986:G>A	NM_001101.5:c.44G>C	NP_001092.1:p.Gly15Ala	Unknown significance	Baraitser-Winter syndrome 1	missense_variant	15	MODERATE	25.3	null	0	null	5.41219	0.0567636	94.72	-0.9	0.9
ACTB	7:5569254:T>G	20:25294986:G>A	NM_001101.5:c.35A>C	NP_001092.1:p.Asn12Thr	Unknown significance	null	missense_variant	12	MODERATE	24.5	null	0	null	1.68059	0.0105151	96.62	-0.9	0.9
ACTB	7:5569255:T>C	20:25294986:G>A	NM_001101.5:c.34A>G	NP_001092.1:p.Asn12Asp	Pathogenic	Baraitser-Winter syndrome	missense_variant	12	MODERATE	25.7	null	0	null	1.68059	0.0105151	96.62	0.6	0.6
ACTB	7:5569255:T>G	20:25294986:G>A	NM_001101.5:c.34A>C	NP_001092.1:p.Asn12His	Pathogenic	Baraitser-Winter syndrome	missense_variant	12	MODERATE	25.6	null	0	null	1.68059	0.0105151	96.62	-0.8	0.8
ACTB	7:5569261:C>T	20:25294986:G>A	NM_001101.5:c.28G>A	NP_001092.1:p.Val10Ile	Likely benign	null	missense_variant	10	MODERATE	12.39	null	0	null	0	0	98.64	-0.9	0.9
ACTB	7:5569266:A>T	20:25294986:G>A	NM_001101.5:c.23T>A	NP_001092.1:p.Leu8His	Unknown significance	null	missense_variant	8	MODERATE	24.2	null	0.000911427	gnomad_AF_nfe_pass	0	0	98.27	3.6	3.6
ACTB	7:5569267:G>A	20:25294986:G>A	NM_001101.5:c.22C>T	NP_001092.1:p.Leu8Phe	Unknown significance	null	missense_variant	8	MODERATE	23.2	null	0	null	0	0	98.27	0.5	0.5
ACTB	7:5569269:G>A	20:25294986:G>A	NM_001101.5:c.20C>T	NP_001092.1:p.Ala7Val	Unknown significance	null	missense_variant	7	MODERATE	16.42	null	0	null	2.36738	0.0186175	96.88	-1.2	1.2
ACTB	7:5569270:C>T	20:25294986:G>A	NM_001101.5:c.19G>A	NP_001092.1:p.Ala7Thr	Likely pathogenic	Baraitser-Winter syndrome 1	missense_variant	7	MODERATE	21.3	null	0	null	2.36738	0.0186175	96.88	0.3	0.3
ACTB	7:5569272:G>T	20:25294986:G>A	NM_001101.5:c.17C>A	NP_001092.1:p.Ala6Asp	Unknown significance	null	missense_variant	6	MODERATE	19.06	null	0	null	34.447	0.270898	91.47	0.8	0.8
ACTB	7:5569276:T>C	20:25294986:G>A	NM_001101.5:c.13A>G	NP_001092.1:p.Ile5Val	Unknown significance	null	missense_variant	5	MODERATE	12.47	null	0	null	54.4434	0.277548	84.67	0.1	0.1
ACTB	7:5569281:TC>AA	20:25294986:G>A	NM_001101.5:c.7_8delinsTT	NP_001092.1:p.Asp3Phe	Likely pathogenic	Baraitser-Winter syndrome 1	missense_variant	3	MODERATE	null	null	0	null	176.197	1.10137	57.07	0	0
ACTB	7:5569282:C>T	20:25294986:G>A	NM_001101.5:c.7G>A	NP_001092.1:p.Asp3Asn	Unknown significance	null	missense_variant	3	MODERATE	17.14	null	0	null	176.197	1.10137	57.07	0	0
ACTG1	17:79477729:C>T	20:25294986:G>A	NM_001199954.2:c.1115G>A	NP_001186883.1:p.Arg372His	Unknown significance	null	missense_variant	372	MODERATE	24	null	0	null	169.138	0.627772	92.22	0.1	0.1
ACTG1	17:79477732:T>C	20:25294986:G>A	NM_001199954.2:c.1112A>G	NP_001186883.1:p.His371Arg	Unknown significance	null	missense_variant	371	MODERATE	25.2	null	0	null	50.4109	0.245425	94.44	0.2	0.2
ACTG1	17:79477735:A>G	20:25294986:G>A	NM_001199954.2:c.1109T>C	NP_001186883.1:p.Val370Ala	Pathogenic	Deafness, dominant progressive	missense_variant	370	MODERATE	25.1	null	0	null	0	0	96.38	2.1	2.1
ACTG1	17:79477736:C>T	20:25294986:G>A	NM_001199954.2:c.1108G>A	NP_001186883.1:p.Val370Ile	Unknown significance	null	missense_variant	370	MODERATE	23.1	null	0	null	0	0	96.38	-0.3	0.3
ACTG1	17:79477741:G>A	20:25294986:G>A	NM_001199954.2:c.1103C>T	NP_001186883.1:p.Ser368Phe	Unknown significance	Deafness, autosomal dominant 20; Baraitser-Winter Syndrome 2	missense_variant	368	MODERATE	27.8	null	0	null	49.5597	0.35937	96.67	-0.6	0.6
ACTG1	17:79477793:T>G	20:25294986:G>A	NM_001199954.2:c.1051A>C	NP_001186883.1:p.Thr351Pro	Unknown significance	null	missense_variant	351	MODERATE	25.8	null	0	null	113.739	0.722899	86.28	0.3	0.3
ACTG1	17:79477799:G>T	20:25294986:G>A	NM_001199954.2:c.1045C>A	NP_001186883.1:p.Leu349Met	Pathogenic	Hearing loss	missense_variant	349	MODERATE	24.7	null	0	null	90.1044	0.467222	92.06	0.3	0.3
ACTG1	17:79477804:G>A	20:25294986:G>A	NM_001199954.2:c.1040C>T	NP_001186883.1:p.Ala347Val	Unknown significance	null	missense_variant	347	MODERATE	24.4	null	0	null	0.113124	0.000889631	94.97	-0.6	0.6
ACTG1	17:79477805:C>A	20:25294986:G>A	NM_001199954.2:c.1039G>T	NP_001186883.1:p.Ala347Ser	Unknown significance	-	missense_variant	347	MODERATE	22.3	null	0	null	0.113124	0.000889631	94.97	1.4	1.4
ACTG1	17:79477808:G>C	20:25294986:G>A	NM_001199954.2:c.1036C>G	NP_001186883.1:p.Leu346Val	Unknown significance	null	missense_variant	346	MODERATE	23	null	0	null	13.7132	0.0711074	93.91	0.6	0.6
ACTG1	17:79477811:T>C	20:25294986:G>A	NM_001199954.2:c.1033A>G	NP_001186883.1:p.Ile345Val	Unknown significance	null	missense_variant	345	MODERATE	18.86	null	0	null	73.1421	0.372872	94.97	0.3	0.3
ACTG1	17:79477831:G>A	20:25294986:G>A	NM_001199954.2:c.1013C>T	NP_001186883.1:p.Ser338Leu	Unknown significance	Hypertrophic cardiomyopathy	missense_variant	338	MODERATE	25.3	null	0	null	0.64996	0.00471303	97.26	-1.5	1.5
ACTG1	17:79477831:G>C	20:25294986:G>A	NM_001199954.2:c.1013C>G	NP_001186883.1:p.Ser338Trp	Unknown significance	null	missense_variant	338	MODERATE	26.3	null	0	gnomad_AF_afr_pass,gnomad_AF_amr_pass,gnomad_AF_eas_pass,gnomad_AF_nfe_pass,gnomad_AF_sas_pass	0.64996	0.00471303	97.26	-1.4	1.4
ACTG1	17:79477840:C>T	20:25294986:G>A	NM_001199954.2:c.1004G>A	NP_001186883.1:p.Arg335His	Pathogenic	Baraitser-Winter syndrome	missense_variant	335	MODERATE	23.8	null	0	null	26.022	0.0965831	95.99	0.3	0.3
ACTG1	17:79477841:G>A	20:25294986:G>A	NM_001199954.2:c.1003C>T	NP_001186883.1:p.Arg335Cys	Unknown significance	null	missense_variant	335	MODERATE	31	null	0	null	26.022	0.0965831	95.99	0.7	0.7
ACTG1	17:79477842:C>G	20:25294986:G>A	NM_001199954.2:c.1002G>C	NP_001186883.1:p.Glu334Asp	Likely pathogenic	Rare genetic deafness	missense_variant	334	MODERATE	14.57	null	0	null	87.3836	0.447499	93.62	0	0
ACTG1	17:79477844:C>G	20:25294986:G>A	NM_001199954.2:c.1000G>C	NP_001186883.1:p.Glu334Gln	Pathogenic	Baraitser-Winter syndrome	missense_variant	334	MODERATE	23.2	null	0	null	87.3836	0.447499	93.62	-0.2	0.2
ACTG1	17:79477850:G>A	20:25294986:G>A	NM_001199954.2:c.994C>T	NP_001186883.1:p.Pro332Ser	Pathogenic	Hearing loss, sensorineural	missense_variant	332	MODERATE	18.71	null	0	null	34.5786	0.219826	95.9	0.1	0.1
ACTG1	17:79477850:G>C	20:25294986:G>A	NM_001199954.2:c.994C>G	NP_001186883.1:p.Pro332Ala	Pathogenic	Deafness, dominant progressive	missense_variant	332	MODERATE	17.57	null	0	null	34.5786	0.219826	95.9	-0.2	0.2
ACTG1	17:79477853:C>G	20:25294986:G>A	NM_001199954.2:c.991G>C	NP_001186883.1:p.Ala331Pro	Unknown significance	null	missense_variant	331	MODERATE	22.7	null	0	null	36.4379	0.286555	97.45	0.5	0.5
ACTG1	17:79477856:T>C	20:25294986:G>A	NM_001199954.2:c.988A>G	NP_001186883.1:p.Ile330Val	Unknown significance	null	missense_variant	330	MODERATE	21	null	0	gnomad_AF_afr_pass,gnomad_AF_amr_pass,gnomad_AF_eas_pass,gnomad_AF_nfe_pass,gnomad_AF_sas_pass	26.7452	0.136345	97.77	0.2	0.2
ACTG1	17:79477956:G>C	20:25294986:G>A	NM_001199954.2:c.981C>G	NP_001186883.1:p.Ile327Met	Unknown significance	null	missense_variant	327	MODERATE	22.4	null	0	null	14.3168	0.072986	97.15	0.9	0.9
ACTG1	17:79477963:A>T	20:25294986:G>A	NM_001199954.2:c.974T>A	NP_001186883.1:p.Met325Lys	Pathogenic	Hearing loss	missense_variant	325	MODERATE	23.5	null	0	null	14.1474	0.0653359	93.67	1.5	1.5
ACTG1	17:79477964:T>C	20:25294986:G>A	NM_001199954.2:c.973A>G	NP_001186883.1:p.Met325Val	Unknown significance	null	missense_variant	325	MODERATE	22.3	null	0	gnomad_AF_afr_pass,gnomad_AF_amr_pass,gnomad_AF_eas_pass,gnomad_AF_nfe_pass,gnomad_AF_sas_pass	14.1474	0.0653359	93.67	0	0
ACTG1	17:79477966:G>C	20:25294986:G>A	NM_001199954.2:c.971C>G	NP_001186883.1:p.Thr324Ser	Unknown significance	null	missense_variant	324	MODERATE	21.6	null	0.00289101	gnomad_AF_amr_pass	117.583	0.747327	92.17	0.1	0.1
ACTG1	17:79477975:G>A	20:25294986:G>A	NM_001199954.2:c.962C>T	NP_001186883.1:p.Ala321Val	Unknown significance	null	missense_variant	321	MODERATE	23.6	null	0.00326627	gnomad_AF_sas_pass	4.19584	0.0329969	94.85	-1.3	1.3
ACTG1	17:79477982:C>T	20:25294986:G>A	NM_001199954.2:c.955G>A	NP_001186883.1:p.Ala319Thr	Likely benign	null	missense_variant	319	MODERATE	18.74	null	0.000880313	gnomad_AF_nfe_pass	89.6412	0.704955	97.12	0	0
ACTG1	17:79477985:T>C	20:25294986:G>A	NM_001199954.2:c.952A>G	NP_001186883.1:p.Thr318Ala	Unknown significance	null	missense_variant	318	MODERATE	21.9	null	0.00289118	gnomad_AF_amr_pass	64.463	0.409711	97.45	0.1	0.1
ACTG1	17:79477991:C>T	20:25294986:G>A	NM_001199954.2:c.946G>A	NP_001186883.1:p.Glu316Lys	Pathogenic	Hearing loss	missense_variant	316	MODERATE	24.6	null	0	null	32.0304	0.164031	97.98	0.3	0.3
ACTG1	17:79477993:T>C	20:25294986:G>A	NM_001199954.2:c.944A>G	NP_001186883.1:p.Lys315Arg	Unknown significance	null	missense_variant	315	MODERATE	23.4	null	0	null	102.792	0.434243	97.98	-0.5	0.5
ACTG1	17:79478006:C>T	20:25294986:G>A	NM_001199954.2:c.931G>A	NP_001186883.1:p.Asp311Asn	Unknown significance	null	missense_variant	311	MODERATE	23	null	0.000879956	gnomad_AF_nfe_pass	83.9139	0.524528	98.29	-0.1	0.1
ACTG1	17:79478012:T>C	20:25294986:G>A	NM_001199954.2:c.925A>G	NP_001186883.1:p.Ile309Val	Unknown significance	null	missense_variant	309	MODERATE	22.8	null	0.00326627	gnomad_AF_sas_pass	0.476198	0.00242762	98.39	0.6	0.6
ACTG1	17:79478014:C>G	20:25294986:G>A	NM_001199954.2:c.923G>C	NP_001186883.1:p.Gly308Ala	Unknown significance	null	missense_variant	308	MODERATE	23.2	null	0.0114811	gnomad_AF_afr_pass	27.343	0.286776	97.87	0.1	0.1
ACTG1	17:79478014:C>T	20:25294986:G>A	NM_001199954.2:c.923G>A	NP_001186883.1:p.Gly308Asp	Unknown significance	null	missense_variant	308	MODERATE	25.4	null	0	null	27.343	0.286776	97.87	0.9	0.9
ACTG1	17:79478015:C>T	20:25294986:G>A	NM_001199954.2:c.922G>A	NP_001186883.1:p.Gly308Ser	Unknown significance	null	missense_variant	308	MODERATE	23.8	null	0.00087991	gnomad_AF_nfe_pass	27.343	0.286776	97.87	0.5	0.5
ACTG1	17:79478017:G>A	20:25294986:G>A	NM_001199954.2:c.920C>T	NP_001186883.1:p.Pro307Leu	Unknown significance	null	missense_variant	307	MODERATE	23.3	null	0.000879972	gnomad_AF_nfe_pass	89.4832	0.568869	98.28	-0.2	0.2
ACTG1	17:79478018:G>A	20:25294986:G>A	NM_001199954.2:c.919C>T	NP_001186883.1:p.Pro307Ser	Unknown significance	null	missense_variant	307	MODERATE	23.6	null	0.00326627	gnomad_AF_sas_pass	89.4832	0.568869	98.28	0.4	0.4
ACTG1	17:79478022:C>A	20:25294986:G>A	NM_001199954.2:c.915G>T	NP_001186883.1:p.Met305Ile	Unknown significance	null	missense_variant	305	MODERATE	25.5	null	0	null	51.2634	0.236746	97.79	0.2	0.2
ACTG1	17:79478022:C>T	20:25294986:G>A	NM_001199954.2:c.915G>A	NP_001186883.1:p.Met305Ile	Unknown significance	null	missense_variant	305	MODERATE	25.7	null	0	null	51.2634	0.236746	97.79	0.2	0.2
ACTG1	17:79478023:A>G	20:25294986:G>A	NM_001199954.2:c.914T>C	NP_001186883.1:p.Met305Thr	Pathogenic	Hearing loss, non-syndromic	missense_variant	305	MODERATE	25.2	null	0	null	51.2634	0.236746	97.79	0.9	0.9
ACTG1	17:79478024:T>C	20:25294986:G>A	NM_001199954.2:c.913A>G	NP_001186883.1:p.Met305Val	Unknown significance	null	missense_variant	305	MODERATE	22.6	null	0.00615688	gnomad_AF_afr_pass	51.2634	0.236746	97.79	0.4	0.4
ACTG1	17:79478038:G>A	20:25294986:G>A	NM_001199954.2:c.899C>T	NP_001186883.1:p.Ser300Leu	Unknown significance	null	missense_variant	300	MODERATE	25.3	null	0	null	0	0	97.76	-2	2
ACTG1	17:79478042:G>C	20:25294986:G>A	NM_001199954.2:c.895C>G	NP_001186883.1:p.Leu299Val	Pathogenic	Deafness	missense_variant	299	MODERATE	22.3	null	0	null	0	0	98.45	1.1	1.1
ACTG1	17:79478047:G>A	20:25294986:G>A	NM_001199954.2:c.890C>T	NP_001186883.1:p.Thr297Met	Unknown significance	null	missense_variant	297	MODERATE	19.78	null	0.00543774	gnomad_AF_eas_pass	0	0	98.14	-1.6	1.6
ACTG1	17:79478054:C>T	20:25294986:G>A	NM_001199954.2:c.883G>A	NP_001186883.1:p.Ala295Thr	Unknown significance	null	missense_variant	295	MODERATE	18.52	null	0.00543774	gnomad_AF_eas_pass	8.72199	0.0685914	96.69	0	0
ACTG1	17:79478056:T>A	20:25294986:G>A	NM_001199954.2:c.881A>T	NP_001186883.1:p.Tyr294Phe	Unknown significance	null	missense_variant	294	MODERATE	23	null	0	null	0	0	97.45	0	0
ACTG1	17:79478065:T>C	20:25294986:G>A	NM_001199954.2:c.872A>G	NP_001186883.1:p.Lys291Arg	Unknown significance	null	missense_variant	291	MODERATE	24.5	null	0	null	117.281	0.495454	96.66	-0.5	0.5
ACTG1	17:79478069:G>A	20:25294986:G>A	NM_001199954.2:c.868C>T	NP_001186883.1:p.Arg290Cys	Unknown significance	null	missense_variant	290	MODERATE	28.6	null	0	null	46.8687	0.173958	97.05	1	1
ACTG1	17:79478074:T>C	20:25294986:G>A	NM_001199954.2:c.863A>G	NP_001186883.1:p.Asp288Gly	Likely pathogenic	null	missense_variant	288	MODERATE	29.8	null	0	null	139.585	0.872515	94.21	0.2	0.2
ACTG1	17:79478084:A>G	20:25294986:G>A	NM_001199954.2:c.853T>C	NP_001186883.1:p.Cys285Arg	Unknown significance	null	missense_variant	285	MODERATE	26.1	null	0	null	2.12673	0.0137627	97.5	0.7	0.7
ACTG1	17:79478089:A>G	20:25294986:G>A	NM_001199954.2:c.848T>C	NP_001186883.1:p.Met283Thr	Likely pathogenic	Sensorineural deafness, nonsyndromic	missense_variant	283	MODERATE	23.7	null	0	null	60.9343	0.281409	96.88	0.5	0.5
ACTG1	17:79478090:T>C	20:25294986:G>A	NM_001199954.2:c.847A>G	NP_001186883.1:p.Met283Val	Likely pathogenic	Hearing loss	missense_variant	283	MODERATE	20.5	null	0	null	60.9343	0.281409	96.88	-0.1	0.1
ACTG1	17:79478104:G>A	20:25294986:G>A	NM_001199954.2:c.833C>T	NP_001186883.1:p.Thr278Ile	Pathogenic	Deafness, dominant progressive	missense_variant	278	MODERATE	22.7	null	0	null	0	0	98.35	-3.4	3.4
ACTG1	17:79478105:T>G	20:25294986:G>A	NM_001199954.2:c.832A>C	NP_001186883.1:p.Thr278Pro	Unknown significance	null	missense_variant	278	MODERATE	24.2	null	0	null	0	0	98.35	1.4	1.4
ACTG1	17:79478120:C>T	20:25294986:G>A	NM_001199954.2:c.817G>A	NP_001186883.1:p.Gly273Ser	Unknown significance	null	missense_variant	273	MODERATE	26.3	null	0.000879786	gnomad_AF_nfe_pass	0	0	97.67	-0.3	0.3
ACTG1	17:79478127:T>A	20:25294986:G>A	NM_001199954.2:c.810A>T	NP_001186883.1:p.Glu270Asp	Unknown significance	null	missense_variant	270	MODERATE	19.53	null	0	null	207.04	1.06027	93.02	0	0
ACTG1	17:79478131:A>C	20:25294986:G>A	NM_001199954.2:c.806T>G	NP_001186883.1:p.Met269Arg	Unknown significance	null	missense_variant	269	MODERATE	33	null	0.000879802	gnomad_AF_nfe_pass	45.8603	0.211793	94.51	0.3	0.3
ACTG1	17:79478214:C>G	20:25294986:G>A	NM_001199954.2:c.802G>C	NP_001186883.1:p.Gly268Arg	Unknown significance	null	missense_variant&splice_region_variant	268	MODERATE	32	null	0	null	77.4369	0.812165	94.16	-0.2	0.2
ACTG1	17:79478214:C>T	20:25294986:G>A	NM_001199954.2:c.802G>A	NP_001186883.1:p.Gly268Ser	Likely pathogenic	Hearing loss, early-childhood	missense_variant&splice_region_variant	268	MODERATE	32	null	0	null	77.4369	0.812165	94.16	-0.1	0.1
ACTG1	17:79478223:A>C	20:25294986:G>A	NM_001199954.2:c.793T>G	NP_001186883.1:p.Ser265Ala	Unknown significance	null	missense_variant	265	MODERATE	17.99	null	0	null	80.8647	0.586371	96.12	0	0
ACTG1	17:79478225:G>A	20:25294986:G>A	NM_001199954.2:c.791C>T	NP_001186883.1:p.Pro264Leu	Pathogenic	Deafness, dominant progressive	missense_variant	264	MODERATE	24.6	null	0	null	5.74199	0.0365034	97.35	-0.9	0.9
ACTG1	17:79478226:G>A	20:25294986:G>A	NM_001199954.2:c.790C>T	NP_001186883.1:p.Pro264Ser	Unknown significance	null	missense_variant	264	MODERATE	24.4	null	0.00578302	gnomad_AF_amr_pass	5.74199	0.0365034	97.35	0.8	0.8
ACTG1	17:79478231:A>T	20:25294986:G>A	NM_001199954.2:c.785T>A	NP_001186883.1:p.Phe262Tyr	Unknown significance	null	missense_variant	262	MODERATE	27.1	null	0.000882254	gnomad_AF_nfe_pass	2.03264	0.00884717	98.23	0.8	0.8
ACTG1	17:79478243:G>A	20:25294986:G>A	NM_001199954.2:c.773C>T	NP_001186883.1:p.Pro258Leu	Pathogenic	Hearing impairment	missense_variant	258	MODERATE	23.9	null	0	null	0	0	98.13	-1.9	1.9
ACTG1	17:79478249:C>T	20:25294986:G>A	NM_001199954.2:c.767G>A	NP_001186883.1:p.Arg256Gln	Unknown significance	null	missense_variant	256	MODERATE	24	null	0	null	36.5679	0.135725	97.49	0.3	0.3
ACTG1	17:79478250:G>A	20:25294986:G>A	NM_001199954.2:c.766C>T	NP_001186883.1:p.Arg256Trp	Pathogenic	Baraitser-Winter syndrome	missense_variant	256	MODERATE	26.4	null	0	null	36.5679	0.135725	97.49	-0.7	0.7
ACTG1	17:79478256:G>A	20:25294986:G>A	NM_001199954.2:c.760C>T	NP_001186883.1:p.Arg254Trp	Pathogenic	Baraitser-Winter syndrome	missense_variant	254	MODERATE	23.4	null	0	null	29.3965	0.109108	98.03	-0.3	0.3
ACTG1	17:79478259:C>T	20:25294986:G>A	NM_001199954.2:c.757G>A	NP_001186883.1:p.Glu253Lys	Likely pathogenic	Congenital heart disease	missense_variant	253	MODERATE	25.6	null	0	null	2.63072	0.0134722	97.55	0.5	0.5
ACTG1	17:79478261:T>A	20:25294986:G>A	NM_001199954.2:c.755A>T	NP_001186883.1:p.Asn252Ile	Unknown significance	null	missense_variant	252	MODERATE	25.1	null	0	null	31.7741	0.198803	96.78	-1.1	1.1
ACTG1	17:79478264:C>G	20:25294986:G>A	NM_001199954.2:c.752G>C	NP_001186883.1:p.Gly251Ala	Unknown significance	null	missense_variant	251	MODERATE	22.3	null	0	null	0	0	96.36	-0.6	0.6
ACTG1	17:79478273:A>G	20:25294986:G>A	NM_001199954.2:c.743T>C	NP_001186883.1:p.Ile248Thr	Unknown significance	null	missense_variant	248	MODERATE	24.8	null	0	null	5.41513	0.0276059	96.23	2.2	2.2
ACTG1	17:79478276:A>C	20:25294986:G>A	NM_001199954.2:c.740T>G	NP_001186883.1:p.Val247Gly	Unknown significance	null	missense_variant	247	MODERATE	24.2	null	0	null	94.5927	0.550303	96.23	1	1
ACTG1	17:79478279:T>A	20:25294986:G>A	NM_001199954.2:c.737A>T	NP_001186883.1:p.Gln246Leu	Unknown significance	null	missense_variant	246	MODERATE	25.2	null	0	null	111.986	0.566295	94.52	-0.4	0.4
ACTG1	17:79478288:G>A	20:25294986:G>A	NM_001199954.2:c.728C>T	NP_001186883.1:p.Pro243Leu	Likely pathogenic	Microlissencephaly	missense_variant	243	MODERATE	25.7	null	0	null	121.883	0.774841	92.09	0	0
ACTG1	17:79478295:C>T	20:25294986:G>A	NM_001199954.2:c.721G>A	NP_001186883.1:p.Glu241Lys	Likely pathogenic	Deafness, dominant progressive	missense_variant	241	MODERATE	25	null	0	null	126.628	0.648472	96.94	0.1	0.1
ACTG1	17:79478298:A>G	20:25294986:G>A	NM_001199954.2:c.718T>C	NP_001186883.1:p.Tyr240His	Unknown significance	null	missense_variant	240	MODERATE	25.5	null	0.000884033	gnomad_AF_nfe_pass	16.7106	0.069653	97.44	1.8	1.8
ACTG1	17:79478302:C>G	20:25294986:G>A	NM_001199954.2:c.714G>C	NP_001186883.1:p.Lys238Asn	Unknown significance	null	missense_variant	238	MODERATE	24.8	null	0	null	102.183	0.431673	97.24	0	0
ACTG1	17:79478310:G>C	20:25294986:G>A	NM_001199954.2:c.706C>G	NP_001186883.1:p.Leu236Val	Unknown significance	null	missense_variant	236	MODERATE	12.19	null	0.00629644	gnomad_AF_afr_pass	30.8344	0.159887	94.54	0.2	0.2
ACTG1	17:79478312:G>A	20:25294986:G>A	NM_001199954.2:c.704C>T	NP_001186883.1:p.Ser235Phe	Unknown significance	null	missense_variant	235	MODERATE	25.5	null	0	gnomad_AF_afr_pass,gnomad_AF_amr_pass,gnomad_AF_eas_pass,gnomad_AF_nfe_pass,gnomad_AF_sas_pass	84.5914	0.613393	93.64	-0.4	0.4
ACTG1	17:79478315:G>A	20:25294986:G>A	NM_001199954.2:c.701C>T	NP_001186883.1:p.Ser234Phe	Unknown significance	null	missense_variant	234	MODERATE	25.1	null	0.00088422	gnomad_AF_nfe_pass	95.214	0.69042	92.58	-0.3	0.3
ACTG1	17:79478316:A>T	20:25294986:G>A	NM_001199954.2:c.700T>A	NP_001186883.1:p.Ser234Thr	Unknown significance	null	missense_variant	234	MODERATE	20.9	null	0.000884189	gnomad_AF_nfe_pass	95.214	0.69042	92.58	-0.2	0.2
ACTG1	17:79478318:G>A	20:25294986:G>A	NM_001199954.2:c.698C>T	NP_001186883.1:p.Ser233Phe	Unknown significance	null	missense_variant	233	MODERATE	25.4	null	0.00501354	gnomad_AF_eas_pass	50.4072	0.365515	92.73	-0.5	0.5
ACTG1	17:79478321:G>A	20:25294986:G>A	NM_001199954.2:c.695C>T	NP_001186883.1:p.Ser232Phe	Unknown significance	null	missense_variant	232	MODERATE	24.8	null	0.000884737	gnomad_AF_nfe_pass	116.488	0.844685	94.32	-0.2	0.2
ACTG1	17:79478324:G>A	20:25294986:G>A	NM_001199954.2:c.692C>T	NP_001186883.1:p.Ala231Val	Unknown significance	null	missense_variant	231	MODERATE	22.5	null	0.00177029	gnomad_AF_nfe_pass	105.318	0.828238	94.99	-0.2	0.2
ACTG1	17:79478325:C>T	20:25294986:G>A	NM_001199954.2:c.691G>A	NP_001186883.1:p.Ala231Thr	Unknown significance	null	missense_variant	231	MODERATE	19.44	null	0.00177123	gnomad_AF_nfe_pass	105.318	0.828238	94.99	-0.1	0.1
ACTG1	17:79478327:G>A	20:25294986:G>A	NM_001199954.2:c.689C>T	NP_001186883.1:p.Ala230Val	Unknown significance	null	missense_variant	230	MODERATE	19.85	null	0	null	10.4213	0.0819547	95.43	-0.9	0.9
ACTG1	17:79478327:G>T	20:25294986:G>A	NM_001199954.2:c.689C>A	NP_001186883.1:p.Ala230Asp	Unknown significance	null	missense_variant	230	MODERATE	23.9	null	0.00632992	gnomad_AF_afr_pass	10.4213	0.0819547	95.43	0.7	0.7
ACTG1	17:79478328:C>T	20:25294986:G>A	NM_001199954.2:c.688G>A	NP_001186883.1:p.Ala230Thr	Unknown significance	null	missense_variant	230	MODERATE	23.3	null	0.00155778	gnomad_AF_nfe_pass	10.4213	0.0819547	95.43	-0.2	0.2
ACTG1	17:79478331:T>G	20:25294986:G>A	NM_001199954.2:c.685A>C	NP_001186883.1:p.Thr229Pro	Unknown significance	null	missense_variant	229	MODERATE	21.7	null	0	null	57.401	0.364827	96.26	0.5	0.5
ACTG1	17:79478358:C>A	20:25294986:G>A	NM_001199954.2:c.658G>T	NP_001186883.1:p.Ala220Ser	Unknown significance	null	missense_variant	220	MODERATE	22.3	null	0	null	6.52537	0.0513167	98.08	0.4	0.4
ACTG1	17:79478358:C>T	20:25294986:G>A	NM_001199954.2:c.658G>A	NP_001186883.1:p.Ala220Thr	Unknown significance	null	missense_variant	220	MODERATE	23.4	null	0.00501454	gnomad_AF_eas_pass	6.52537	0.0513167	98.08	0	0
ACTG1	17:79478361:C>A	20:25294986:G>A	NM_001199954.2:c.655G>T	NP_001186883.1:p.Val219Phe	Unknown significance	null	missense_variant	219	MODERATE	23.5	null	0	null	1.52685	0.00888261	98.6	0.4	0.4
ACTG1	17:79478376:C>T	20:25294986:G>A	NM_001199954.2:c.640G>A	NP_001186883.1:p.Glu214Lys	Pathogenic	Baraitser-Winter syndrome	missense_variant	214	MODERATE	27.3	null	0	null	91.575	0.468964	97.26	0.3	0.3
ACTG1	17:79478378:T>C	20:25294986:G>A	NM_001199954.2:c.638A>G	NP_001186883.1:p.Lys213Arg	Pathogenic	Hearing impairment, nonsyndromic, autosomal dominant	missense_variant	213	MODERATE	28.9	null	0	null	5.13698	0.0217011	98.08	-1.2	1.2
ACTG1	17:79478379:T>G	20:25294986:G>A	NM_001199954.2:c.637A>C	NP_001186883.1:p.Lys213Gln	Likely pathogenic	null	missense_variant	213	MODERATE	25.6	null	0	null	5.13698	0.0217011	98.08	-0.4	0.4
ACTG1	17:79478387:C>T	20:25294986:G>A	NM_001199954.2:c.629G>A	NP_001186883.1:p.Arg210His	Likely pathogenic	null	missense_variant	210	MODERATE	23.7	null	0	null	56.7174	0.210512	97.13	0.2	0.2
ACTG1	17:79478388:G>A	20:25294986:G>A	NM_001199954.2:c.628C>T	NP_001186883.1:p.Arg210Cys	Likely pathogenic	Baraitser-Winter syndrome	missense_variant	210	MODERATE	27	null	0	null	56.7174	0.210512	97.13	0.8	0.8
ACTG1	17:79478388:G>C	20:25294986:G>A	NM_001199954.2:c.628C>G	NP_001186883.1:p.Arg210Gly	Pathogenic	Baraitser-Winter syndrome	missense_variant	210	MODERATE	25.4	null	0	null	56.7174	0.210512	97.13	1.6	1.6
ACTG1	17:79478399:C>T	20:25294986:G>A	NM_001199954.2:c.617G>A	NP_001186883.1:p.Arg206Gln	Likely pathogenic	Rare genetic deafness	missense_variant	206	MODERATE	23.6	null	0.000882177	gnomad_AF_nfe_pass	38.3234	0.142241	94.94	0.5	0.5
ACTG1	17:79478400:G>A	20:25294986:G>A	NM_001199954.2:c.616C>T	NP_001186883.1:p.Arg206Trp	Likely pathogenic	Baraitser-Winter Syndrome 2	missense_variant	206	MODERATE	25.4	null	0	null	38.3234	0.142241	94.94	-0.6	0.6
ACTG1	17:79478405:G>A	20:25294986:G>A	NM_001199954.2:c.611C>T	NP_001186883.1:p.Ala204Val	Unknown significance	null	missense_variant	204	MODERATE	27	null	0	null	47.517	0.373683	90.22	-0.7	0.7
ACTG1	17:79478405:G>C	20:25294986:G>A	NM_001199954.2:c.611C>G	NP_001186883.1:p.Ala204Gly	Likely pathogenic	null	missense_variant	204	MODERATE	26.5	null	0	null	47.517	0.373683	90.22	0.6	0.6
ACTG1	17:79478408:G>A	20:25294986:G>A	NM_001199954.2:c.608C>T	NP_001186883.1:p.Thr203Met	Likely pathogenic	Agenesis of corpus callosum & neuronal heterotopia	missense_variant	203	MODERATE	22.5	null	0	null	64.1036	0.407427	89.5	-0.3	0.3
ACTG1	17:79478408:G>T	20:25294986:G>A	NM_001199954.2:c.608C>A	NP_001186883.1:p.Thr203Lys	Pathogenic	Baraitser-Winter syndrome	missense_variant	203	MODERATE	23.4	null	0	null	64.1036	0.407427	89.5	0.4	0.4
ACTG1	17:79478418:A>T	20:25294986:G>A	NM_001199954.2:c.598T>A	NP_001186883.1:p.Phe200Ile	Likely pathogenic	-	missense_variant	200	MODERATE	26	null	0	null	6.30885	0.0274596	93.36	0.5	0.5
ACTG1	17:79478420:C>T	20:25294986:G>A	NM_001199954.2:c.596G>A	NP_001186883.1:p.Ser199Asn	Unknown significance	null	missense_variant	199	MODERATE	20.8	null	0	null	79.9122	0.579464	93.42	0	0
ACTG1	17:79478426:C>T	20:25294986:G>A	NM_001199954.2:c.590G>A	NP_001186883.1:p.Gly197Asp	Unknown significance	null	missense_variant	197	MODERATE	26.7	null	0	gnomad_AF_afr_pass,gnomad_AF_amr_pass,gnomad_AF_eas_pass,gnomad_AF_nfe_pass,gnomad_AF_sas_pass	69.384	0.727707	93.84	-0.1	0.1
ACTG1	17:79478440:G>C	20:25294986:G>A	NM_001199954.2:c.576C>G	NP_001186883.1:p.Ile192Met	Unknown significance	null	missense_variant	192	MODERATE	24.2	null	0.00648172	gnomad_AF_nfe_pass	0.349199	0.00178018	96.59	0.3	0.3
ACTG1	17:79478442:T>A	20:25294986:G>A	NM_001199954.2:c.574A>T	NP_001186883.1:p.Ile192Phe	Pathogenic	Multiple congenital anomalies	missense_variant	192	MODERATE	25.8	null	0	null	0.349199	0.00178018	96.59	-0.2	0.2
ACTG1	17:79478451:G>A	20:25294986:G>A	NM_001199954.2:c.565C>T	NP_001186883.1:p.Leu189Phe	Unknown significance	null	missense_variant	189	MODERATE	27.5	null	0.00088255	gnomad_AF_nfe_pass	0	0	97.96	0.6	0.6
ACTG1	17:79478457:C>G	20:25294986:G>A	NM_001199954.2:c.559G>C	NP_001186883.1:p.Asp187His	Pathogenic	Hearing loss	missense_variant	187	MODERATE	27.8	null	0	null	70.7218	0.442067	96.27	-0.6	0.6
ACTG1	17:79478468:C>T	20:25294986:G>A	NM_001199954.2:c.548G>A	NP_001186883.1:p.Arg183Gln	Likely pathogenic	Sensorineural deafness, nonsyndromic	missense_variant	183	MODERATE	24.3	null	0.000884111	gnomad_AF_nfe_pass	26.3821	0.0979198	96.19	0.6	0.6
ACTG1	17:79478469:G>A	20:25294986:G>A	NM_001199954.2:c.547C>T	NP_001186883.1:p.Arg183Trp	Unknown significance	null	missense_variant	183	MODERATE	26.2	null	0	null	26.3821	0.0979198	96.19	-0.5	0.5
ACTG1	17:79478474:G>A	20:25294986:G>A	NM_001199954.2:c.542C>T	NP_001186883.1:p.Ala181Val	Unknown significance	null	missense_variant	181	MODERATE	24.7	null	0	null	0	0	97.22	-0.2	0.2
ACTG1	17:79478474:G>C	20:25294986:G>A	NM_001199954.2:c.542C>G	NP_001186883.1:p.Ala181Gly	Pathogenic	Hearing loss	missense_variant	181	MODERATE	24.4	null	0	null	0	0	97.22	0.1	0.1
ACTG1	17:79478481:C>A	20:25294986:G>A	NM_001199954.2:c.535G>T	NP_001186883.1:p.Asp179Tyr	Pathogenic	Baraitser-Winter syndrome	missense_variant	179	MODERATE	26.9	null	0	null	59.3304	0.370862	93.8	-1.1	1.1
ACTG1	17:79478490:G>C	20:25294986:G>A	NM_001199954.2:c.526C>G	NP_001186883.1:p.Leu176Val	Likely benign	null	missense_variant	176	MODERATE	22.8	null	0	null	31.8897	0.165359	97.46	0.1	0.1
ACTG1	17:79478495:G>A	20:25294986:G>A	NM_001199954.2:c.521C>T	NP_001186883.1:p.Ala174Val	Unknown significance	null	missense_variant	174	MODERATE	24	null	0	null	0	0	97.64	-0.9	0.9
ACTG1	17:79478495:G>C	20:25294986:G>A	NM_001199954.2:c.521C>G	NP_001186883.1:p.Ala174Gly	Unknown significance	Deafness, autosomal dominant 20; Baraitser-Winter Syndrome 2	missense_variant	174	MODERATE	23.7	null	0	null	0	0	97.64	1.2	1.2
ACTG1	17:79478496:C>A	20:25294986:G>A	NM_001199954.2:c.520G>T	NP_001186883.1:p.Ala174Ser	Unknown significance	-	missense_variant	174	MODERATE	23.4	null	0	null	0	0	97.64	0.4	0.4
ACTG1	17:79478501:G>A	20:25294986:G>A	NM_001199954.2:c.515C>T	NP_001186883.1:p.Pro172Leu	Unknown significance	null	missense_variant	172	MODERATE	24.8	null	0	null	98.1556	0.624002	94.78	-0.6	0.6
ACTG1	17:79478516:T>A	20:25294986:G>A	NM_001199954.2:c.500A>T	NP_001186883.1:p.Glu167Val	Unknown significance	null	missense_variant	167	MODERATE	24.8	null	0	null	120.584	0.61752	93.64	-0.3	0.3
ACTG1	17:79478517:C>T	20:25294986:G>A	NM_001199954.2:c.499G>A	NP_001186883.1:p.Glu167Lys	Likely pathogenic	Diaphragmatic hernia, congenital	missense_variant	167	MODERATE	23.9	null	0	null	120.584	0.61752	93.64	0.1	0.1
ACTG1	17:79478531:G>A	20:25294986:G>A	NM_001199954.2:c.485C>T	NP_001186883.1:p.Thr162Met	Pathogenic	Deafness	missense_variant	162	MODERATE	25.6	null	0	null	0	0	98.07	-1.5	1.5
ACTG1	17:79478537:G>A	20:25294986:G>A	NM_001199954.2:c.479C>T	NP_001186883.1:p.Thr160Ile	Unknown significance	null	missense_variant	160	MODERATE	26.8	null	0	null	0	0	97.55	-0.7	0.7
ACTG1	17:79478540:A>C	20:25294986:G>A	NM_001199954.2:c.476T>G	NP_001186883.1:p.Val159Gly	Unknown significance	null	missense_variant	159	MODERATE	24.4	null	0	null	6.86893	0.0399607	96.14	1.8	1.8
ACTG1	17:79478547:C>A	20:25294986:G>A	NM_001199954.2:c.469G>T	NP_001186883.1:p.Asp157Tyr	Unknown significance	null	missense_variant	157	MODERATE	26	null	0	null	25.4648	0.159175	96.04	-1.6	1.6
ACTG1	17:79478552:G>A	20:25294986:G>A	NM_001199954.2:c.464C>T	NP_001186883.1:p.Ser155Phe	Pathogenic	Baraitser-Winter syndrome	missense_variant	155	MODERATE	29.9	null	0	null	0	0	97.7	-2.5	2.5
ACTG1	17:79478557:C>G	20:25294986:G>A	NM_001199954.2:c.459G>C	NP_001186883.1:p.Met153Ile	Likely pathogenic	Microlissencephaly	missense_variant	153	MODERATE	22.9	null	0	null	0	0	98.17	-1.8	1.8
ACTG1	17:79478558:A>C	20:25294986:G>A	NM_001199954.2:c.458T>G	NP_001186883.1:p.Met153Arg	Unknown significance	null	missense_variant	153	MODERATE	26.3	null	0.031344	gnomad_AF_afr_pass	0	0	98.17	2.1	2.1
ACTG1	17:79478559:T>C	20:25294986:G>A	NM_001199954.2:c.457A>G	NP_001186883.1:p.Met153Val	Unknown significance	Deafness, autosomal dominant 20; Baraitser-Winter Syndrome 2	missense_variant	153	MODERATE	22.2	null	0	null	0	0	98.17	-1.6	1.6
ACTG1	17:79478565:T>C	20:25294986:G>A	NM_001199954.2:c.451A>G	NP_001186883.1:p.Ile151Val	Unknown significance	null	missense_variant	151	MODERATE	18.17	null	0.00648761	gnomad_AF_nfe_pass	0	0	98.59	0.3	0.3
ACTG1	17:79478567:C>A	20:25294986:G>A	NM_001199954.2:c.449G>T	NP_001186883.1:p.Gly150Val	Unknown significance	null	missense_variant	150	MODERATE	28.8	null	0	null	0	0	97.95	-2.3	2.3
ACTG1	17:79478570:G>C	20:25294986:G>A	NM_001199954.2:c.446C>G	NP_001186883.1:p.Thr149Ser	Unknown significance	null	missense_variant	149	MODERATE	24	null	0.0125534	gnomad_AF_afr_pass	18.1095	0.1151	97.12	0.6	0.6
ACTG1	17:79478571:T>C	20:25294986:G>A	NM_001199954.2:c.445A>G	NP_001186883.1:p.Thr149Ala	Unknown significance	null	missense_variant	149	MODERATE	25.3	null	0.00326648	gnomad_AF_sas_pass	18.1095	0.1151	97.12	0.3	0.3
ACTG1	17:79478582:G>A	20:25294986:G>A	NM_001199954.2:c.434C>T	NP_001186883.1:p.Ser145Phe	Pathogenic	Hearing loss	missense_variant	145	MODERATE	26.6	null	0	null	40.9414	0.296876	94.13	-1.2	1.2
ACTG1	17:79478582:G>C	20:25294986:G>A	NM_001199954.2:c.434C>G	NP_001186883.1:p.Ser145Cys	Likely pathogenic	Sensorineural deafness, nonsyndromic	missense_variant	145	MODERATE	25.4	null	0	null	40.9414	0.296876	94.13	-0.3	0.3
ACTG1	17:79478586:C>A	20:25294986:G>A	NM_001199954.2:c.430G>T	NP_001186883.1:p.Ala144Ser	Unknown significance	null	missense_variant	144	MODERATE	22.1	null	0	null	25.9132	0.203786	95.32	0.6	0.6
ACTG1	17:79478586:C>T	20:25294986:G>A	NM_001199954.2:c.430G>A	NP_001186883.1:p.Ala144Thr	Likely pathogenic	-	missense_variant	144	MODERATE	22.5	null	0	null	25.9132	0.203786	95.32	0.3	0.3
ACTG1	17:79478603:G>A	20:25294986:G>A	NM_001199954.2:c.413C>T	NP_001186883.1:p.Ala138Val	Unknown significance	null	missense_variant	138	MODERATE	25.2	null	0	null	0	0	95.97	-0.6	0.6
ACTG1	17:79478607:G>C	20:25294986:G>A	NM_001199954.2:c.409C>G	NP_001186883.1:p.Gln137Glu	Unknown significance	null	missense_variant	137	MODERATE	28.2	null	0	null	11.042	0.0558375	96.27	0.8	0.8
ACTG1	17:79478612:G>A	20:25294986:G>A	NM_001199954.2:c.404C>T	NP_001186883.1:p.Ala135Val	Pathogenic	Baraitser-Winter syndrome	missense_variant	135	MODERATE	23.8	null	0	null	0.108195	0.000850865	96.08	-1.7	1.7
ACTG1	17:79478621:A>G	20:25294986:G>A	NM_001199954.2:c.395T>C	NP_001186883.1:p.Met132Thr	Unknown significance	null	missense_variant	132	MODERATE	23.5	null	0.000885269	gnomad_AF_nfe_pass	0.259888	0.00120022	97.49	1.6	1.6
ACTG1	17:79478622:T>C	20:25294986:G>A	NM_001199954.2:c.394A>G	NP_001186883.1:p.Met132Val	Unknown significance	null	missense_variant	132	MODERATE	24.7	null	0.000885677	gnomad_AF_nfe_pass	0.259888	0.00120022	97.49	-1.2	1.2
ACTG1	17:79478627:G>A	20:25294986:G>A	NM_001199954.2:c.389C>T	NP_001186883.1:p.Pro130Leu	Unknown significance	null	missense_variant	130	MODERATE	27	null	0	gnomad_AF_afr_pass,gnomad_AF_amr_pass,gnomad_AF_eas_pass,gnomad_AF_nfe_pass	52.2843	0.332386	96.88	-0.7	0.7
ACTG1	17:79478630:G>C	20:25294986:G>A	NM_001199954.2:c.386C>G	NP_001186883.1:p.Thr129Ser	Unknown significance	null	missense_variant	129	MODERATE	23.8	null	0.000780104	gnomad_AF_nfe_pass	0	0	97.81	0.9	0.9
ACTG1	17:79478631:T>G	20:25294986:G>A	NM_001199954.2:c.385A>C	NP_001186883.1:p.Thr129Pro	Unknown significance	null	missense_variant	129	MODERATE	27.5	null	0	null	0	0	97.81	1	1
ACTG1	17:79478639:G>A	20:25294986:G>A	NM_001199954.2:c.377C>T	NP_001186883.1:p.Thr126Ile	Unknown significance	null	missense_variant	126	MODERATE	28.5	null	0.00544129	gnomad_AF_eas_pass	73.5581	0.467518	98.12	-0.4	0.4
ACTG1	17:79478640:T>G	20:25294986:G>A	NM_001199954.2:c.376A>C	NP_001186883.1:p.Thr126Pro	Unknown significance	null	missense_variant	126	MODERATE	28.5	null	0	null	73.5581	0.467518	98.12	0.5	0.5
ACTG1	17:79478649:T>A	20:25294986:G>A	NM_001199954.2:c.367A>T	NP_001186883.1:p.Met123Leu	Unknown significance	null	missense_variant	123	MODERATE	25.4	null	0	null	0	0	98.27	-1.2	1.2
ACTG1	17:79478652:T>C	20:25294986:G>A	NM_001199954.2:c.364A>G	NP_001186883.1:p.Ile122Val	Pathogenic	Deafness, dominant progressive	missense_variant&splice_region_variant	122	MODERATE	19.41	null	0	null	1.88933	0.00963164	98.33	0.2	0.2
ACTG1	17:79478929:C>G	20:25294986:G>A	NM_001199954.2:c.363G>C	NP_001186883.1:p.Gln121His	Unknown significance	null	missense_variant&splice_region_variant	121	MODERATE	32	null	0.00289151	gnomad_AF_amr_pass	52.3653	0.264803	98.07	0	0
ACTG1	17:79478933:G>A	20:25294986:G>A	NM_001199954.2:c.359C>T	NP_001186883.1:p.Thr120Ile	Pathogenic	Baraitser-Winter syndrome	missense_variant	120	MODERATE	23.1	null	0	null	0	0	97.77	-2	2
ACTG1	17:79478934:T>C	20:25294986:G>A	NM_001199954.2:c.358A>G	NP_001186883.1:p.Thr120Ala	Unknown significance	null	missense_variant	120	MODERATE	22.7	null	0.00543715	gnomad_AF_eas_pass	0	0	97.77	-0.1	0.1
ACTG1	17:79478938:C>A	20:25294986:G>A	NM_001199954.2:c.354G>T	NP_001186883.1:p.Lys118Asn	Pathogenic	null	missense_variant	118	MODERATE	25.3	null	0	null	78.3956	0.331182	97.98	-0.1	0.1
ACTG1	17:79478938:C>G	20:25294986:G>A	NM_001199954.2:c.354G>C	NP_001186883.1:p.Lys118Asn	Pathogenic	Deafness, dominant progressive	missense_variant	118	MODERATE	25.2	null	0	null	78.3956	0.331182	97.98	-0.1	0.1
ACTG1	17:79478939:T>A	20:25294986:G>A	NM_001199954.2:c.353A>T	NP_001186883.1:p.Lys118Met	Likely pathogenic	Deafness, dominant progressive	missense_variant	118	MODERATE	29.3	null	0	null	78.3956	0.331182	97.98	-0.9	0.9
ACTG1	17:79478939:T>C	20:25294986:G>A	NM_001199954.2:c.353A>G	NP_001186883.1:p.Lys118Arg	Unknown significance	null	missense_variant	118	MODERATE	23.3	null	0	null	78.3956	0.331182	97.98	-0.7	0.7
ACTG1	17:79478951:G>A	20:25294986:G>A	NM_001199954.2:c.341C>T	NP_001186883.1:p.Ala114Val	Unknown significance	null	missense_variant	114	MODERATE	23.4	null	0	gnomad_AF_afr_pass,gnomad_AF_amr_pass,gnomad_AF_eas_pass,gnomad_AF_nfe_pass,gnomad_AF_sas_pass	78.3233	0.615949	96.18	-0.3	0.3
ACTG1	17:79478957:G>A	20:25294986:G>A	NM_001199954.2:c.335C>T	NP_001186883.1:p.Pro112Leu	Unknown significance	null	missense_variant	112	MODERATE	26.3	Actin/actin-like_conserved_site&Actin/actin-like_conserved_site&Actin/actin-like_conserved_site&Actin/actin-like_conserved_site&Actin/actin-like_conserved_site&Actin/actin-like_conserved_site&Actin/actin-like_conserved_site&Actin/actin-like_conserved_site&Actin/actin-like_conserved_site&Actin/actin-like_conserved_site	0	null	79.6593	0.506416	93.77	-0.2	0.2
ACTG1	17:79478969:G>A	20:25294986:G>A	NM_001199954.2:c.323C>T	NP_001186883.1:p.Ala108Val	Unknown significance	null	missense_variant	108	MODERATE	27.2	Actin/actin-like_conserved_site&Actin/actin-like_conserved_site&Actin/actin-like_conserved_site&Actin/actin-like_conserved_site&Actin/actin-like_conserved_site&Actin/actin-like_conserved_site&Actin/actin-like_conserved_site&Actin/actin-like_conserved_site&Actin/actin-like_conserved_site&Actin/actin-like_conserved_site	0	null	2.19397	0.0172538	93.07	-0.5	0.5
ACTG1	17:79478973:C>T	20:25294986:G>A	NM_001199954.2:c.319G>A	NP_001186883.1:p.Glu107Lys	Unknown significance	null	missense_variant	107	MODERATE	27	Actin/actin-like_conserved_site&Actin/actin-like_conserved_site&Actin/actin-like_conserved_site&Actin/actin-like_conserved_site&Actin/actin-like_conserved_site&Actin/actin-like_conserved_site&Actin/actin-like_conserved_site&Actin/actin-like_conserved_site&Actin/actin-like_conserved_site&Actin/actin-like_conserved_site	0.000883283	gnomad_AF_nfe_pass	3.42994	0.017565	94.7	0.2	0.2
ACTG1	17:79478981:A>G	20:25294986:G>A	NM_001199954.2:c.311T>C	NP_001186883.1:p.Leu104Pro	Unknown significance	null	missense_variant	104	MODERATE	28.4	Actin/actin-like_conserved_site&Actin/actin-like_conserved_site&Actin/actin-like_conserved_site&Actin/actin-like_conserved_site&Actin/actin-like_conserved_site&Actin/actin-like_conserved_site&Actin/actin-like_conserved_site&Actin/actin-like_conserved_site&Actin/actin-like_conserved_site&Actin/actin-like_conserved_site	0	null	0.284675	0.00147614	98.06	4.2	4.2
ACTG1	17:79478987:G>A	20:25294986:G>A	NM_001199954.2:c.305C>T	NP_001186883.1:p.Pro102Leu	Unknown significance	null	missense_variant	102	MODERATE	27.5	null	0	null	6.96952	0.0443071	96.84	-1.2	1.2
ACTG1	17:79478988:G>T	20:25294986:G>A	NM_001199954.2:c.304C>A	NP_001186883.1:p.Pro102Thr	Unknown significance	null	missense_variant	102	MODERATE	25.4	null	0	null	6.96952	0.0443071	96.84	-0.1	0.1
ACTG1	17:79478989:G>T	20:25294986:G>A	NM_001199954.2:c.303C>A	NP_001186883.1:p.His101Gln	Unknown significance	null	missense_variant	101	MODERATE	23.7	null	0	null	31.7105	0.154382	96.64	0.5	0.5
ACTG1	17:79478992:C>G	20:25294986:G>A	NM_001199954.2:c.300G>C	NP_001186883.1:p.Glu100Asp	Unknown significance	null	missense_variant	100	MODERATE	23.1	null	0	null	109.89	0.562759	96.55	0.1	0.1
ACTG1	17:79478994:C>G	20:25294986:G>A	NM_001199954.2:c.298G>C	NP_001186883.1:p.Glu100Gln	Unknown significance	null	missense_variant	100	MODERATE	25.4	null	0	null	109.89	0.562759	96.55	-0.1	0.1
ACTG1	17:79479012:G>C	20:25294986:G>A	NM_001199954.2:c.280C>G	NP_001186883.1:p.Leu94Val	Unknown significance	null	missense_variant	94	MODERATE	22.6	null	0	null	14.3594	0.0744586	97.7	1	1
ACTG1	17:79479013:C>G	20:25294986:G>A	NM_001199954.2:c.279G>C	NP_001186883.1:p.Glu93Asp	Unknown significance	null	missense_variant	93	MODERATE	22.9	null	0.000880793	gnomad_AF_nfe_pass	42.2931	0.216587	97.7	0.3	0.3
ACTG1	17:79479015:C>T	20:25294986:G>A	NM_001199954.2:c.277G>A	NP_001186883.1:p.Glu93Lys	Likely pathogenic	null	missense_variant	93	MODERATE	25.2	null	0	null	42.2931	0.216587	97.7	0.2	0.2
ACTG1	17:79479017:T>C	20:25294986:G>A	NM_001199954.2:c.275A>G	NP_001186883.1:p.Asn92Ser	Unknown significance	null	missense_variant	92	MODERATE	21.5	null	0.000880902	gnomad_AF_nfe_pass	67.0359	0.419428	96.36	0.1	0.1
ACTG1	17:79479022:G>C	20:25294986:G>A	NM_001199954.2:c.270C>G	NP_001186883.1:p.Phe90Leu	Unknown significance	null	missense_variant	90	MODERATE	23.1	null	0	gnomad_AF_afr_pass,gnomad_AF_amr_pass,gnomad_AF_eas_pass,gnomad_AF_nfe_pass,gnomad_AF_sas_pass	0	0	98.47	0.3	0.3
ACTG1	17:79479026:G>A	20:25294986:G>A	NM_001199954.2:c.266C>T	NP_001186883.1:p.Thr89Ile	Pathogenic	Deafness, dominant progressive	missense_variant	89	MODERATE	21.1	null	0	null	0	0	98.48	-2.5	2.5
ACTG1	17:79479033:G>A	20:25294986:G>A	NM_001199954.2:c.259C>T	NP_001186883.1:p.His87Tyr	Unknown significance	-	missense_variant	87	MODERATE	25.4	null	0	null	106.058	0.516341	98.14	-0.5	0.5
ACTG1	17:79479034:C>A	20:25294986:G>A	NM_001199954.2:c.258G>T	NP_001186883.1:p.Trp86Cys	Unknown significance	null	missense_variant	86	MODERATE	28.6	null	0	null	0	0	98.44	2.3	2.3
ACTG1	17:79479048:T>A	20:25294986:G>A	NM_001199954.2:c.244A>T	NP_001186883.1:p.Met82Leu	Pathogenic	Hearing loss	missense_variant	82	MODERATE	24.2	null	0	null	0	0	98.01	-0.5	0.5
ACTG1	17:79479051:C>A	20:25294986:G>A	NM_001199954.2:c.241G>T	NP_001186883.1:p.Asp81Tyr	Unknown significance	null	missense_variant	81	MODERATE	24.8	null	0	null	4.10572	0.025664	97.85	-2.3	2.3
ACTG1	17:79479063:T>A	20:25294986:G>A	NM_001199954.2:c.229A>T	NP_001186883.1:p.Thr77Ser	Unknown significance	null	missense_variant	77	MODERATE	22.8	null	0	null	64.6238	0.410733	95.38	0.4	0.4
ACTG1	17:79479065:A>G	20:25294986:G>A	NM_001199954.2:c.227T>C	NP_001186883.1:p.Val76Ala	Unknown significance	null	missense_variant	76	MODERATE	19.94	null	0.000880654	gnomad_AF_nfe_pass	4.36164	0.0253743	96.39	1.9	1.9
ACTG1	17:79479069:T>G	20:25294986:G>A	NM_001199954.2:c.223A>C	NP_001186883.1:p.Ile75Leu	Likely pathogenic	Microlissencephaly	missense_variant	75	MODERATE	22.5	null	0	null	59.1825	0.301707	94.18	0.1	0.1
ACTG1	17:79479071:C>A	20:25294986:G>A	NM_001199954.2:c.221G>T	NP_001186883.1:p.Gly74Val	Pathogenic	Intellectual disability	missense_variant	74	MODERATE	23.2	null	0	null	3.24781	0.0340634	91.32	-0.1	0.1
ACTG1	17:79479071:C>G	20:25294986:G>A	NM_001199954.2:c.221G>C	NP_001186883.1:p.Gly74Ala	Unknown significance	null	missense_variant	74	MODERATE	19.48	null	0	null	3.24781	0.0340634	91.32	0.1	0.1
ACTG1	17:79479073:A>T	20:25294986:G>A	NM_001199954.2:c.219T>A	NP_001186883.1:p.His73Gln	Unknown significance	null	missense_variant	73	MODERATE	10.96	null	0.000880545	gnomad_AF_nfe_pass	70.2373	0.34195	91.6	0.2	0.2
ACTG1	17:79479077:T>G	20:25294986:G>A	NM_001199954.2:c.215A>C	NP_001186883.1:p.Glu72Ala	Unknown significance	null	missense_variant	72	MODERATE	24.2	null	0	null	59.3554	0.303964	92.41	0	0
ACTG1	17:79479079:A>C	20:25294986:G>A	NM_001199954.2:c.213T>G	NP_001186883.1:p.Ile71Met	Unknown significance	null	missense_variant	71	MODERATE	9.757	null	0	null	1.22392	0.00623944	95.96	0.5	0.5
ACTG1	17:79479083:G>A	20:25294986:G>A	NM_001199954.2:c.209C>T	NP_001186883.1:p.Pro70Leu	Pathogenic	Ocular coloboma	missense_variant	70	MODERATE	24.5	null	0	null	0	0	96.99	-0.7	0.7
ACTG1	17:79479084:G>A	20:25294986:G>A	NM_001199954.2:c.208C>T	NP_001186883.1:p.Pro70Ser	Unknown significance	null	missense_variant	70	MODERATE	22.9	null	0	null	0	0	96.99	1.4	1.4
ACTG1	17:79479086:T>A	20:25294986:G>A	NM_001199954.2:c.206A>T	NP_001186883.1:p.Tyr69Phe	Unknown significance	null	missense_variant	69	MODERATE	23.9	null	0	gnomad_AF_afr_pass,gnomad_AF_amr_pass,gnomad_AF_eas_pass,gnomad_AF_nfe_pass,gnomad_AF_sas_pass	47.8741	0.199549	95.88	0.2	0.2
ACTG1	17:79479086:T>C	20:25294986:G>A	NM_001199954.2:c.206A>G	NP_001186883.1:p.Tyr69Cys	Unknown significance	Inborn genetic diseases	missense_variant	69	MODERATE	24.6	null	0	null	47.8741	0.199549	95.88	1.6	1.6
ACTG1	17:79479086:T>G	20:25294986:G>A	NM_001199954.2:c.206A>C	NP_001186883.1:p.Tyr69Ser	Unknown significance	null	missense_variant	69	MODERATE	24.4	null	0	null	47.8741	0.199549	95.88	2.2	2.2
ACTG1	17:79479088:C>G	20:25294986:G>A	NM_001199954.2:c.204G>C	NP_001186883.1:p.Lys68Asn	Unknown significance	null	missense_variant	68	MODERATE	24	null	0.000880995	gnomad_AF_nfe_pass	106.557	0.45015	96.45	-0.1	0.1
ACTG1	17:79479095:G>A	20:25294986:G>A	NM_001199954.2:c.197C>T	NP_001186883.1:p.Thr66Ile	Likely pathogenic	NSHL/ autosomal dominant DFNA20/26	missense_variant	66	MODERATE	20.3	null	0	null	66.5232	0.422806	93.82	-0.5	0.5
ACTG1	17:79479101:A>C	20:25294986:G>A	NM_001199954.2:c.191T>G	NP_001186883.1:p.Ile64Ser	Unknown significance	null	missense_variant	64	MODERATE	23	null	0	null	60.8784	0.310353	90.07	0.9	0.9
ACTG1	17:79479102:T>A	20:25294986:G>A	NM_001199954.2:c.190A>T	NP_001186883.1:p.Ile64Phe	Unknown significance	null	missense_variant	64	MODERATE	21	null	0	null	60.8784	0.310353	90.07	-0.1	0.1
ACTG1	17:79479102:T>G	20:25294986:G>A	NM_001199954.2:c.190A>C	NP_001186883.1:p.Ile64Leu	Unknown significance	null	missense_variant	64	MODERATE	20.1	null	0.000881508	gnomad_AF_nfe_pass	60.8784	0.310353	90.07	0.1	0.1
ACTG1	17:79479107:C>T	20:25294986:G>A	NM_001199954.2:c.185G>A	NP_001186883.1:p.Arg62His	Unknown significance	null	missense_variant	62	MODERATE	23.2	Actin&_conserved_site&Actin&_conserved_site&Actin&_conserved_site&Actin&_conserved_site&Actin&_conserved_site&Actin&_conserved_site&Actin&_conserved_site&Actin&_conserved_site&Actin&_conserved_site&Actin&_conserved_site&Actin&_conserved_site	0	null	23.5586	0.0874401	91.84	0.2	0.2
ACTG1	17:79479108:G>A	20:25294986:G>A	NM_001199954.2:c.184C>T	NP_001186883.1:p.Arg62Cys	Unknown significance	null	missense_variant	62	MODERATE	23.3	Actin&_conserved_site&Actin&_conserved_site&Actin&_conserved_site&Actin&_conserved_site&Actin&_conserved_site&Actin&_conserved_site&Actin&_conserved_site&Actin&_conserved_site&Actin&_conserved_site&Actin&_conserved_site&Actin&_conserved_site	0	null	23.5586	0.0874401	91.84	0.7	0.7
ACTG1	17:79479108:G>C	20:25294986:G>A	NM_001199954.2:c.184C>G	NP_001186883.1:p.Arg62Gly	Unknown significance	null	missense_variant	62	MODERATE	22.5	Actin&_conserved_site&Actin&_conserved_site&Actin&_conserved_site&Actin&_conserved_site&Actin&_conserved_site&Actin&_conserved_site&Actin&_conserved_site&Actin&_conserved_site&Actin&_conserved_site&Actin&_conserved_site&Actin&_conserved_site	0	null	23.5586	0.0874401	91.84	1.7	1.7
ACTG1	17:79479110:T>A	20:25294986:G>A	NM_001199954.2:c.182A>T	NP_001186883.1:p.Lys61Met	Unknown significance	null	missense_variant	61	MODERATE	27.5	Actin&_conserved_site&Actin&_conserved_site&Actin&_conserved_site&Actin&_conserved_site&Actin&_conserved_site&Actin&_conserved_site&Actin&_conserved_site&Actin&_conserved_site&Actin&_conserved_site&Actin&_conserved_site&Actin&_conserved_site	0	null	44.0851	0.186237	91.47	-1	1
ACTG1	17:79479113:C>T	20:25294986:G>A	NM_001199954.2:c.179G>A	NP_001186883.1:p.Ser60Asn	Unknown significance	null	missense_variant	60	MODERATE	23.7	Actin&_conserved_site&Actin&_conserved_site&Actin&_conserved_site&Actin&_conserved_site&Actin&_conserved_site&Actin&_conserved_site&Actin&_conserved_site&Actin&_conserved_site&Actin&_conserved_site&Actin&_conserved_site&Actin&_conserved_site	0	null	100.831	0.731149	92.79	0	0
ACTG1	17:79479116:T>A	20:25294986:G>A	NM_001199954.2:c.176A>T	NP_001186883.1:p.Gln59Leu	Unknown significance	null	missense_variant	59	MODERATE	23.4	Actin&_conserved_site&Actin&_conserved_site&Actin&_conserved_site&Actin&_conserved_site&Actin&_conserved_site&Actin&_conserved_site&Actin&_conserved_site&Actin&_conserved_site&Actin&_conserved_site&Actin&_conserved_site&Actin&_conserved_site	0	null	46.992	0.237631	94.42	-0.8	0.8
ACTG1	17:79479119:G>A	20:25294986:G>A	NM_001199954.2:c.173C>T	NP_001186883.1:p.Ala58Val	Pathogenic	Baraitser-Winter syndrome	missense_variant	58	MODERATE	23	Actin&_conserved_site&Actin&_conserved_site&Actin&_conserved_site&Actin&_conserved_site&Actin&_conserved_site&Actin&_conserved_site&Actin&_conserved_site&Actin&_conserved_site&Actin&_conserved_site&Actin&_conserved_site&Actin&_conserved_site	0	null	0	0	95.45	-0.5	0.5
ACTG1	17:79479121:C>A	20:25294986:G>A	NM_001199954.2:c.171G>T	NP_001186883.1:p.Glu57Asp	Unknown significance	null	missense_variant	57	MODERATE	23	Actin&_conserved_site&Actin&_conserved_site&Actin&_conserved_site&Actin&_conserved_site&Actin&_conserved_site&Actin&_conserved_site&Actin&_conserved_site&Actin&_conserved_site&Actin&_conserved_site&Actin&_conserved_site&Actin&_conserved_site	0	null	58.3661	0.298898	94.73	0.1	0.1
ACTG1	17:79479122:T>C	20:25294986:G>A	NM_001199954.2:c.170A>G	NP_001186883.1:p.Glu57Gly	Unknown significance	null	missense_variant	57	MODERATE	23.9	Actin&_conserved_site&Actin&_conserved_site&Actin&_conserved_site&Actin&_conserved_site&Actin&_conserved_site&Actin&_conserved_site&Actin&_conserved_site&Actin&_conserved_site&Actin&_conserved_site&Actin&_conserved_site&Actin&_conserved_site	0	null	58.3661	0.298898	94.73	0.8	0.8
ACTG1	17:79479124:G>C	20:25294986:G>A	NM_001199954.2:c.168C>G	NP_001186883.1:p.Asp56Glu	Likely benign	null	missense_variant	56	MODERATE	21.4	Actin&_conserved_site&Actin&_conserved_site&Actin&_conserved_site&Actin&_conserved_site&Actin&_conserved_site&Actin&_conserved_site&Actin&_conserved_site&Actin&_conserved_site&Actin&_conserved_site&Actin&_conserved_site&Actin&_conserved_site	0	gnomad_AF_afr_pass,gnomad_AF_amr_pass,gnomad_AF_eas_pass,gnomad_AF_nfe_pass,gnomad_AF_sas_pass	74.424	0.465209	96.61	0	0
ACTG1	17:79479131:A>C	20:25294986:G>A	NM_001199954.2:c.161T>G	NP_001186883.1:p.Val54Gly	Unknown significance	null	missense_variant	54	MODERATE	24.4	Actin&_conserved_site&Actin&_conserved_site&Actin&_conserved_site&Actin&_conserved_site&Actin&_conserved_site&Actin&_conserved_site&Actin&_conserved_site&Actin&_conserved_site&Actin&_conserved_site&Actin&_conserved_site&Actin&_conserved_site	0	null	11.4611	0.0666763	97.4	3.7	3.7
ACTG1	17:79479135:A>G	20:25294986:G>A	NM_001199954.2:c.157T>C	NP_001186883.1:p.Tyr53His	Unknown significance	null	missense_variant	53	MODERATE	24.9	Actin&_conserved_site&Actin&_conserved_site&Actin&_conserved_site&Actin&_conserved_site&Actin&_conserved_site&Actin&_conserved_site&Actin&_conserved_site&Actin&_conserved_site&Actin&_conserved_site&Actin&_conserved_site&Actin&_conserved_site	0	null	1.48005	0.00616915	95.17	1.9	1.9
ACTG1	17:79479137:G>T	20:25294986:G>A	NM_001199954.2:c.155C>A	NP_001186883.1:p.Ser52Tyr	Unknown significance	null	missense_variant	52	MODERATE	21.1	null	0	null	4.84849	0.0351576	93.21	-2	2
ACTG1	17:79479141:C>T	20:25294986:G>A	NM_001199954.2:c.151G>A	NP_001186883.1:p.Asp51Asn	Pathogenic	Deafness, dominant progressive	missense_variant	51	MODERATE	25.1	null	0	null	126.564	0.791125	87.13	-0.1	0.1
ACTG1	17:79479143:T>C	20:25294986:G>A	NM_001199954.2:c.149A>G	NP_001186883.1:p.Lys50Arg	Unknown significance	null	missense_variant	50	MODERATE	23.2	null	0	null	116.255	0.491118	80.18	-0.5	0.5
ACTG1	17:79479150:C>G	20:25294986:G>A	NM_001199954.2:c.142G>C	NP_001186883.1:p.Gly48Arg	Pathogenic	Deafness, dominant progressive	missense_variant	48	MODERATE	25.3	null	0	null	50.4525	0.529151	59.1	-0.5	0.5
ACTG1	17:79479150:C>T	20:25294986:G>A	NM_001199954.2:c.142G>A	NP_001186883.1:p.Gly48Ser	Likely benign	null	missense_variant	48	MODERATE	24	null	0.000882706	gnomad_AF_nfe_pass	50.4525	0.529151	59.1	-0.3	0.3
ACTG1	17:79479151:C>A	20:25294986:G>A	NM_001199954.2:c.141G>T	NP_001186883.1:p.Met47Ile	Likely benign	null	missense_variant	47	MODERATE	23.4	null	0	null	129.054	0.596	59.45	0	0
ACTG1	17:79479151:C>G	20:25294986:G>A	NM_001199954.2:c.141G>C	NP_001186883.1:p.Met47Ile	Likely benign	null	missense_variant	47	MODERATE	23.3	null	0	null	129.054	0.596	59.45	0	0
ACTG1	17:79479151:C>T	20:25294986:G>A	NM_001199954.2:c.141G>A	NP_001186883.1:p.Met47Ile	Likely benign	null	missense_variant	47	MODERATE	24.4	null	0	null	129.054	0.596	59.45	0	0
ACTG1	17:79479155:C>T	20:25294986:G>A	NM_001199954.2:c.137G>A	NP_001186883.1:p.Gly46Asp	Unknown significance	null	missense_variant	46	MODERATE	25	null	0	null	95.1692	0.998144	61.52	0	0
ACTG1	17:79479161:A>T	20:25294986:G>A	NM_001199954.2:c.131T>A	NP_001186883.1:p.Met44Lys	Likely pathogenic	null	missense_variant	44	MODERATE	24.5	null	0	null	0.841106	0.00388442	60.69	1.9	1.9
ACTG1	17:79479164:A>G	20:25294986:G>A	NM_001199954.2:c.128T>C	NP_001186883.1:p.Val43Ala	Unknown significance	null	missense_variant	43	MODERATE	22.9	null	0	null	63.6948	0.370551	59.65	0.5	0.5
ACTG1	17:79479167:C>T	20:25294986:G>A	NM_001199954.2:c.125G>A	NP_001186883.1:p.Gly42Asp	Unknown significance	null	missense_variant&splice_region_variant	42	MODERATE	31	null	0	null	38.5246	0.40405	64.65	-0.1	0.1
ACTG1	17:79479259:T>C	20:25294986:G>A	NM_001199954.2:c.122A>G	NP_001186883.1:p.Gln41Arg	Unknown significance	null	missense_variant&splice_region_variant	41	MODERATE	25.8	null	0	null	168.712	0.853149	68.4	-0.1	0.1
ACTG1	17:79479261:G>C	20:25294986:G>A	NM_001199954.2:c.120C>G	NP_001186883.1:p.His40Gln	Unknown significance	null	missense_variant	40	MODERATE	17.13	null	0	null	150.232	0.731404	80.35	0.1	0.1
ACTG1	17:79479262:T>C	20:25294986:G>A	NM_001199954.2:c.119A>G	NP_001186883.1:p.His40Arg	Unknown significance	null	missense_variant	40	MODERATE	21.4	null	0	null	150.232	0.731404	80.35	0	0
ACTG1	17:79479263:G>A	20:25294986:G>A	NM_001199954.2:c.118C>T	NP_001186883.1:p.His40Tyr	Likely pathogenic	Baraitser-Winter syndrome	missense_variant	40	MODERATE	21.4	null	0	null	150.232	0.731404	80.35	-0.2	0.2
ACTG1	17:79479268:G>A	20:25294986:G>A	NM_001199954.2:c.113C>T	NP_001186883.1:p.Pro38Leu	Unknown significance	null	missense_variant	38	MODERATE	23.3	null	0	null	26.3317	0.167398	91.11	-0.8	0.8
ACTG1	17:79479272:G>C	20:25294986:G>A	NM_001199954.2:c.109C>G	NP_001186883.1:p.Arg37Gly	Unknown significance	null	missense_variant	37	MODERATE	21.9	null	0	null	72.3939	0.268697	94.47	1.5	1.5
ACTG1	17:79479275:C>T	20:25294986:G>A	NM_001199954.2:c.106G>A	NP_001186883.1:p.Gly36Arg	Unknown significance	null	missense_variant	36	MODERATE	22.6	null	0	null	0	0	96	-0.7	0.7
ACTG1	17:79479279:G>C	20:25294986:G>A	NM_001199954.2:c.102C>G	NP_001186883.1:p.Ile34Met	Unknown significance	null	missense_variant	34	MODERATE	22.5	null	0.000881244	gnomad_AF_nfe_pass	0	0	97.06	0.7	0.7
ACTG1	17:79479286:G>A	20:25294986:G>A	NM_001199954.2:c.95C>T	NP_001186883.1:p.Pro32Leu	Unknown significance	null	missense_variant	32	MODERATE	24.5	null	0	null	7.89198	0.0501715	97.41	-0.1	0.1
ACTG1	17:79479286:G>T	20:25294986:G>A	NM_001199954.2:c.95C>A	NP_001186883.1:p.Pro32His	Unknown significance	null	missense_variant	32	MODERATE	24	null	0	null	7.89198	0.0501715	97.41	0.6	0.6
ACTG1	17:79479287:G>A	20:25294986:G>A	NM_001199954.2:c.94C>T	NP_001186883.1:p.Pro32Ser	Likely pathogenic	Hearing loss, non-syndromic	missense_variant	32	MODERATE	24.7	null	0	null	7.89198	0.0501715	97.41	1.1	1.1
ACTG1	17:79479289:A>G	20:25294986:G>A	NM_001199954.2:c.92T>C	NP_001186883.1:p.Phe31Ser	Unknown significance	null	missense_variant	31	MODERATE	26.1	null	0	gnomad_AF_afr_pass,gnomad_AF_amr_pass,gnomad_AF_eas_pass,gnomad_AF_nfe_pass,gnomad_AF_sas_pass	0.16146	0.000702762	98.06	3	3
ACTG1	17:79479290:A>G	20:25294986:G>A	NM_001199954.2:c.91T>C	NP_001186883.1:p.Phe31Leu	Unknown significance	null	missense_variant	31	MODERATE	25.7	null	0.00289151	gnomad_AF_amr_pass	0.16146	0.000702762	98.06	0.2	0.2
ACTG1	17:79479293:C>T	20:25294986:G>A	NM_001199954.2:c.88G>A	NP_001186883.1:p.Val30Met	Unknown significance	null	missense_variant	30	MODERATE	25.6	null	0	null	47.9544	0.27898	97.99	0.4	0.4
ACTG1	17:79479295:G>A	20:25294986:G>A	NM_001199954.2:c.86C>T	NP_001186883.1:p.Ala29Val	Unknown significance	null	missense_variant	29	MODERATE	24.2	null	0.00617132	gnomad_AF_afr_pass	17.7804	0.139828	98.08	-1.5	1.5
ACTG1	17:79479296:C>A	20:25294986:G>A	NM_001199954.2:c.85G>T	NP_001186883.1:p.Ala29Ser	Unknown significance	null	missense_variant	29	MODERATE	23	null	0.000881135	gnomad_AF_nfe_pass	17.7804	0.139828	98.08	0.7	0.7
ACTG1	17:79479296:C>G	20:25294986:G>A	NM_001199954.2:c.85G>C	NP_001186883.1:p.Ala29Pro	Unknown significance	null	missense_variant	29	MODERATE	24.7	null	0.000881135	gnomad_AF_nfe_pass	17.7804	0.139828	98.08	0.7	0.7
ACTG1	17:79479299:G>C	20:25294986:G>A	NM_001199954.2:c.82C>G	NP_001186883.1:p.Arg28Gly	Likely benign	null	missense_variant	28	MODERATE	20.7	null	0	null	172.171	0.639029	97.57	0.8	0.8
ACTG1	17:79479304:G>A	20:25294986:G>A	NM_001199954.2:c.77C>T	NP_001186883.1:p.Ala26Val	Unknown significance	null	missense_variant	26	MODERATE	24.7	null	0	null	36.5708	0.2876	95.62	-0.4	0.4
ACTG1	17:79479304:G>T	20:25294986:G>A	NM_001199954.2:c.77C>A	NP_001186883.1:p.Ala26Asp	Unknown significance	null	missense_variant	26	MODERATE	24.8	null	0.000880871	gnomad_AF_nfe_pass	36.5708	0.2876	95.62	0.3	0.3
ACTG1	17:79479307:T>G	20:25294986:G>A	NM_001199954.2:c.74A>C	NP_001186883.1:p.Asp25Ala	Unknown significance	null	missense_variant	25	MODERATE	25	null	0	null	135.243	0.845375	93.04	0	0
ACTG1	17:79479314:C>T	20:25294986:G>A	NM_001199954.2:c.67G>A	NP_001186883.1:p.Gly23Arg	Unknown significance	Inborn genetic diseases	missense_variant	23	MODERATE	27.2	null	0	null	65.3248	0.685133	94.62	-0.2	0.2
ACTG1	17:79479316:G>A	20:25294986:G>A	NM_001199954.2:c.65C>T	NP_001186883.1:p.Ala22Val	Unknown significance	null	missense_variant	22	MODERATE	23.7	null	0.000880266	gnomad_AF_nfe_pass	14.2095	0.111746	96.67	-0.4	0.4
ACTG1	17:79479316:G>C	20:25294986:G>A	NM_001199954.2:c.65C>G	NP_001186883.1:p.Ala22Gly	Unknown significance	null	missense_variant	22	MODERATE	22.7	null	0	null	14.2095	0.111746	96.67	1.2	1.2
ACTG1	17:79479317:C>G	20:25294986:G>A	NM_001199954.2:c.64G>C	NP_001186883.1:p.Ala22Pro	Unknown significance	null	missense_variant	22	MODERATE	24.9	null	0.00088022	gnomad_AF_nfe_pass	14.2095	0.111746	96.67	0.8	0.8
ACTG1	17:79479322:C>T	20:25294986:G>A	NM_001199954.2:c.59G>A	NP_001186883.1:p.Gly20Asp	Unknown significance	null	missense_variant	20	MODERATE	23.4	null	0	null	0	0	98.41	1.2	1.2
ACTG1	17:79479325:G>A	20:25294986:G>A	NM_001199954.2:c.56C>T	NP_001186883.1:p.Ala19Val	Unknown significance	null	missense_variant	19	MODERATE	22.9	null	0.000880127	gnomad_AF_nfe_pass	0	0	98.6	-2.1	2.1
ACTG1	17:79479325:G>C	20:25294986:G>A	NM_001199954.2:c.56C>G	NP_001186883.1:p.Ala19Gly	Unknown significance	null	missense_variant	19	MODERATE	23.6	null	0.0040093	gnomad_AF_afr_pass	0	0	98.6	2.2	2.2
ACTG1	17:79479326:C>G	20:25294986:G>A	NM_001199954.2:c.55G>C	NP_001186883.1:p.Ala19Pro	Unknown significance	null	missense_variant	19	MODERATE	23.1	null	0	null	0	0	98.6	1.4	1.4
ACTG1	17:79479326:C>T	20:25294986:G>A	NM_001199954.2:c.55G>A	NP_001186883.1:p.Ala19Thr	Unknown significance	null	missense_variant	19	MODERATE	23.2	null	0	gnomad_AF_afr_pass,gnomad_AF_amr_pass,gnomad_AF_eas_pass,gnomad_AF_nfe_pass,gnomad_AF_sas_pass	0	0	98.6	0.4	0.4
ACTG1	17:79479328:T>C	20:25294986:G>A	NM_001199954.2:c.53A>G	NP_001186883.1:p.Lys18Arg	Unknown significance	null	missense_variant	18	MODERATE	25.9	null	0	null	14.815	0.062586	98.38	-1.1	1.1
ACTG1	17:79479335:T>C	20:25294986:G>A	NM_001199954.2:c.46A>G	NP_001186883.1:p.Met16Val	Likely benign	null	missense_variant	16	MODERATE	23.1	null	0	null	63.8512	0.294879	96.45	0	0
ACTG1	17:79479338:C>G	20:25294986:G>A	NM_001199954.2:c.43G>C	NP_001186883.1:p.Gly15Arg	Likely pathogenic	null	missense_variant	15	MODERATE	26	null	0	null	6.96127	0.0730104	94.7	-1.4	1.4
ACTG1	17:79479347:T>C	20:25294986:G>A	NM_001199954.2:c.34A>G	NP_001186883.1:p.Asn12Asp	Pathogenic	Baraitser-Winter syndrome	missense_variant	12	MODERATE	24.3	null	0	null	0.492007	0.00307837	95.75	0.7	0.7
ACTG1	17:79479353:T>G	20:25294986:G>A	NM_001199954.2:c.28A>C	NP_001186883.1:p.Ile10Leu	Likely benign	null	missense_variant	10	MODERATE	16.74	null	0	null	0	0	98.54	0.6	0.6
ACTG1	17:79479364:G>A	20:25294986:G>A	NM_001199954.2:c.17C>T	NP_001186883.1:p.Ala6Val	Unknown significance	null	missense_variant	6	MODERATE	17.86	null	0	null	36.3159	0.285595	93.08	-0.5	0.5
ACTG1	17:79479365:C>T	20:25294986:G>A	NM_001199954.2:c.16G>A	NP_001186883.1:p.Ala6Thr	Unknown significance	null	missense_variant	6	MODERATE	17.09	null	0.00326627	gnomad_AF_sas_pass	36.3159	0.285595	93.08	-0.1	0.1
ACTG1	17:79479367:A>C	20:25294986:G>A	NM_001199954.2:c.14T>G	NP_001186883.1:p.Ile5Ser	Unknown significance	null	missense_variant	5	MODERATE	22.3	null	0	null	104.754	0.534028	86.36	0.5	0.5
ACTG1	17:79479369:C>G	20:25294986:G>A	NM_001199954.2:c.12G>C	NP_001186883.1:p.Glu4Asp	Likely benign	null	missense_variant	4	MODERATE	11.23	null	0.00289134	gnomad_AF_amr_pass	125.473	0.642561	76.61	0.1	0.1
ACTG1	17:79479371:C>T	20:25294986:G>A	NM_001199954.2:c.10G>A	NP_001186883.1:p.Glu4Lys	Unknown significance	null	missense_variant	4	MODERATE	24.3	null	0	gnomad_AF_afr_pass,gnomad_AF_amr_pass,gnomad_AF_eas_pass,gnomad_AF_nfe_pass,gnomad_AF_sas_pass	125.473	0.642561	76.61	0.1	0.1
ACTG1	17:79479373:T>G	20:25294986:G>A	NM_001199954.2:c.8A>C	NP_001186883.1:p.Glu3Ala	Unknown significance	null	missense_variant	3	MODERATE	24	null	0.000879941	gnomad_AF_nfe_pass	176.77	0.905254	57.53	0	0
ADCY1	7:45614174:G>C	20:25294986:G>A	NM_021116.4:c.32G>C	NP_066939.1:p.Gly11Ala	Likely benign	null	missense_variant	11	MODERATE	12.97	null	0	gnomad_AF_afr_pass,gnomad_AF_amr_pass,gnomad_AF_eas_pass,gnomad_AF_nfe_pass	83.5146	0.875909	28.34	-0.1	0.1
ADCY1	7:45614186:C>T	20:25294986:G>A	NM_021116.4:c.44C>T	NP_066939.1:p.Ala15Val	Likely benign	null	missense_variant	15	MODERATE	15.78	null	0.0128568	gnomad_AF_afr_pass	134.661	1.059	32.2	0	0
ADCY1	7:45614193:G>T	20:25294986:G>A	NM_021116.4:c.51G>T	NP_066939.1:p.Glu17Asp	Likely benign	null	missense_variant	17	MODERATE	6.627	null	0.0656168	gnomad_AF_eas_pass	135.998	0.696458	27.18	0	0
ADCY1	7:45614201:G>A	20:25294986:G>A	NM_021116.4:c.59G>A	NP_066939.1:p.Gly20Asp	Unknown significance	null	missense_variant	20	MODERATE	16.1	null	0	null	35.5972	0.373347	24.13	-0.4	0.4
ADCY1	7:45614218:G>C	20:25294986:G>A	NM_021116.4:c.76G>C	NP_066939.1:p.Gly26Arg	Unknown significance	null	missense_variant	26	MODERATE	15.43	null	0.0126008	gnomad_AF_afr_pass	66.0611	0.692856	29.35	-0.5	0.5
ADCY1	7:45614230:C>T	20:25294986:G>A	NM_021116.4:c.88C>T	NP_066939.1:p.Arg30Trp	Unknown significance	null	missense_variant	30	MODERATE	21.6	null	0.0126072	gnomad_AF_afr_pass	185.389	0.688089	29.81	-0.1	0.1
ADCY1	7:45614231:G>A	20:25294986:G>A	NM_021116.4:c.89G>A	NP_066939.1:p.Arg30Gln	Unknown significance	null	missense_variant	30	MODERATE	18.95	null	0.0124906	gnomad_AF_afr_pass	185.389	0.688089	29.81	0.1	0.1
ADCY1	7:45614233:C>T	20:25294986:G>A	NM_021116.4:c.91C>T	NP_066939.1:p.Arg31Cys	Likely benign	null	missense_variant	31	MODERATE	21.1	null	0	null	145.334	0.539421	32.71	0.2	0.2
ADCY1	7:45614242:C>G	20:25294986:G>A	NM_021116.4:c.100C>G	NP_066939.1:p.Arg34Gly	Likely benign	null	missense_variant	34	MODERATE	13.97	null	0.0727802	gnomad_AF_amr_pass	124.785	0.463153	39.5	0.5	0.5
ADCY1	7:45614253:C>G	20:25294986:G>A	NM_021116.4:c.111C>G	NP_066939.1:p.Asp37Glu	Likely benign	null	missense_variant	37	MODERATE	12.23	null	0	null	24.7204	0.154522	58.24	-0.3	0.3
ADCY1	7:45614259:G>T	20:25294986:G>A	NM_021116.4:c.117G>T	NP_066939.1:p.Glu39Asp	Unknown significance	null	missense_variant	39	MODERATE	19.74	null	0	null	68.6608	0.351618	79.04	0.3	0.3
ADCY1	7:45614282:C>T	20:25294986:G>A	NM_021116.4:c.140C>T	NP_066939.1:p.Ala47Val	Unknown significance	null	missense_variant	47	MODERATE	21.5	Adenylate_cyclase&_N-terminal	0.0119674	gnomad_AF_afr_pass	57.7418	0.454093	88.93	-0.3	0.3
ADCY1	7:45614296:T>C	20:25294986:G>A	NM_021116.4:c.154T>C	NP_066939.1:p.Tyr52His	Unknown significance	null	missense_variant	52	MODERATE	24.8	Adenylate_cyclase&_N-terminal	0	null	0.377815	0.00157481	91.1	1.9	1.9
ADCY1	7:45614312:A>G	20:25294986:G>A	NM_021116.4:c.170A>G	NP_066939.1:p.Glu57Gly	Unknown significance	null	missense_variant	57	MODERATE	26	Adenylate_cyclase&_N-terminal	0	null	15.811	0.0809694	92.68	1.2	1.2
ADCY1	7:45614315:A>G	20:25294986:G>A	NM_021116.4:c.173A>G	NP_066939.1:p.Gln58Arg	Unknown significance	null	missense_variant	58	MODERATE	23.3	Adenylate_cyclase&_N-terminal	0	null	11.189	0.0565809	93.32	-0.4	0.4
ADCY1	7:45614317:G>A	20:25294986:G>A	NM_021116.4:c.175G>A	NP_066939.1:p.Ala59Thr	Unknown significance	null	missense_variant	59	MODERATE	16.89	Adenylate_cyclase&_N-terminal	0	null	25.8109	0.202982	92.74	-0.2	0.2
ADCY1	7:45614359:G>A	20:25294986:G>A	NM_021116.4:c.217G>A	NP_066939.1:p.Gly73Ser	Unknown significance	null	missense_variant	73	MODERATE	21.1	Adenylate_cyclase&_N-terminal	0.0124409	gnomad_AF_nfe_pass	19.3367	0.202806	92.29	-0.5	0.5
ADCY1	7:45614363:C>A	20:25294986:G>A	NM_021116.4:c.221C>A	NP_066939.1:p.Ala74Glu	Unknown significance	null	missense_variant	74	MODERATE	22.5	Adenylate_cyclase&_N-terminal	0.00457373	gnomad_AF_nfe_pass	21.087	0.165832	89.51	1.5	1.5
ADCY1	7:45614377:G>A	20:25294986:G>A	NM_021116.4:c.235G>A	NP_066939.1:p.Glu79Lys	Unknown significance	null	missense_variant	79	MODERATE	23.6	Adenylate_cyclase&_N-terminal	0	null	40.1456	0.205589	76.43	0.2	0.2
ADCY1	7:45614377:G>C	20:25294986:G>A	NM_021116.4:c.235G>C	NP_066939.1:p.Glu79Gln	Unknown significance	null	missense_variant	79	MODERATE	22.9	Adenylate_cyclase&_N-terminal	0.0024253	gnomad_AF_nfe_pass	40.1456	0.205589	76.43	-0.4	0.4
ADCY1	7:45614379:G>T	20:25294986:G>A	NM_021116.4:c.237G>T	NP_066939.1:p.Glu79Asp	Unknown significance	null	missense_variant	79	MODERATE	22.2	Adenylate_cyclase&_N-terminal	0.0146972	gnomad_AF_eas_pass	40.1456	0.205589	76.43	0.1	0.1
ADCY1	7:45614387:G>C	20:25294986:G>A	NM_021116.4:c.245G>C	NP_066939.1:p.Gly82Ala	Unknown significance	null	missense_variant	82	MODERATE	16.61	Adenylate_cyclase&_N-terminal	0.004448	gnomad_AF_amr_pass	19.9286	0.209013	66.66	-0.9	0.9
ADCY1	7:45614389:G>A	20:25294986:G>A	NM_021116.4:c.247G>A	NP_066939.1:p.Ala83Thr	Unknown significance	null	missense_variant	83	MODERATE	19.38	Adenylate_cyclase&_N-terminal	0.00682035	gnomad_AF_nfe_pass	102.689	0.80757	54.97	0	0
ADCY1	7:45614390:C>T	20:25294986:G>A	NM_021116.4:c.248C>T	NP_066939.1:p.Ala83Val	Benign	null	missense_variant	83	MODERATE	15.9	Adenylate_cyclase&_N-terminal	0.964673	gnomad_AF_sas_pass	102.689	0.80757	54.97	-0.3	0.3
ADCY1	7:45614392:C>T	20:25294986:G>A	NM_021116.4:c.250C>T	NP_066939.1:p.Pro84Ser	Unknown significance	null	missense_variant	84	MODERATE	18.7	Adenylate_cyclase&_N-terminal	0	null	159.186	1.01199	47.06	0.1	0.1
ADCY1	7:45614393:C>G	20:25294986:G>A	NM_021116.4:c.251C>G	NP_066939.1:p.Pro84Arg	Unknown significance	null	missense_variant	84	MODERATE	22.2	Adenylate_cyclase&_N-terminal	0.00137574	gnomad_AF_nfe_pass	159.186	1.01199	47.06	0	0
ADCY1	7:45614395:G>C	20:25294986:G>A	NM_021116.4:c.253G>C	NP_066939.1:p.Gly85Arg	Unknown significance	null	missense_variant	85	MODERATE	22.5	Adenylate_cyclase&_N-terminal	0.00673219	gnomad_AF_nfe_pass	38.7226	0.406126	43.38	-0.5	0.5
ADCY1	7:45614399:C>T	20:25294986:G>A	NM_021116.4:c.257C>T	NP_066939.1:p.Pro86Leu	Unknown significance	null	missense_variant	86	MODERATE	21.9	Adenylate_cyclase&_N-terminal	0	null	108.799	0.691663	36.85	-0.3	0.3
ADCY1	7:45614401:G>C	20:25294986:G>A	NM_021116.4:c.259G>C	NP_066939.1:p.Ala87Pro	Unknown significance	null	missense_variant	87	MODERATE	17.61	Adenylate_cyclase&_N-terminal	0.00119956	gnomad_AF_nfe_pass	91.1503	0.716823	40.3	0.1	0.1
ADCY1	7:45614401:G>T	20:25294986:G>A	NM_021116.4:c.259G>T	NP_066939.1:p.Ala87Ser	Unknown significance	null	missense_variant	87	MODERATE	15.27	Adenylate_cyclase&_N-terminal	0	null	91.1503	0.716823	40.3	0	0
ADCY1	7:45614405:C>T	20:25294986:G>A	NM_021116.4:c.263C>T	NP_066939.1:p.Pro88Leu	Likely benign	null	missense_variant	88	MODERATE	16.5	Adenylate_cyclase&_N-terminal	0.0188383	gnomad_AF_amr_pass	108.458	0.689495	43.63	-0.4	0.4
ADCY1	7:45614407:G>A	20:25294986:G>A	NM_021116.4:c.265G>A	NP_066939.1:p.Gly89Ser	Unknown significance	null	missense_variant	89	MODERATE	17.36	Adenylate_cyclase&_N-terminal	0	null	21.9643	0.230364	49.35	-0.5	0.5
ADCY1	7:45614410:C>G	20:25294986:G>A	NM_021116.4:c.268C>G	NP_066939.1:p.Leu90Val	Unknown significance	null	missense_variant	90	MODERATE	17.09	Adenylate_cyclase&_N-terminal	0.00352262	gnomad_AF_sas_pass	140.12	0.726572	52.93	0	0
ADCY1	7:45614411:T>G	20:25294986:G>A	NM_021116.4:c.269T>G	NP_066939.1:p.Leu90Arg	Unknown significance	null	missense_variant	90	MODERATE	23.6	Adenylate_cyclase&_N-terminal	0	null	140.12	0.726572	52.93	0.4	0.4
ADCY1	7:45614414:C>T	20:25294986:G>A	NM_021116.4:c.272C>T	NP_066939.1:p.Ala91Val	Unknown significance	null	missense_variant	91	MODERATE	18.19	Adenylate_cyclase&_N-terminal	0.00297471	gnomad_AF_nfe_pass	17.7056	0.13924	57	-1.1	1.1
ADCY1	7:45614417:A>G	20:25294986:G>A	NM_021116.4:c.275A>G	NP_066939.1:p.Lys92Arg	Likely benign	null	missense_variant	92	MODERATE	18.14	Adenylate_cyclase&_N-terminal	0.00196452	gnomad_AF_nfe_pass	90.7284	0.383281	60.44	-0.6	0.6
ADCY1	7:45614419:G>T	20:25294986:G>A	NM_021116.4:c.277G>T	NP_066939.1:p.Gly93Cys	Unknown significance	null	missense_variant	93	MODERATE	23.6	Adenylate_cyclase&_N-terminal	0.0009758	gnomad_AF_nfe_pass	42.7459	0.448323	70.98	-0.7	0.7
ADCY1	7:45614428:C>T	20:25294986:G>A	NM_021116.4:c.286C>T	NP_066939.1:p.Pro96Ser	Unknown significance	null	missense_variant	96	MODERATE	22.8	Adenylate_cyclase&_N-terminal	0.00192112	gnomad_AF_nfe_pass	61.992	0.3941	89.26	0.1	0.1
ADCY1	7:45614440:G>A	20:25294986:G>A	NM_021116.4:c.298G>A	NP_066939.1:p.Val100Ile	Likely benign	null	missense_variant	100	MODERATE	14.99	Adenylate_cyclase&_N-terminal	0.00656858	gnomad_AF_sas_pass	105.383	0.613075	95.29	0	0
ADCY1	7:45614440:G>C	20:25294986:G>A	NM_021116.4:c.298G>C	NP_066939.1:p.Val100Leu	Likely benign	null	missense_variant	100	MODERATE	15.62	Adenylate_cyclase&_N-terminal	0	null	105.383	0.613075	95.29	0	0
ADCY1	7:45614453:C>T	20:25294986:G>A	NM_021116.4:c.311C>T	NP_066939.1:p.Ala104Val	Unknown significance	null	missense_variant	104	MODERATE	17.72	Adenylate_cyclase&_N-terminal	0.00328106	gnomad_AF_sas_pass	54.8464	0.431322	95.66	-0.8	0.8
ADCY1	7:45614461:G>C	20:25294986:G>A	NM_021116.4:c.319G>C	NP_066939.1:p.Val107Leu	Unknown significance	null	missense_variant	107	MODERATE	19.49	Adenylate_cyclase&_N-terminal	0	null	111.311	0.647566	93.84	0	0
ADCY1	7:45614461:G>T	20:25294986:G>A	NM_021116.4:c.319G>T	NP_066939.1:p.Val107Leu	Unknown significance	null	missense_variant	107	MODERATE	19.71	Adenylate_cyclase&_N-terminal	0.0224492	gnomad_AF_eas_pass	111.311	0.647566	93.84	0	0
ADCY1	7:45614477:G>T	20:25294986:G>A	NM_021116.4:c.335G>T	NP_066939.1:p.Arg112Leu	Likely benign	null	missense_variant	112	MODERATE	22	Adenylate_cyclase&_N-terminal	0	null	205.302	0.762	77.17	-0.1	0.1
ADCY1	7:45614492:C>A	20:25294986:G>A	NM_021116.4:c.350C>A	NP_066939.1:p.Pro117His	Unknown significance	null	missense_variant	117	MODERATE	22.1	Adenylate_cyclase&_N-terminal	0.00651721	gnomad_AF_nfe_pass	81.1606	0.51596	88.67	-0.3	0.3
ADCY1	7:45614492:C>T	20:25294986:G>A	NM_021116.4:c.350C>T	NP_066939.1:p.Pro117Leu	Unknown significance	null	missense_variant	117	MODERATE	21.9	Adenylate_cyclase&_N-terminal	0.00850244	gnomad_AF_amr_pass	81.1606	0.51596	88.67	-0.6	0.6
ADCY1	7:45614495:A>G	20:25294986:G>A	NM_021116.4:c.353A>G	NP_066939.1:p.Gln118Arg	Unknown significance	null	missense_variant	118	MODERATE	22	Adenylate_cyclase&_N-terminal	0.00276814	gnomad_AF_nfe_pass	80.7785	0.408485	92.11	-0.2	0.2
ADCY1	7:45614524:C>A	20:25294986:G>A	NM_021116.4:c.382C>A	NP_066939.1:p.Leu128Ile	Unknown significance	null	missense_variant	128	MODERATE	22.6	Adenylate_cyclase&_N-terminal	0.000921404	gnomad_AF_nfe_pass	99.9373	0.518209	95.48	0	0
ADCY1	7:45614524:C>G	20:25294986:G>A	NM_021116.4:c.382C>G	NP_066939.1:p.Leu128Val	Unknown significance	null	missense_variant	128	MODERATE	22.4	Adenylate_cyclase&_N-terminal	0.00559347	gnomad_AF_eas_pass	99.9373	0.518209	95.48	0.1	0.1
ADCY1	7:45614527:T>C	20:25294986:G>A	NM_021116.4:c.385T>C	NP_066939.1:p.Phe129Leu	Unknown significance	null	missense_variant	129	MODERATE	24.2	Adenylate_cyclase&_N-terminal	0.000920404	gnomad_AF_nfe_pass	42.2968	0.184099	94.94	-0.2	0.2
ADCY1	7:45614529:C>A	20:25294986:G>A	NM_021116.4:c.387C>A	NP_066939.1:p.Phe129Leu	Unknown significance	null	missense_variant	129	MODERATE	23.9	Adenylate_cyclase&_N-terminal	0.00327375	gnomad_AF_sas_pass	42.2968	0.184099	94.94	-0.2	0.2
ADCY1	7:45614533:C>T	20:25294986:G>A	NM_021116.4:c.391C>T	NP_066939.1:p.Leu131Phe	Unknown significance	null	missense_variant	131	MODERATE	20.4	Adenylate_cyclase&_N-terminal	0.00327654	gnomad_AF_sas_pass	45.7399	0.237177	94.26	0.2	0.2
ADCY1	7:45614537:C>T	20:25294986:G>A	NM_021116.4:c.395C>T	NP_066939.1:p.Thr132Ile	Unknown significance	null	missense_variant	132	MODERATE	24.2	Adenylate_cyclase&_N-terminal	0	null	56.7976	0.360992	91.72	-1.2	1.2
ADCY1	7:45614543:C>A	20:25294986:G>A	NM_021116.4:c.401C>A	NP_066939.1:p.Ala134Glu	Unknown significance	null	missense_variant	134	MODERATE	23.6	Adenylate_cyclase&_N-terminal	0.000924112	gnomad_AF_nfe_pass	0	0	90.2	2	2
ADCY1	7:45614561:T>A	20:25294986:G>A	NM_021116.4:c.419T>A	NP_066939.1:p.Phe140Tyr	Unknown significance	null	missense_variant	140	MODERATE	23.1	Adenylate_cyclase&_N-terminal	0.00291715	gnomad_AF_amr_pass	63.0952	0.274625	66.6	0.3	0.3
ADCY1	7:45614562:C>G	20:25294986:G>A	NM_021116.4:c.420C>G	NP_066939.1:p.Phe140Leu	Likely benign	null	missense_variant	140	MODERATE	14.3	Adenylate_cyclase&_N-terminal	0.0141044	gnomad_AF_afr_pass	63.0952	0.274625	66.6	-0.1	0.1
ADCY1	7:45614563:G>T	20:25294986:G>A	NM_021116.4:c.421G>T	NP_066939.1:p.Ala141Ser	Unknown significance	null	missense_variant	141	MODERATE	15.04	Adenylate_cyclase&_N-terminal	0.000943183	gnomad_AF_nfe_pass	32.7021	0.257175	49.6	0.5	0.5
ADCY1	7:45614575:C>A	20:25294986:G>A	NM_021116.4:c.433C>A	NP_066939.1:p.Pro145Thr	Likely benign	null	missense_variant	145	MODERATE	18.4	Adenylate_cyclase&_N-terminal	0	null	124.992	0.794609	35.63	0	0
ADCY1	7:45614576:C>T	20:25294986:G>A	NM_021116.4:c.434C>T	NP_066939.1:p.Pro145Leu	Likely benign	null	missense_variant	145	MODERATE	22.4	Adenylate_cyclase&_N-terminal	0.00191259	gnomad_AF_nfe_pass	124.992	0.794609	35.63	-0.3	0.3
ADCY1	7:45614581:C>T	20:25294986:G>A	NM_021116.4:c.439C>T	NP_066939.1:p.Arg147Trp	Likely benign	null	missense_variant	147	MODERATE	15.99	Adenylate_cyclase&_N-terminal	0.00730247	gnomad_AF_afr_pass	241.549	0.896534	33.94	-0.1	0.1
ADCY1	7:45614582:G>A	20:25294986:G>A	NM_021116.4:c.440G>A	NP_066939.1:p.Arg147Gln	Unknown significance	null	missense_variant	147	MODERATE	18.69	Adenylate_cyclase&_N-terminal	0.00329663	gnomad_AF_sas_pass	241.549	0.896534	33.94	0.1	0.1
ADCY1	7:45614582:G>C	20:25294986:G>A	NM_021116.4:c.440G>C	NP_066939.1:p.Arg147Pro	Unknown significance	null	missense_variant	147	MODERATE	18.86	Adenylate_cyclase&_N-terminal	0.0113007	gnomad_AF_eas_pass	241.549	0.896534	33.94	0.1	0.1
ADCY1	7:45614582:G>T	20:25294986:G>A	NM_021116.4:c.440G>T	NP_066939.1:p.Arg147Leu	Unknown significance	null	missense_variant	147	MODERATE	16.74	Adenylate_cyclase&_N-terminal	0	gnomad_AF_afr_pass,gnomad_AF_amr_pass,gnomad_AF_eas_pass,gnomad_AF_nfe_pass,gnomad_AF_sas_pass	241.549	0.896534	33.94	-0.1	0.1
ADCY1	7:45614593:G>A	20:25294986:G>A	NM_021116.4:c.451G>A	NP_066939.1:p.Gly151Arg	Unknown significance	null	missense_variant	151	MODERATE	17.15	Adenylate_cyclase&_N-terminal	0	null	75.6766	0.793703	28.95	-0.2	0.2
ADCY1	7:45614599:G>T	20:25294986:G>A	NM_021116.4:c.457G>T	NP_066939.1:p.Ala153Ser	Unknown significance	null	missense_variant	153	MODERATE	14.47	Adenylate_cyclase&_N-terminal	0.000958957	gnomad_AF_nfe_pass	95.2064	0.748721	29.9	0	0
ADCY1	7:45614603:G>A	20:25294986:G>A	NM_021116.4:c.461G>A	NP_066939.1:p.Gly154Glu	Likely benign	null	missense_variant	154	MODERATE	8.371	Adenylate_cyclase&_N-terminal	0.117925	gnomad_AF_amr_pass	67.2286	0.7051	39.27	-0.1	0.1
ADCY1	7:45614603:G>T	20:25294986:G>A	NM_021116.4:c.461G>T	NP_066939.1:p.Gly154Val	Likely benign	null	missense_variant	154	MODERATE	10.89	Adenylate_cyclase&_N-terminal	0.0168445	gnomad_AF_eas_pass	67.2286	0.7051	39.27	-0.4	0.4
ADCY1	7:45614605:G>A	20:25294986:G>A	NM_021116.4:c.463G>A	NP_066939.1:p.Gly155Arg	Likely benign	null	missense_variant	155	MODERATE	15.72	Adenylate_cyclase&_N-terminal	0.000951258	gnomad_AF_nfe_pass	75.1333	0.788005	44.66	-0.2	0.2
ADCY1	7:45614611:G>C	20:25294986:G>A	NM_021116.4:c.469G>C	NP_066939.1:p.Ala157Pro	Likely benign	null	missense_variant	157	MODERATE	14.65	Adenylate_cyclase&_N-terminal	0.00328861	gnomad_AF_sas_pass	3.60088	0.028318	63.16	0.5	0.5
ADCY1	7:45614618:C>T	20:25294986:G>A	NM_021116.4:c.476C>T	NP_066939.1:p.Ala159Val	Unknown significance	null	missense_variant	159	MODERATE	20.8	Adenylate_cyclase&_N-terminal	0.000936944	gnomad_AF_nfe_pass	6.07166	0.0477486	76.42	-0.9	0.9
ADCY1	7:45614636:A>C	20:25294986:G>A	NM_021116.4:c.494A>C	NP_066939.1:p.Gln165Pro	Unknown significance	null	missense_variant	165	MODERATE	22.4	Adenylate_cyclase&_N-terminal	0.000920776	gnomad_AF_nfe_pass	8.05203	0.0407179	92.95	0.3	0.3
ADCY1	7:45614646:G>T	20:25294986:G>A	NM_021116.4:c.504G>T	NP_066939.1:p.Leu168Phe	Unknown significance	null	missense_variant	168	MODERATE	18.05	Adenylate_cyclase&_N-terminal	0	null	0	0	95.76	0.1	0.1
ADCY1	7:45614663:A>G	20:25294986:G>A	NM_021116.4:c.521A>G	NP_066939.1:p.Tyr174Cys	Unknown significance	null	missense_variant	174	MODERATE	27.8	Adenylate_cyclase&_N-terminal	0.00327633	gnomad_AF_sas_pass	0.851103	0.00354757	95.45	2	2
ADCY1	7:45614671:C>A	20:25294986:G>A	NM_021116.4:c.529C>A	NP_066939.1:p.Leu177Met	Unknown significance	null	missense_variant	177	MODERATE	23.4	Adenylate_cyclase&_N-terminal	0.00090886	gnomad_AF_nfe_pass	6.59941	0.0342202	93.88	1.1	1.1
ADCY1	7:45614674:C>T	20:25294986:G>A	NM_021116.4:c.532C>T	NP_066939.1:p.Pro178Ser	Unknown significance	null	missense_variant	178	MODERATE	26.5	Adenylate_cyclase&_N-terminal	0.00290495	gnomad_AF_amr_pass	3.28164	0.0208623	90.77	0.9	0.9
ADCY1	7:45614685:C>A	20:25294986:G>A	NM_021116.4:c.543C>A	NP_066939.1:p.Ser181Arg	Unknown significance	null	missense_variant	181	MODERATE	23.1	Adenylate_cyclase&_N-terminal	0.00549874	gnomad_AF_eas_pass	0.333493	0.00241824	89.45	-0.9	0.9
ADCY1	7:45614685:C>G	20:25294986:G>A	NM_021116.4:c.543C>G	NP_066939.1:p.Ser181Arg	Unknown significance	null	missense_variant	181	MODERATE	23.1	Adenylate_cyclase&_N-terminal	0.00654965	gnomad_AF_sas_pass	0.333493	0.00241824	89.45	-0.9	0.9
ADCY1	7:45614693:C>T	20:25294986:G>A	NM_021116.4:c.551C>T	NP_066939.1:p.Ala184Val	Unknown significance	null	missense_variant	184	MODERATE	24.5	Adenylate_cyclase&_N-terminal	0.000905567	gnomad_AF_nfe_pass	0	0	93.65	-1.1	1.1
ADCY1	7:45614697:A>G	20:25294986:G>A	NM_021116.4:c.555A>G	NP_066939.1:p.Ile185Met	Unknown significance	null	missense_variant	185	MODERATE	23	Adenylate_cyclase&_N-terminal	0.000904895	gnomad_AF_nfe_pass	26.3865	0.134516	94.66	0.7	0.7
ADCY1	7:45614699:G>C	20:25294986:G>A	NM_021116.4:c.557G>C	NP_066939.1:p.Gly186Ala	Unknown significance	null	missense_variant	186	MODERATE	18.92	Adenylate_cyclase&_N-terminal	0	null	33.3019	0.349273	94.84	-1	1
ADCY1	7:45614707:C>T	20:25294986:G>A	NM_021116.4:c.565C>T	NP_066939.1:p.Leu189Phe	Unknown significance	null	missense_variant	189	MODERATE	22.9	Adenylate_cyclase&_N-terminal	0.000910382	gnomad_AF_nfe_pass	109.662	0.568635	96.38	0.2	0.2
ADCY1	7:45614710:G>T	20:25294986:G>A	NM_021116.4:c.568G>T	NP_066939.1:p.Val190Leu	Likely benign	null	missense_variant	190	MODERATE	18.65	Adenylate_cyclase&_N-terminal	0.00327976	gnomad_AF_sas_pass	80.8694	0.470466	96.03	-0.1	0.1
ADCY1	7:45614744:C>T	20:25294986:G>A	NM_021116.4:c.602C>T	NP_066939.1:p.Thr201Ile	Unknown significance	null	missense_variant	201	MODERATE	21.4	Adenylate_cyclase&_N-terminal	0.00091612	gnomad_AF_nfe_pass	97.591	0.620265	85.87	-0.7	0.7
ADCY1	7:45614759:A>C	20:25294986:G>A	NM_021116.4:c.617A>C	NP_066939.1:p.Lys206Thr	Unknown significance	null	missense_variant	206	MODERATE	18.77	Adenylate_cyclase&_N-terminal	0.00560538	gnomad_AF_eas_pass	173.959	0.734887	75.8	-0.3	0.3
ADCY1	7:45614767:C>A	20:25294986:G>A	NM_021116.4:c.625C>A	NP_066939.1:p.Arg209Ser	Likely benign	null	missense_variant	209	MODERATE	19.21	Adenylate_cyclase&_N-terminal	0.00277629	gnomad_AF_nfe_pass	97.8596	0.363216	80.09	0.5	0.5
ADCY1	7:45614767:C>G	20:25294986:G>A	NM_021116.4:c.625C>G	NP_066939.1:p.Arg209Gly	Likely benign	null	missense_variant	209	MODERATE	20.1	Adenylate_cyclase&_N-terminal	0.000925429	gnomad_AF_nfe_pass	97.8596	0.363216	80.09	0.8	0.8
ADCY1	7:45614768:G>A	20:25294986:G>A	NM_021116.4:c.626G>A	NP_066939.1:p.Arg209His	Unknown significance	null	missense_variant	209	MODERATE	20.8	Adenylate_cyclase&_N-terminal	0.0129651	gnomad_AF_nfe_pass	97.8596	0.363216	80.09	0	0
ADCY1	7:45614777:G>A	20:25294986:G>A	NM_021116.4:c.635G>A	NP_066939.1:p.Arg212Lys	Unknown significance	null	missense_variant	212	MODERATE	22.2	Adenylate_cyclase&_N-terminal	0.000938756	gnomad_AF_nfe_pass	110.849	0.411428	88.03	0.6	0.6
ADCY1	7:45632361:G>A	20:25294986:G>A	NM_021116.4:c.643G>A	NP_066939.1:p.Gly215Ser	Unknown significance	null	missense_variant	215	MODERATE	19.47	Adenylate_cyclase&_N-terminal	0.00326712	gnomad_AF_sas_pass	23.5781	0.247289	90.82	-0.5	0.5
ADCY1	7:45632362:G>T	20:25294986:G>A	NM_021116.4:c.644G>T	NP_066939.1:p.Gly215Val	Unknown significance	null	missense_variant	215	MODERATE	14.43	Adenylate_cyclase&_N-terminal	0.0491614	gnomad_AF_amr_pass	23.5781	0.247289	90.82	-2.4	2.4
ADCY1	7:45632368:A>T	20:25294986:G>A	NM_021116.4:c.650A>T	NP_066939.1:p.Asn217Ile	Unknown significance	null	missense_variant	217	MODERATE	24.7	Adenylate_cyclase&_N-terminal	0.000879368	gnomad_AF_nfe_pass	0	0	93.01	-2.9	2.9
ADCY1	7:45632376:C>T	20:25294986:G>A	NM_021116.4:c.658C>T	NP_066939.1:p.Leu220Phe	Unknown significance	null	missense_variant	220	MODERATE	24.6	Adenylate_cyclase&_N-terminal	0.00543656	gnomad_AF_eas_pass	0.597754	0.00309956	93.91	0.1	0.1
ADCY1	7:45632382:G>A	20:25294986:G>A	NM_021116.4:c.664G>A	NP_066939.1:p.Val222Ile	Likely benign	null	missense_variant	222	MODERATE	6.338	Adenylate_cyclase&_N-terminal	0.00289184	gnomad_AF_amr_pass	72.159	0.419793	95.72	-0.1	0.1
ADCY1	7:45632383:T>A	20:25294986:G>A	NM_021116.4:c.665T>A	NP_066939.1:p.Val222Asp	Unknown significance	null	missense_variant	222	MODERATE	22	Adenylate_cyclase&_N-terminal	0.00087909	gnomad_AF_nfe_pass	72.159	0.419793	95.72	2.5	2.5
ADCY1	7:45632385:G>A	20:25294986:G>A	NM_021116.4:c.667G>A	NP_066939.1:p.Gly223Ser	Likely benign	null	missense_variant	223	MODERATE	12.64	Adenylate_cyclase&_N-terminal	0.00578402	gnomad_AF_amr_pass	0	0	94.64	-0.7	0.7
ADCY1	7:45632395:T>C	20:25294986:G>A	NM_021116.4:c.677T>C	NP_066939.1:p.Met226Thr	Unknown significance	null	missense_variant	226	MODERATE	22.6	Adenylate_cyclase&_N-terminal	0.00175803	gnomad_AF_nfe_pass	38.1908	0.176374	94.93	1.3	1.3
ADCY1	7:45632398:A>G	20:25294986:G>A	NM_021116.4:c.680A>G	NP_066939.1:p.Tyr227Cys	Unknown significance	null	missense_variant	227	MODERATE	19.34	Adenylate_cyclase&_N-terminal	0.00578202	gnomad_AF_amr_pass	0	0	94.92	1	1
ADCY1	7:45632403:G>A	20:25294986:G>A	NM_021116.4:c.685G>A	NP_066939.1:p.Val229Ile	Unknown significance	null	missense_variant	229	MODERATE	15	Adenylate_cyclase&_N-terminal&Adenylate_cyclase&_N-terminal&Adenylate_cyclase&_N-terminal	0.0114758	gnomad_AF_afr_pass	43.0981	0.250728	94.96	-0.2	0.2
ADCY1	7:45632409:G>A	20:25294986:G>A	NM_021116.4:c.691G>A	NP_066939.1:p.Val231Met	Unknown significance	null	missense_variant	231	MODERATE	20.9	Adenylate_cyclase&_N-terminal&Adenylate_cyclase&_N-terminal&Adenylate_cyclase&_N-terminal	0.00543656	gnomad_AF_eas_pass	0.689212	0.00400956	94.06	0.5	0.5
ADCY1	7:45632409:G>C	20:25294986:G>A	NM_021116.4:c.691G>C	NP_066939.1:p.Val231Leu	Unknown significance	null	missense_variant	231	MODERATE	19.02	Adenylate_cyclase&_N-terminal&Adenylate_cyclase&_N-terminal&Adenylate_cyclase&_N-terminal	0.00578202	gnomad_AF_amr_pass	0.689212	0.00400956	94.06	-0.2	0.2
ADCY1	7:45632412:C>T	20:25294986:G>A	NM_021116.4:c.694C>T	NP_066939.1:p.Arg232Trp	Unknown significance	null	missense_variant	232	MODERATE	23.2	Adenylate_cyclase&_N-terminal&Adenylate_cyclase&_N-terminal&Adenylate_cyclase&_N-terminal	0.000878982	gnomad_AF_nfe_pass	34.4603	0.127903	93.04	-1	1
ADCY1	7:45632413:G>A	20:25294986:G>A	NM_021116.4:c.695G>A	NP_066939.1:p.Arg232Gln	Unknown significance	null	missense_variant	232	MODERATE	24.6	Adenylate_cyclase&_N-terminal&Adenylate_cyclase&_N-terminal&Adenylate_cyclase&_N-terminal	0.00289101	gnomad_AF_amr_pass	34.4603	0.127903	93.04	0.4	0.4
ADCY1	7:45632422:C>G	20:25294986:G>A	NM_021116.4:c.704C>G	NP_066939.1:p.Thr235Ser	Unknown significance	null	missense_variant	235	MODERATE	20.4	Adenylate_cyclase&_N-terminal&Adenylate_cyclase&_N-terminal&Adenylate_cyclase&_N-terminal	0.0123031	gnomad_AF_afr_pass	6.83151	0.0434194	90.85	0.8	0.8
ADCY1	7:45632425:A>C	20:25294986:G>A	NM_021116.4:c.707A>C	NP_066939.1:p.Glu236Ala	Unknown significance	null	missense_variant	236	MODERATE	25.1	Adenylate_cyclase&_N-terminal&Adenylate_cyclase&_N-terminal&Adenylate_cyclase&_N-terminal	0	gnomad_AF_afr_pass,gnomad_AF_amr_pass,gnomad_AF_eas_pass,gnomad_AF_nfe_pass,gnomad_AF_sas_pass	2.60813	0.0133565	90	0.4	0.4
ADCY1	7:45632443:C>T	20:25294986:G>A	NM_021116.4:c.725C>T	NP_066939.1:p.Ala242Val	Unknown significance	null	missense_variant	242	MODERATE	22.7	Adenylate_cyclase&_N-terminal&Adenylate_cyclase&_N-terminal&Adenylate_cyclase&_N-terminal	0.0642445	gnomad_AF_nfe_pass	11.5697	0.0909862	90.87	-0.7	0.7
ADCY1	7:45632451:C>G	20:25294986:G>A	NM_021116.4:c.733C>G	NP_066939.1:p.Gln245Glu	Unknown significance	null	missense_variant	245	MODERATE	18.03	Adenylate_cyclase&_N-terminal&Adenylate_cyclase&_N-terminal&Adenylate_cyclase&_N-terminal	0.000878966	gnomad_AF_nfe_pass	100.168	0.506536	91.65	0.2	0.2
ADCY1	7:45632455:C>T	20:25294986:G>A	NM_021116.4:c.737C>T	NP_066939.1:p.Ala246Val	Unknown significance	null	missense_variant	246	MODERATE	24	Adenylate_cyclase&_N-terminal&Adenylate_cyclase&_N-terminal&Adenylate_cyclase&_N-terminal	0.00615157	gnomad_AF_afr_pass	0.0689422	0.000542174	92.05	-1.1	1.1
ADCY1	7:45632457:C>T	20:25294986:G>A	NM_021116.4:c.739C>T	NP_066939.1:p.Arg247Trp	Unknown significance	null	missense_variant	247	MODERATE	23.8	Adenylate_cyclase&_N-terminal&Adenylate_cyclase&_N-terminal&Adenylate_cyclase&_N-terminal	0.00464461	gnomad_AF_nfe_pass	22.3891	0.0830995	91.97	-0.6	0.6
ADCY1	7:45632458:G>A	20:25294986:G>A	NM_021116.4:c.740G>A	NP_066939.1:p.Arg247Gln	Unknown significance	null	missense_variant	247	MODERATE	25	Adenylate_cyclase&_N-terminal&Adenylate_cyclase&_N-terminal&Adenylate_cyclase&_N-terminal	0	gnomad_AF_afr_pass,gnomad_AF_amr_pass,gnomad_AF_eas_pass,gnomad_AF_nfe_pass,gnomad_AF_sas_pass	22.3891	0.0830995	91.97	0.5	0.5
ADCY1	7:45632463:T>G	20:25294986:G>A	NM_021116.4:c.745T>G	NP_066939.1:p.Cys249Gly	Unknown significance	null	missense_variant	249	MODERATE	23.4	Adenylate_cyclase&_N-terminal&Adenylate_cyclase&_N-terminal&Adenylate_cyclase&_N-terminal	0.00309636	gnomad_AF_nfe_pass	13.5376	0.0876064	93.01	1.5	1.5
ADCY1	7:45632467:T>C	20:25294986:G>A	NM_021116.4:c.749T>C	NP_066939.1:p.Ile250Thr	Unknown significance	null	missense_variant	250	MODERATE	23.4	Adenylate_cyclase&_N-terminal&Adenylate_cyclase&_N-terminal&Adenylate_cyclase&_N-terminal	0.00543656	gnomad_AF_eas_pass	1.06934	0.00545141	91.69	1.9	1.9
ADCY1	7:45632471:G>C	20:25294986:G>A	NM_021116.4:c.753G>C	NP_066939.1:p.Glu251Asp	Unknown significance	null	missense_variant	251	MODERATE	17.78	Adenylate_cyclase&_N-terminal&Adenylate_cyclase&_N-terminal&Adenylate_cyclase&_N-terminal	0	gnomad_AF_afr_pass,gnomad_AF_amr_pass,gnomad_AF_eas_pass,gnomad_AF_nfe_pass,gnomad_AF_sas_pass	25.0724	0.128398	92.19	0.4	0.4
ADCY1	7:45632482:G>A	20:25294986:G>A	NM_021116.4:c.764G>A	NP_066939.1:p.Arg255Lys	Unknown significance	null	missense_variant	255	MODERATE	20.2	Adenylate_cyclase&_N-terminal&Adenylate_cyclase&_N-terminal&Adenylate_cyclase&_N-terminal	0.0685916	gnomad_AF_sas_pass	105.347	0.391008	88.91	0.6	0.6
ADCY1	7:45632499:G>A	20:25294986:G>A	NM_021116.4:c.781G>A	NP_066939.1:p.Glu261Lys	Unknown significance	null	missense_variant	261	MODERATE	23.5	Adenylate_cyclase&_N-terminal&Adenylyl_cyclase_class-3/4/guanylyl_cyclase&Adenylate_cyclase&_N-terminal&Adenylyl_cyclase_class-3/4/guanylyl_cyclase&Adenylate_cyclase&_N-terminal&Adenylyl_cyclase_class-3/4/guanylyl_cyclase	0.000879956	gnomad_AF_nfe_pass	60.5263	0.309961	84.6	0.2	0.2
ADCY1	7:45649982:G>A	20:25294986:G>A	NM_021116.4:c.794G>A	NP_066939.1:p.Arg265Gln	Unknown significance	null	missense_variant	265	MODERATE	24.7	Adenylate_cyclase&_N-terminal&Adenylyl_cyclase_class-3/4/guanylyl_cyclase&Adenylate_cyclase&_N-terminal&Adenylyl_cyclase_class-3/4/guanylyl_cyclase&Adenylate_cyclase&_N-terminal&Adenylyl_cyclase_class-3/4/guanylyl_cyclase	0.00289352	gnomad_AF_amr_pass	22.1996	0.082396	80.2	0.5	0.5
ADCY1	7:45649990:A>G	20:25294986:G>A	NM_021116.4:c.802A>G	NP_066939.1:p.Met268Val	Unknown significance	null	missense_variant	268	MODERATE	23.1	Adenylate_cyclase&_N-terminal&Adenylyl_cyclase_class-3/4/guanylyl_cyclase&Adenylate_cyclase&_N-terminal&Adenylyl_cyclase_class-3/4/guanylyl_cyclase&Adenylate_cyclase&_N-terminal&Adenylyl_cyclase_class-3/4/guanylyl_cyclase	0	null	15.8602	0.073246	79.57	0	0
ADCY1	7:45649990:A>T	20:25294986:G>A	NM_021116.4:c.802A>T	NP_066939.1:p.Met268Leu	Unknown significance	null	missense_variant	268	MODERATE	19.69	Adenylate_cyclase&_N-terminal&Adenylyl_cyclase_class-3/4/guanylyl_cyclase&Adenylate_cyclase&_N-terminal&Adenylyl_cyclase_class-3/4/guanylyl_cyclase&Adenylate_cyclase&_N-terminal&Adenylyl_cyclase_class-3/4/guanylyl_cyclase	0.0123153	gnomad_AF_afr_pass	15.8602	0.073246	79.57	-0.4	0.4
ADCY1	7:45650005:C>T	20:25294986:G>A	NM_021116.4:c.817C>T	NP_066939.1:p.Arg273Trp	Unknown significance	null	missense_variant	273	MODERATE	24	Adenylate_cyclase&_N-terminal&Adenylyl_cyclase_class-3/4/guanylyl_cyclase&Adenylate_cyclase&_N-terminal&Adenylyl_cyclase_class-3/4/guanylyl_cyclase&Adenylate_cyclase&_N-terminal&Adenylyl_cyclase_class-3/4/guanylyl_cyclase	0.00543715	gnomad_AF_eas_pass	167.63	0.622177	82.43	-0.1	0.1
ADCY1	7:45650008:A>G	20:25294986:G>A	NM_021116.4:c.820A>G	NP_066939.1:p.Asn274Asp	Unknown significance	null	missense_variant	274	MODERATE	23.2	Adenylate_cyclase&_N-terminal&Adenylyl_cyclase_class-3/4/guanylyl_cyclase&Adenylate_cyclase&_N-terminal&Adenylyl_cyclase_class-3/4/guanylyl_cyclase&Adenylate_cyclase&_N-terminal&Adenylyl_cyclase_class-3/4/guanylyl_cyclase	0	gnomad_AF_afr_pass,gnomad_AF_amr_pass,gnomad_AF_eas_pass,gnomad_AF_nfe_pass,gnomad_AF_sas_pass	62.9916	0.394123	82.07	0.3	0.3
ADCY1	7:45650011:G>A	20:25294986:G>A	NM_021116.4:c.823G>A	NP_066939.1:p.Val275Ile	Unknown significance	null	missense_variant	275	MODERATE	23.5	Adenylate_cyclase&_N-terminal&Adenylyl_cyclase_class-3/4/guanylyl_cyclase&Adenylate_cyclase&_N-terminal&Adenylyl_cyclase_class-3/4/guanylyl_cyclase&Adenylate_cyclase&_N-terminal&Adenylyl_cyclase_class-3/4/guanylyl_cyclase	0.0350807	gnomad_AF_eas_pass	1.76306	0.0102568	84.41	-0.1	0.1
ADCY1	7:45650017:A>G	20:25294986:G>A	NM_021116.4:c.829A>G	NP_066939.1:p.Met277Val	Unknown significance	null	missense_variant	277	MODERATE	22.8	Adenylate_cyclase&_N-terminal&Adenylyl_cyclase_class-3/4/guanylyl_cyclase&Adenylate_cyclase&_N-terminal&Adenylyl_cyclase_class-3/4/guanylyl_cyclase&Adenylate_cyclase&_N-terminal&Adenylyl_cyclase_class-3/4/guanylyl_cyclase	0.000895015	gnomad_AF_nfe_pass	98.7972	0.456268	84.95	0	0
ADCY1	7:45650032:G>A	20:25294986:G>A	NM_021116.4:c.844G>A	NP_066939.1:p.Asp282Asn	Unknown significance	null	missense_variant	282	MODERATE	24.2	Adenylate_cyclase&_N-terminal&Adenylyl_cyclase_class-3/4/guanylyl_cyclase&Adenylate_cyclase&_N-terminal&Adenylyl_cyclase_class-3/4/guanylyl_cyclase&Adenylate_cyclase&_N-terminal&Adenylyl_cyclase_class-3/4/guanylyl_cyclase	0.00289285	gnomad_AF_amr_pass	19.5949	0.122484	82.19	-0.2	0.2
ADCY1	7:45650034:C>A	20:25294986:G>A	NM_021116.4:c.846C>A	NP_066939.1:p.Asp282Glu	Unknown significance	null	missense_variant	282	MODERATE	18.61	Adenylate_cyclase&_N-terminal&Adenylyl_cyclase_class-3/4/guanylyl_cyclase&Adenylate_cyclase&_N-terminal&Adenylyl_cyclase_class-3/4/guanylyl_cyclase&Adenylate_cyclase&_N-terminal&Adenylyl_cyclase_class-3/4/guanylyl_cyclase	0	null	19.5949	0.122484	82.19	-0.2	0.2
ADCY1	7:45650052:G>C	20:25294986:G>A	NM_021116.4:c.864G>C	NP_066939.1:p.Glu288Asp	Likely benign	null	missense_variant	288	MODERATE	15.1	Adenylyl_cyclase_class-3/4/guanylyl_cyclase&Adenylyl_cyclase_class-3/4/guanylyl_cyclase&Adenylyl_cyclase_class-3/4/guanylyl_cyclase	0.00289302	gnomad_AF_amr_pass	168.148	0.861102	60.65	0	0
ADCY1	7:45650086:G>A	20:25294986:G>A	NM_021116.4:c.898G>A	NP_066939.1:p.Asp300Asn	Unknown significance	null	missense_variant	300	MODERATE	24.7	Adenylyl_cyclase_class-3/4/guanylyl_cyclase&Adenylyl_cyclase_class-3/4/guanylyl_cyclase&Adenylyl_cyclase_class-3/4/guanylyl_cyclase&Adenylyl_cyclase_class-3/4/guanylyl_cyclase&Adenylyl_cyclase_class-3/4/guanylyl_cyclase&Adenylyl_cyclase_class-3/4/guanylyl_cyclase	0.00179234	gnomad_AF_nfe_pass	62.9806	0.393678	90.1	-0.2	0.2
ADCY1	7:45650090:A>G	20:25294986:G>A	NM_021116.4:c.902A>G	NP_066939.1:p.Asn301Ser	Unknown significance	null	missense_variant	301	MODERATE	23.1	Adenylyl_cyclase_class-3/4/guanylyl_cyclase&Adenylyl_cyclase_class-3/4/guanylyl_cyclase&Adenylyl_cyclase_class-3/4/guanylyl_cyclase&Adenylyl_cyclase_class-3/4/guanylyl_cyclase&Adenylyl_cyclase_class-3/4/guanylyl_cyclase&Adenylyl_cyclase_class-3/4/guanylyl_cyclase	0.00289335	gnomad_AF_amr_pass	87.0476	0.544636	92.94	0.1	0.1
ADCY1	7:45662260:C>T	20:25294986:G>A	NM_021116.4:c.938C>T	NP_066939.1:p.Thr313Met	Unknown significance	null	missense_variant	313	MODERATE	28	Adenylyl_cyclase_class-3/4/guanylyl_cyclase&Adenylyl_cyclase_class-3/4/guanylyl_cyclase&Adenylyl_cyclase_class-3/4/guanylyl_cyclase&Adenylyl_cyclase_class-3/4/guanylyl_cyclase&Adenylyl_cyclase_class-3/4/guanylyl_cyclase&Adenylyl_cyclase_class-3/4/guanylyl_cyclase&Adenylyl_cyclase_class-3/4/guanylyl_cyclase&Adenylyl_cyclase_class-3/4/guanylyl_cyclase&Adenylyl_cyclase_class-3/4/guanylyl_cyclase	0.00326883	gnomad_AF_sas_pass	62.9146	0.39987	76.22	0.1	0.1
ADCY1	7:45662262:G>A	20:25294986:G>A	NM_021116.4:c.940G>A	NP_066939.1:p.Gly314Ser	Unknown significance	null	missense_variant	314	MODERATE	19.59	Adenylyl_cyclase_class-3/4/guanylyl_cyclase&Adenylyl_cyclase_class-3/4/guanylyl_cyclase&Adenylyl_cyclase_class-3/4/guanylyl_cyclase&Adenylyl_cyclase_class-3/4/guanylyl_cyclase&Adenylyl_cyclase_class-3/4/guanylyl_cyclase&Adenylyl_cyclase_class-3/4/guanylyl_cyclase&Adenylyl_cyclase_class-3/4/guanylyl_cyclase&Adenylyl_cyclase_class-3/4/guanylyl_cyclase&Adenylyl_cyclase_class-3/4/guanylyl_cyclase	0.0641026	gnomad_AF_eas_pass	43.574	0.457008	73.5	-0.5	0.5
ADCY1	7:45662276:G>C	20:25294986:G>A	NM_021116.4:c.954G>C	NP_066939.1:p.Gln318His	Unknown significance	null	missense_variant	318	MODERATE	24	Adenylyl_cyclase_class-3/4/guanylyl_cyclase&Adenylyl_cyclase_class-3/4/guanylyl_cyclase&Adenylyl_cyclase_class-3/4/guanylyl_cyclase&Adenylyl_cyclase_class-3/4/guanylyl_cyclase&Adenylyl_cyclase_class-3/4/guanylyl_cyclase&Adenylyl_cyclase_class-3/4/guanylyl_cyclase&Adenylyl_cyclase_class-3/4/guanylyl_cyclase&Adenylyl_cyclase_class-3/4/guanylyl_cyclase&Adenylyl_cyclase_class-3/4/guanylyl_cyclase	0.00087926	gnomad_AF_nfe_pass	65.2726	0.330073	71.44	-0.2	0.2
ADCY1	7:45662280:A>G	20:25294986:G>A	NM_021116.4:c.958A>G	NP_066939.1:p.Thr320Ala	Unknown significance	null	missense_variant	320	MODERATE	23.5	Adenylyl_cyclase_class-3/4/guanylyl_cyclase&Adenylyl_cyclase_class-3/4/guanylyl_cyclase&Adenylyl_cyclase_class-3/4/guanylyl_cyclase&Adenylyl_cyclase_class-3/4/guanylyl_cyclase&Adenylyl_cyclase_class-3/4/guanylyl_cyclase&Adenylyl_cyclase_class-3/4/guanylyl_cyclase&Adenylyl_cyclase_class-3/4/guanylyl_cyclase&Adenylyl_cyclase_class-3/4/guanylyl_cyclase&Adenylyl_cyclase_class-3/4/guanylyl_cyclase	0.000879229	gnomad_AF_nfe_pass	81.7966	0.519879	69.83	0.2	0.2
ADCY1	7:45662308:A>G	20:25294986:G>A	NM_021116.4:c.986A>G	NP_066939.1:p.Asn329Ser	Unknown significance	null	missense_variant	329	MODERATE	25.1	Adenylyl_cyclase_class-3/4/guanylyl_cyclase&Adenylyl_cyclase_class-3/4/guanylyl_cyclase&Adenylyl_cyclase_class-3/4/guanylyl_cyclase&Adenylyl_cyclase_class-3/4/guanylyl_cyclase&Adenylyl_cyclase_class-3/4/guanylyl_cyclase&Adenylyl_cyclase_class-3/4/guanylyl_cyclase&Adenylyl_cyclase_class-3/4/guanylyl_cyclase&Adenylyl_cyclase_class-3/4/guanylyl_cyclase&Adenylyl_cyclase_class-3/4/guanylyl_cyclase	0.000879554	gnomad_AF_nfe_pass	0.0680056	0.000425495	75.78	0.5	0.5
ADCY1	7:45662319:G>A	20:25294986:G>A	NM_021116.4:c.997G>A	NP_066939.1:p.Gly333Ser	Unknown significance	null	missense_variant	333	MODERATE	28	Adenylyl_cyclase_class-3/4/guanylyl_cyclase&Adenylyl_cyclase_class-3/4/guanylyl_cyclase&Adenylyl_cyclase_class-3/4/guanylyl_cyclase&Adenylyl_cyclase_class-3/4/guanylyl_cyclase&Adenylyl_cyclase_class-3/4/guanylyl_cyclase&Adenylyl_cyclase_class-3/4/guanylyl_cyclase&Adenylyl_cyclase_class-3/4/guanylyl_cyclase&Adenylyl_cyclase_class-3/4/guanylyl_cyclase&Adenylyl_cyclase_class-3/4/guanylyl_cyclase	0.00615839	gnomad_AF_afr_pass	0	0	79.24	-0.7	0.7
ADCY1	7:45662336:A>C	20:25294986:G>A	NM_021116.4:c.1014A>C	NP_066939.1:p.Leu338Phe	Unknown significance	null	missense_variant	338	MODERATE	24.1	Adenylyl_cyclase_class-3/4/guanylyl_cyclase&Adenylyl_cyclase_class-3/4/guanylyl_cyclase&Adenylyl_cyclase_class-3/4/guanylyl_cyclase&Adenylyl_cyclase_class-3/4/guanylyl_cyclase&Adenylyl_cyclase_class-3/4/guanylyl_cyclase&Adenylyl_cyclase_class-3/4/guanylyl_cyclase&Adenylyl_cyclase_class-3/4/guanylyl_cyclase&Adenylyl_cyclase_class-3/4/guanylyl_cyclase&Adenylyl_cyclase_class-3/4/guanylyl_cyclase	0.0033012	gnomad_AF_sas_pass	4.44884	0.0230687	87.41	0.4	0.4
ADCY1	7:45662341:C>A	20:25294986:G>A	NM_021116.4:c.1019C>A	NP_066939.1:p.Thr340Lys	Unknown significance	null	missense_variant&splice_region_variant	340	MODERATE	23	Adenylyl_cyclase_class-3/4/guanylyl_cyclase&Adenylyl_cyclase_class-3/4/guanylyl_cyclase&Adenylyl_cyclase_class-3/4/guanylyl_cyclase&Adenylyl_cyclase_class-3/4/guanylyl_cyclase&Adenylyl_cyclase_class-3/4/guanylyl_cyclase&Adenylyl_cyclase_class-3/4/guanylyl_cyclase&Adenylyl_cyclase_class-3/4/guanylyl_cyclase&Adenylyl_cyclase_class-3/4/guanylyl_cyclase&Adenylyl_cyclase_class-3/4/guanylyl_cyclase	0	null	69.2356	0.440045	85.39	0.4	0.4
ADCY1	7:45662341:C>T	20:25294986:G>A	NM_021116.4:c.1019C>T	NP_066939.1:p.Thr340Met	Unknown significance	null	missense_variant&splice_region_variant	340	MODERATE	33	Adenylyl_cyclase_class-3/4/guanylyl_cyclase&Adenylyl_cyclase_class-3/4/guanylyl_cyclase&Adenylyl_cyclase_class-3/4/guanylyl_cyclase&Adenylyl_cyclase_class-3/4/guanylyl_cyclase&Adenylyl_cyclase_class-3/4/guanylyl_cyclase&Adenylyl_cyclase_class-3/4/guanylyl_cyclase&Adenylyl_cyclase_class-3/4/guanylyl_cyclase&Adenylyl_cyclase_class-3/4/guanylyl_cyclase&Adenylyl_cyclase_class-3/4/guanylyl_cyclase	0.00331126	gnomad_AF_sas_pass	69.2356	0.440045	85.39	-0.5	0.5
ADCY1	7:45688281:C>T	20:25294986:G>A	NM_021116.4:c.1033C>T	NP_066939.1:p.Arg345Cys	Unknown significance	null	missense_variant	345	MODERATE	24.1	Adenylyl_cyclase_class-3/4/guanylyl_cyclase&Adenylyl_cyclase_class-3/4/guanylyl_cyclase&Adenylyl_cyclase_class-3/4/guanylyl_cyclase&Adenylyl_cyclase_class-3/4/guanylyl_cyclase&Adenylyl_cyclase_class-3/4/guanylyl_cyclase&Adenylyl_cyclase_class-3/4/guanylyl_cyclase&Adenylyl_cyclase_class-3/4/guanylyl_cyclase&Adenylyl_cyclase_class-3/4/guanylyl_cyclase&Adenylyl_cyclase_class-3/4/guanylyl_cyclase	0.00615157	gnomad_AF_afr_pass	45.3163	0.168196	89.9	0	0
ADCY1	7:45688284:C>T	20:25294986:G>A	NM_021116.4:c.1036C>T	NP_066939.1:p.Arg346Cys	Unknown significance	null	missense_variant	346	MODERATE	27.5	Adenylyl_cyclase_class-3/4/guanylyl_cyclase&Adenylyl_cyclase_class-3/4/guanylyl_cyclase&Adenylyl_cyclase_class-3/4/guanylyl_cyclase&Adenylyl_cyclase_class-3/4/guanylyl_cyclase&Adenylyl_cyclase_class-3/4/guanylyl_cyclase&Adenylyl_cyclase_class-3/4/guanylyl_cyclase&Adenylyl_cyclase_class-3/4/guanylyl_cyclase&Adenylyl_cyclase_class-3/4/guanylyl_cyclase&Adenylyl_cyclase_class-3/4/guanylyl_cyclase	0.000879678	gnomad_AF_nfe_pass	10.5557	0.0391785	91.52	0.2	0.2
ADCY1	7:45688321:C>T	20:25294986:G>A	NM_021116.4:c.1073C>T	NP_066939.1:p.Ser358Leu	Unknown significance	null	missense_variant	358	MODERATE	25.1	Adenylyl_cyclase_class-3/4/guanylyl_cyclase&Adenylyl_cyclase_class-3/4/guanylyl_cyclase&Adenylyl_cyclase_class-3/4/guanylyl_cyclase&Adenylyl_cyclase_class-3/4/guanylyl_cyclase&Adenylyl_cyclase_class-3/4/guanylyl_cyclase&Adenylyl_cyclase_class-3/4/guanylyl_cyclase&Adenylyl_cyclase_class-3/4/guanylyl_cyclase&Adenylyl_cyclase_class-3/4/guanylyl_cyclase&Adenylyl_cyclase_class-3/4/guanylyl_cyclase	0.00175886	gnomad_AF_nfe_pass	0.0703454	0.000510092	95.68	-2.4	2.4
ADCY1	7:45688340:G>C	20:25294986:G>A	NM_021116.4:c.1092G>C	NP_066939.1:p.Lys364Asn	Unknown significance	null	missense_variant	364	MODERATE	22.2	Adenylyl_cyclase_class-3/4/guanylyl_cyclase&Adenylyl_cyclase_class-3/4/guanylyl_cyclase&Adenylyl_cyclase_class-3/4/guanylyl_cyclase&Adenylyl_cyclase_class-3/4/guanylyl_cyclase&Adenylyl_cyclase_class-3/4/guanylyl_cyclase&Adenylyl_cyclase_class-3/4/guanylyl_cyclase&Adenylyl_cyclase_class-3/4/guanylyl_cyclase&Adenylyl_cyclase_class-3/4/guanylyl_cyclase&Adenylyl_cyclase_class-3/4/guanylyl_cyclase	0.00309775	gnomad_AF_nfe_pass	78.4361	0.331353	86.52	-0.1	0.1
ADCY1	7:45688341:A>T	20:25294986:G>A	NM_021116.4:c.1093A>T	NP_066939.1:p.Thr365Ser	Likely benign	null	missense_variant	365	MODERATE	13.6	Adenylyl_cyclase_class-3/4/guanylyl_cyclase&Adenylyl_cyclase_class-3/4/guanylyl_cyclase&Adenylyl_cyclase_class-3/4/guanylyl_cyclase&Adenylyl_cyclase_class-3/4/guanylyl_cyclase&Adenylyl_cyclase_class-3/4/guanylyl_cyclase&Adenylyl_cyclase_class-3/4/guanylyl_cyclase&Adenylyl_cyclase_class-3/4/guanylyl_cyclase&Adenylyl_cyclase_class-3/4/guanylyl_cyclase&Adenylyl_cyclase_class-3/4/guanylyl_cyclase	0.00543656	gnomad_AF_eas_pass	156.717	0.996054	88.44	0	0
ADCY1	7:45688353:C>T	20:25294986:G>A	NM_021116.4:c.1105C>T	NP_066939.1:p.His369Tyr	Unknown significance	null	missense_variant	369	MODERATE	23.5	Adenylyl_cyclase_class-3/4/guanylyl_cyclase&Adenylyl_cyclase_class-3/4/guanylyl_cyclase&Adenylyl_cyclase_class-3/4/guanylyl_cyclase&Adenylyl_cyclase_class-3/4/guanylyl_cyclase&Adenylyl_cyclase_class-3/4/guanylyl_cyclase&Adenylyl_cyclase_class-3/4/guanylyl_cyclase&Adenylyl_cyclase_class-3/4/guanylyl_cyclase&Adenylyl_cyclase_class-3/4/guanylyl_cyclase&Adenylyl_cyclase_class-3/4/guanylyl_cyclase	0.000879786	gnomad_AF_nfe_pass	56.892	0.276978	95.11	-0.7	0.7
ADCY1	7:45688354:A>G	20:25294986:G>A	NM_021116.4:c.1106A>G	NP_066939.1:p.His369Arg	Unknown significance	null	missense_variant	369	MODERATE	21.7	Adenylyl_cyclase_class-3/4/guanylyl_cyclase&Adenylyl_cyclase_class-3/4/guanylyl_cyclase&Adenylyl_cyclase_class-3/4/guanylyl_cyclase&Adenylyl_cyclase_class-3/4/guanylyl_cyclase&Adenylyl_cyclase_class-3/4/guanylyl_cyclase&Adenylyl_cyclase_class-3/4/guanylyl_cyclase&Adenylyl_cyclase_class-3/4/guanylyl_cyclase&Adenylyl_cyclase_class-3/4/guanylyl_cyclase&Adenylyl_cyclase_class-3/4/guanylyl_cyclase	0.00979944	gnomad_AF_sas_pass	56.892	0.276978	95.11	0.1	0.1
ADCY1	7:45688377:G>A	20:25294986:G>A	NM_021116.4:c.1129G>A	NP_066939.1:p.Asp377Asn	Unknown significance	null	missense_variant	377	MODERATE	24.9	Adenylyl_cyclase_class-3/4/guanylyl_cyclase&Adenylyl_cyclase_class-3/4/guanylyl_cyclase&Adenylyl_cyclase_class-3/4/guanylyl_cyclase&Adenylyl_cyclase_class-3/4/guanylyl_cyclase&Adenylyl_cyclase_class-3/4/guanylyl_cyclase&Adenylyl_cyclase_class-3/4/guanylyl_cyclase&Adenylyl_cyclase_class-3/4/guanylyl_cyclase&Adenylyl_cyclase_class-3/4/guanylyl_cyclase&Adenylyl_cyclase_class-3/4/guanylyl_cyclase	0.00088084	gnomad_AF_nfe_pass	11.3093	0.0706922	91.71	-0.2	0.2
ADCY1	7:45688396:C>T	20:25294986:G>A	NM_021116.4:c.1148C>T	NP_066939.1:p.Thr383Ile	Unknown significance	null	missense_variant&splice_region_variant	383	MODERATE	25.4	Adenylyl_cyclase_class-3/4/guanylyl_cyclase&Adenylyl_cyclase_class-3/4/guanylyl_cyclase&Adenylyl_cyclase_class-3/4/guanylyl_cyclase&Adenylyl_cyclase_class-3/4/guanylyl_cyclase&Adenylyl_cyclase_class-3/4/guanylyl_cyclase&Adenylyl_cyclase_class-3/4/guanylyl_cyclase&Adenylyl_cyclase_class-3/4/guanylyl_cyclase&Adenylyl_cyclase_class-3/4/guanylyl_cyclase&Adenylyl_cyclase_class-3/4/guanylyl_cyclase	0.00501354	gnomad_AF_eas_pass	50.0321	0.317992	86.06	-0.7	0.7
ADCY1	7:45697328:C>G	20:25294986:G>A	NM_021116.4:c.1151C>G	NP_066939.1:p.Ser384Cys	Unknown significance	null	missense_variant&splice_region_variant	384	MODERATE	23.4	Adenylyl_cyclase_class-3/4/guanylyl_cyclase&Adenylyl_cyclase_class-3/4/guanylyl_cyclase&Adenylyl_cyclase_class-3/4/guanylyl_cyclase&Adenylyl_cyclase_class-3/4/guanylyl_cyclase&Adenylyl_cyclase_class-3/4/guanylyl_cyclase&Adenylyl_cyclase_class-3/4/guanylyl_cyclase&Adenylyl_cyclase_class-3/4/guanylyl_cyclase&Adenylyl_cyclase_class-3/4/guanylyl_cyclase&Adenylyl_cyclase_class-3/4/guanylyl_cyclase	0.0114732	gnomad_AF_afr_pass	1.01263	0.00734282	79.74	-0.2	0.2
ADCY1	7:45697337:A>G	20:25294986:G>A	NM_021116.4:c.1160A>G	NP_066939.1:p.Glu387Gly	Unknown significance	null	missense_variant	387	MODERATE	26	Adenylyl_cyclase_class-3/4/guanylyl_cyclase&Adenylyl_cyclase_class-3/4/guanylyl_cyclase&Adenylyl_cyclase_class-3/4/guanylyl_cyclase&Adenylyl_cyclase_class-3/4/guanylyl_cyclase&Adenylyl_cyclase_class-3/4/guanylyl_cyclase&Adenylyl_cyclase_class-3/4/guanylyl_cyclase&Adenylyl_cyclase_class-3/4/guanylyl_cyclase&Adenylyl_cyclase_class-3/4/guanylyl_cyclase&Adenylyl_cyclase_class-3/4/guanylyl_cyclase	0	null	91.2609	0.467356	77.3	0.6	0.6
ADCY1	7:45697345:G>A	20:25294986:G>A	NM_021116.4:c.1168G>A	NP_066939.1:p.Glu390Lys	Unknown significance	null	missense_variant	390	MODERATE	23.3	Adenylyl_cyclase_class-3/4/guanylyl_cyclase&Adenylyl_cyclase_class-3/4/guanylyl_cyclase&Adenylyl_cyclase_class-3/4/guanylyl_cyclase&Adenylyl_cyclase_class-3/4/guanylyl_cyclase&Adenylyl_cyclase_class-3/4/guanylyl_cyclase&Adenylyl_cyclase_class-3/4/guanylyl_cyclase&Adenylyl_cyclase_class-3/4/guanylyl_cyclase&Adenylyl_cyclase_class-3/4/guanylyl_cyclase&Adenylyl_cyclase_class-3/4/guanylyl_cyclase	0	null	84.6151	0.433322	69.07	0.1	0.1
ADCY1	7:45697352:A>G	20:25294986:G>A	NM_021116.4:c.1175A>G	NP_066939.1:p.Asp392Gly	Unknown significance	null	missense_variant	392	MODERATE	23.2	Adenylyl_cyclase_class-3/4/guanylyl_cyclase&Adenylyl_cyclase_class-3/4/guanylyl_cyclase&Adenylyl_cyclase_class-3/4/guanylyl_cyclase&Adenylyl_cyclase_class-3/4/guanylyl_cyclase&Adenylyl_cyclase_class-3/4/guanylyl_cyclase&Adenylyl_cyclase_class-3/4/guanylyl_cyclase&Adenylyl_cyclase_class-3/4/guanylyl_cyclase&Adenylyl_cyclase_class-3/4/guanylyl_cyclase&Adenylyl_cyclase_class-3/4/guanylyl_cyclase	0.000884502	gnomad_AF_nfe_pass	130.288	0.8144	80.7	0.2	0.2
ADCY1	7:45697352:A>T	20:25294986:G>A	NM_021116.4:c.1175A>T	NP_066939.1:p.Asp392Val	Unknown significance	null	missense_variant	392	MODERATE	23.1	Adenylyl_cyclase_class-3/4/guanylyl_cyclase&Adenylyl_cyclase_class-3/4/guanylyl_cyclase&Adenylyl_cyclase_class-3/4/guanylyl_cyclase&Adenylyl_cyclase_class-3/4/guanylyl_cyclase&Adenylyl_cyclase_class-3/4/guanylyl_cyclase&Adenylyl_cyclase_class-3/4/guanylyl_cyclase&Adenylyl_cyclase_class-3/4/guanylyl_cyclase&Adenylyl_cyclase_class-3/4/guanylyl_cyclase&Adenylyl_cyclase_class-3/4/guanylyl_cyclase	0.00618123	gnomad_AF_afr_pass	130.288	0.8144	80.7	-0.2	0.2
ADCY1	7:45697353:T>G	20:25294986:G>A	NM_021116.4:c.1176T>G	NP_066939.1:p.Asp392Glu	Likely benign	null	missense_variant	392	MODERATE	13.03	Adenylyl_cyclase_class-3/4/guanylyl_cyclase&Adenylyl_cyclase_class-3/4/guanylyl_cyclase&Adenylyl_cyclase_class-3/4/guanylyl_cyclase&Adenylyl_cyclase_class-3/4/guanylyl_cyclase&Adenylyl_cyclase_class-3/4/guanylyl_cyclase&Adenylyl_cyclase_class-3/4/guanylyl_cyclase&Adenylyl_cyclase_class-3/4/guanylyl_cyclase&Adenylyl_cyclase_class-3/4/guanylyl_cyclase&Adenylyl_cyclase_class-3/4/guanylyl_cyclase	0.00618047	gnomad_AF_afr_pass	130.288	0.8144	80.7	0	0
ADCY1	7:45697364:G>A	20:25294986:G>A	NM_021116.4:c.1187G>A	NP_066939.1:p.Arg396His	Unknown significance	null	missense_variant	396	MODERATE	26.8	Adenylyl_cyclase_class-3/4/guanylyl_cyclase&Adenylyl_cyclase_class-3/4/guanylyl_cyclase&Adenylyl_cyclase_class-3/4/guanylyl_cyclase&Adenylyl_cyclase_class-3/4/guanylyl_cyclase&Adenylyl_cyclase_class-3/4/guanylyl_cyclase&Adenylyl_cyclase_class-3/4/guanylyl_cyclase&Adenylyl_cyclase_class-3/4/guanylyl_cyclase&Adenylyl_cyclase_class-3/4/guanylyl_cyclase&Adenylyl_cyclase_class-3/4/guanylyl_cyclase	0.00327718	gnomad_AF_sas_pass	53.5279	0.198674	95.35	0.6	0.6
ADCY1	7:45697379:C>T	20:25294986:G>A	NM_021116.4:c.1202C>T	NP_066939.1:p.Thr401Met	Unknown significance	null	missense_variant	401	MODERATE	27.1	Adenylyl_cyclase_class-3/4/guanylyl_cyclase&Adenylyl_cyclase_class-3/4/guanylyl_cyclase&Adenylyl_cyclase_class-3/4/guanylyl_cyclase&Adenylyl_cyclase_class-3/4/guanylyl_cyclase&Adenylyl_cyclase_class-3/4/guanylyl_cyclase&Adenylyl_cyclase_class-3/4/guanylyl_cyclase&Adenylyl_cyclase_class-3/4/guanylyl_cyclase&Adenylyl_cyclase_class-3/4/guanylyl_cyclase&Adenylyl_cyclase_class-3/4/guanylyl_cyclase	0.00544603	gnomad_AF_eas_pass	9.37124	0.0595613	97.32	-0.2	0.2
ADCY1	7:45697411:C>A	20:25294986:G>A	NM_021116.4:c.1234C>A	NP_066939.1:p.Arg412Ser	Unknown significance	null	missense_variant	412	MODERATE	25.4	Adenylyl_cyclase_class-3/4/guanylyl_cyclase&Adenylyl_cyclase_class-4/guanylyl_cyclase&_conserved_site&Adenylyl_cyclase_class-3/4/guanylyl_cyclase&Adenylyl_cyclase_class-3/4/guanylyl_cyclase&Adenylyl_cyclase_class-3/4/guanylyl_cyclase&Adenylyl_cyclase_class-4/guanylyl_cyclase&_conserved_site&Adenylyl_cyclase_class-3/4/guanylyl_cyclase&Adenylyl_cyclase_class-3/4/guanylyl_cyclase&Adenylyl_cyclase_cl…	0.00969915	gnomad_AF_nfe_pass	68.6877	0.254941	88.7	0.7	0.7
ADCY1	7:45697411:C>T	20:25294986:G>A	NM_021116.4:c.1234C>T	NP_066939.1:p.Arg412Cys	Unknown significance	null	missense_variant	412	MODERATE	25.2	Adenylyl_cyclase_class-3/4/guanylyl_cyclase&Adenylyl_cyclase_class-4/guanylyl_cyclase&_conserved_site&Adenylyl_cyclase_class-3/4/guanylyl_cyclase&Adenylyl_cyclase_class-3/4/guanylyl_cyclase&Adenylyl_cyclase_class-3/4/guanylyl_cyclase&Adenylyl_cyclase_class-4/guanylyl_cyclase&_conserved_site&Adenylyl_cyclase_class-3/4/guanylyl_cyclase&Adenylyl_cyclase_class-3/4/guanylyl_cyclase&Adenylyl_cyclase_cl…	0.00617132	gnomad_AF_afr_pass	68.6877	0.254941	88.7	0.9	0.9
ADCY1	7:45697429:G>A	20:25294986:G>A	NM_021116.4:c.1252G>A	NP_066939.1:p.Val418Met	Unknown significance	null	missense_variant	418	MODERATE	26.7	Adenylyl_cyclase_class-3/4/guanylyl_cyclase&Adenylyl_cyclase_class-4/guanylyl_cyclase&_conserved_site&Adenylyl_cyclase_class-3/4/guanylyl_cyclase&Adenylyl_cyclase_class-3/4/guanylyl_cyclase&Adenylyl_cyclase_class-3/4/guanylyl_cyclase&Adenylyl_cyclase_class-4/guanylyl_cyclase&_conserved_site&Adenylyl_cyclase_class-3/4/guanylyl_cyclase&Adenylyl_cyclase_class-3/4/guanylyl_cyclase&Adenylyl_cyclase_cl…	0.00289855	gnomad_AF_amr_pass	1.53889	0.00895267	94.09	1.2	1.2
ADCY1	7:45697442:A>T	20:25294986:G>A	NM_021116.4:c.1265A>T	NP_066939.1:p.Asp422Val	Unknown significance	null	missense_variant	422	MODERATE	27.2	Adenylyl_cyclase_class-3/4/guanylyl_cyclase&Adenylyl_cyclase_class-4/guanylyl_cyclase&_conserved_site&Adenylyl_cyclase_class-3/4/guanylyl_cyclase&Adenylyl_cyclase_class-3/4/guanylyl_cyclase&Adenylyl_cyclase_class-3/4/guanylyl_cyclase&Adenylyl_cyclase_class-4/guanylyl_cyclase&_conserved_site&Adenylyl_cyclase_class-3/4/guanylyl_cyclase&Adenylyl_cyclase_class-3/4/guanylyl_cyclase&Adenylyl_cyclase_cl…	0	null	18.3498	0.1147	95.09	-1.2	1.2
ADCY1	7:45697465:G>A	20:25294986:G>A	NM_021116.4:c.1288G>A	NP_066939.1:p.Glu430Lys	Unknown significance	null	missense_variant	430	MODERATE	32	Adenylyl_cyclase_class-3/4/guanylyl_cyclase&Adenylyl_cyclase_class-4/guanylyl_cyclase&_conserved_site&Adenylyl_cyclase_class-3/4/guanylyl_cyclase&Adenylyl_cyclase_class-3/4/guanylyl_cyclase&Adenylyl_cyclase_class-3/4/guanylyl_cyclase&Adenylyl_cyclase_class-4/guanylyl_cyclase&_conserved_site&Adenylyl_cyclase_class-3/4/guanylyl_cyclase&Adenylyl_cyclase_class-3/4/guanylyl_cyclase&Adenylyl_cyclase_cl…	0	null	8.3834	0.0429322	95.82	0.8	0.8
ADCY1	7:45697475:G>A	20:25294986:G>A	NM_021116.4:c.1298G>A	NP_066939.1:p.Gly433Asp	Unknown significance	null	missense_variant	433	MODERATE	28.2	Adenylyl_cyclase_class-3/4/guanylyl_cyclase&Adenylyl_cyclase_class-3/4/guanylyl_cyclase&Adenylyl_cyclase_class-3/4/guanylyl_cyclase&Adenylyl_cyclase_class-3/4/guanylyl_cyclase&Adenylyl_cyclase_class-3/4/guanylyl_cyclase&Adenylyl_cyclase_class-3/4/guanylyl_cyclase	0	null	2.23785	0.0234708	94.88	0.4	0.4
ADCY1	7:45699643:A>G	20:25294986:G>A	NM_021116.4:c.1310A>G	NP_066939.1:p.Lys437Arg	Unknown significance	null	missense_variant&splice_region_variant	437	MODERATE	21.6	Adenylyl_cyclase_class-3/4/guanylyl_cyclase&Adenylyl_cyclase_class-3/4/guanylyl_cyclase&Adenylyl_cyclase_class-3/4/guanylyl_cyclase&Adenylyl_cyclase_class-3/4/guanylyl_cyclase&Adenylyl_cyclase_class-3/4/guanylyl_cyclase&Adenylyl_cyclase_class-3/4/guanylyl_cyclase	0.00615157	gnomad_AF_afr_pass	67.0125	0.283094	95	-0.8	0.8
ADCY1	7:45699645:G>A	20:25294986:G>A	NM_021116.4:c.1312G>A	NP_066939.1:p.Val438Ile	Unknown significance	null	missense_variant	438	MODERATE	23.9	Adenylyl_cyclase_class-3/4/guanylyl_cyclase&Adenylyl_cyclase_class-3/4/guanylyl_cyclase&Adenylyl_cyclase_class-3/4/guanylyl_cyclase&Adenylyl_cyclase_class-3/4/guanylyl_cyclase&Adenylyl_cyclase_class-3/4/guanylyl_cyclase&Adenylyl_cyclase_class-3/4/guanylyl_cyclase	0.00289335	gnomad_AF_amr_pass	0	0	97.02	-0.4	0.4
ADCY1	7:45699661:C>G	20:25294986:G>A	NM_021116.4:c.1328C>G	NP_066939.1:p.Thr443Arg	Unknown significance	null	missense_variant	443	MODERATE	22.5	Adenylyl_cyclase_class-3/4/guanylyl_cyclase&Adenylyl_cyclase_class-3/4/guanylyl_cyclase&Adenylyl_cyclase_class-3/4/guanylyl_cyclase&Adenylyl_cyclase_class-3/4/guanylyl_cyclase&Adenylyl_cyclase_class-3/4/guanylyl_cyclase&Adenylyl_cyclase_class-3/4/guanylyl_cyclase	0.00564717	gnomad_AF_amr_pass	84.8245	0.539124	95.29	-0.1	0.1
ADCY1	7:45699661:C>T	20:25294986:G>A	NM_021116.4:c.1328C>T	NP_066939.1:p.Thr443Met	Unknown significance	null	missense_variant	443	MODERATE	24.3	Adenylyl_cyclase_class-3/4/guanylyl_cyclase&Adenylyl_cyclase_class-3/4/guanylyl_cyclase&Adenylyl_cyclase_class-3/4/guanylyl_cyclase&Adenylyl_cyclase_class-3/4/guanylyl_cyclase&Adenylyl_cyclase_class-3/4/guanylyl_cyclase&Adenylyl_cyclase_class-3/4/guanylyl_cyclase	0.0057857	gnomad_AF_amr_pass	84.8245	0.539124	95.29	-0.1	0.1
ADCY1	7:45699669:G>A	20:25294986:G>A	NM_021116.4:c.1336G>A	NP_066939.1:p.Ala446Thr	Unknown significance	null	missense_variant	446	MODERATE	17.21	Adenylyl_cyclase_class-3/4/guanylyl_cyclase&Adenylyl_cyclase_class-3/4/guanylyl_cyclase&Adenylyl_cyclase_class-3/4/guanylyl_cyclase&Adenylyl_cyclase_class-3/4/guanylyl_cyclase&Adenylyl_cyclase_class-3/4/guanylyl_cyclase&Adenylyl_cyclase_class-3/4/guanylyl_cyclase	0.00400481	gnomad_AF_afr_pass	83.245	0.654654	95.05	0	0
ADCY1	7:45699670:C>T	20:25294986:G>A	NM_021116.4:c.1337C>T	NP_066939.1:p.Ala446Val	Unknown significance	null	missense_variant	446	MODERATE	22.2	Adenylyl_cyclase_class-3/4/guanylyl_cyclase&Adenylyl_cyclase_class-3/4/guanylyl_cyclase&Adenylyl_cyclase_class-3/4/guanylyl_cyclase&Adenylyl_cyclase_class-3/4/guanylyl_cyclase&Adenylyl_cyclase_class-3/4/guanylyl_cyclase&Adenylyl_cyclase_class-3/4/guanylyl_cyclase	0.00400449	gnomad_AF_afr_pass	83.245	0.654654	95.05	-0.2	0.2
ADCY1	7:45699678:A>G	20:25294986:G>A	NM_021116.4:c.1345A>G	NP_066939.1:p.Asn449Asp	Unknown significance	null	missense_variant	449	MODERATE	22.6	Adenylyl_cyclase_class-3/4/guanylyl_cyclase&Adenylyl_cyclase_class-3/4/guanylyl_cyclase&Adenylyl_cyclase_class-3/4/guanylyl_cyclase&Adenylyl_cyclase_class-3/4/guanylyl_cyclase&Adenylyl_cyclase_class-3/4/guanylyl_cyclase&Adenylyl_cyclase_class-3/4/guanylyl_cyclase	0.00543656	gnomad_AF_eas_pass	112.936	0.706614	88.03	0.1	0.1
ADCY1	7:45699684:G>C	20:25294986:G>A	NM_021116.4:c.1351G>C	NP_066939.1:p.Asp451His	Unknown significance	null	missense_variant	451	MODERATE	24.7	Adenylyl_cyclase_class-3/4/guanylyl_cyclase&Adenylyl_cyclase_class-3/4/guanylyl_cyclase&Adenylyl_cyclase_class-3/4/guanylyl_cyclase&Adenylyl_cyclase_class-3/4/guanylyl_cyclase&Adenylyl_cyclase_class-3/4/guanylyl_cyclase&Adenylyl_cyclase_class-3/4/guanylyl_cyclase	0.0115647	gnomad_AF_amr_pass	82.344	0.514715	88.68	-0.4	0.4
ADCY1	7:45699700:C>T	20:25294986:G>A	NM_021116.4:c.1367C>T	NP_066939.1:p.Pro456Leu	Unknown significance	null	missense_variant	456	MODERATE	23.7	Adenylyl_cyclase_class-3/4/guanylyl_cyclase&Adenylyl_cyclase_class-3/4/guanylyl_cyclase&Adenylyl_cyclase_class-3/4/guanylyl_cyclase&Adenylyl_cyclase_class-3/4/guanylyl_cyclase&Adenylyl_cyclase_class-3/4/guanylyl_cyclase&Adenylyl_cyclase_class-3/4/guanylyl_cyclase	0.00543656	gnomad_AF_eas_pass	80.5411	0.512022	95.48	-0.4	0.4
ADCY1	7:45699708:G>A	20:25294986:G>A	NM_021116.4:c.1375G>A	NP_066939.1:p.Gly459Arg	Unknown significance	null	missense_variant	459	MODERATE	25	Adenylyl_cyclase_class-3/4/guanylyl_cyclase&Adenylyl_cyclase_class-3/4/guanylyl_cyclase	0	gnomad_AF_afr_pass,gnomad_AF_amr_pass,gnomad_AF_eas_pass,gnomad_AF_nfe_pass	0	0	89.95	-1.1	1.1
ADCY1	7:45699739:A>G	20:25294986:G>A	NM_021116.4:c.1406A>G	NP_066939.1:p.His469Arg	Unknown significance	null	missense_variant	469	MODERATE	21.5	Adenylyl_cyclase_class-3/4/guanylyl_cyclase&Adenylyl_cyclase_class-3/4/guanylyl_cyclase	0.00289134	gnomad_AF_amr_pass	116.477	0.567068	91.49	0	0
ADCY1	7:45699744:A>G	20:25294986:G>A	NM_021116.4:c.1411A>G	NP_066939.1:p.Ile471Val	Unknown significance	null	missense_variant	471	MODERATE	17.86	Adenylyl_cyclase_class-3/4/guanylyl_cyclase&Adenylyl_cyclase_class-3/4/guanylyl_cyclase	0.00501153	gnomad_AF_eas_pass	31.8271	0.162252	93.47	0.3	0.3
ADCY1	7:45699774:C>T	20:25294986:G>A	NM_021116.4:c.1441C>T	NP_066939.1:p.Arg481Cys	Unknown significance	null	missense_variant	481	MODERATE	26.7	null	0.00400577	gnomad_AF_afr_pass	98.8909	0.367043	57.39	0.7	0.7
ADCY1	7:45701665:C>A	20:25294986:G>A	NM_021116.4:c.1457C>A	NP_066939.1:p.Pro486Gln	Unknown significance	null	missense_variant	486	MODERATE	22.8	null	0.00543656	gnomad_AF_eas_pass	40.1342	0.255144	39.61	0	0
ADCY1	7:45701673:A>G	20:25294986:G>A	NM_021116.4:c.1465A>G	NP_066939.1:p.Ile489Val	Unknown significance	null	missense_variant	489	MODERATE	20.6	null	0.0294291	gnomad_AF_sas_pass	15.6023	0.0795391	41.24	0.2	0.2
ADCY1	7:45701685:A>G	20:25294986:G>A	NM_021116.4:c.1477A>G	NP_066939.1:p.Ile493Val	Unknown significance	null	missense_variant	493	MODERATE	22.3	null	0	null	75.0491	0.382594	34.39	0.2	0.2
ADCY1	7:45701687:A>G	20:25294986:G>A	NM_021116.4:c.1479A>G	NP_066939.1:p.Ile493Met	Likely benign	null	missense_variant	493	MODERATE	5.008	null	0.000879786	gnomad_AF_nfe_pass	75.0491	0.382594	34.39	0.1	0.1
ADCY1	7:45701690:A>C	20:25294986:G>A	NM_021116.4:c.1482A>C	NP_066939.1:p.Lys494Asn	Likely benign	null	missense_variant	494	MODERATE	14.85	null	0	null	199.3	0.841944	34.99	0	0
ADCY1	7:45701692:C>T	20:25294986:G>A	NM_021116.4:c.1484C>T	NP_066939.1:p.Pro495Leu	Unknown significance	null	missense_variant	495	MODERATE	23.7	null	0.00289486	gnomad_AF_amr_pass	162.215	1.03125	36.4	0	0
ADCY1	7:45701701:G>C	20:25294986:G>A	NM_021116.4:c.1493G>C	NP_066939.1:p.Arg498Thr	Unknown significance	null	missense_variant	498	MODERATE	21.9	null	0	null	207.538	0.770299	42.48	0.1	0.1
ADCY1	7:45701709:T>C	20:25294986:G>A	NM_021116.4:c.1501T>C	NP_066939.1:p.Phe501Leu	Unknown significance	null	missense_variant	501	MODERATE	24	null	0.000879446	gnomad_AF_nfe_pass	63.9417	0.27831	45.3	0.2	0.2
ADCY1	7:45701727:C>A	20:25294986:G>A	NM_021116.4:c.1519C>A	NP_066939.1:p.Leu507Met	Unknown significance	null	missense_variant	507	MODERATE	24.4	null	0.000879492	gnomad_AF_nfe_pass	32.4156	0.168086	50.11	0.2	0.2
ADCY1	7:45701758:T>C	20:25294986:G>A	NM_021116.4:c.1550T>C	NP_066939.1:p.Met517Thr	Unknown significance	null	missense_variant	517	MODERATE	22.9	null	0.00326968	gnomad_AF_sas_pass	115.302	0.53249	42.9	0.3	0.3
ADCY1	7:45701772:A>G	20:25294986:G>A	NM_021116.4:c.1564A>G	NP_066939.1:p.Ile522Val	Unknown significance	null	missense_variant	522	MODERATE	16.67	null	0	null	44.5037	0.226876	57.44	0.2	0.2
ADCY1	7:45701785:A>G	20:25294986:G>A	NM_021116.4:c.1577A>G	NP_066939.1:p.Asn526Ser	Unknown significance	null	missense_variant	526	MODERATE	14.59	null	0.00328019	gnomad_AF_sas_pass	53.9113	0.33731	56.28	0.2	0.2
ADCY1	7:45701794:C>T	20:25294986:G>A	NM_021116.4:c.1586C>T	NP_066939.1:p.Thr529Ile	Unknown significance	null	missense_variant	529	MODERATE	23.4	null	0.00619579	gnomad_AF_afr_pass	7.72219	0.0490804	54.76	-0.4	0.4
ADCY1	7:45701805:G>A	20:25294986:G>A	NM_021116.4:c.1597G>A	NP_066939.1:p.Asp533Asn	Unknown significance	null	missense_variant	533	MODERATE	23.3	null	0	null	42.3162	0.26451	39.76	-0.2	0.2
ADCY1	7:45701806:A>G	20:25294986:G>A	NM_021116.4:c.1598A>G	NP_066939.1:p.Asp533Gly	Unknown significance	null	missense_variant	533	MODERATE	22.5	null	0.000887847	gnomad_AF_nfe_pass	42.3162	0.26451	39.76	0.4	0.4
ADCY1	7:45717468:C>T	20:25294986:G>A	NM_021116.4:c.1606C>T	NP_066939.1:p.Arg536Trp	Unknown significance	null	missense_variant&splice_region_variant	536	MODERATE	23.2	null	0.0187876	gnomad_AF_afr_pass	82.9218	0.307773	44.03	-0.2	0.2
ADCY1	7:45717469:G>A	20:25294986:G>A	NM_021116.4:c.1607G>A	NP_066939.1:p.Arg536Gln	Unknown significance	null	missense_variant&splice_region_variant	536	MODERATE	27.2	null	0.00327718	gnomad_AF_sas_pass	82.9218	0.307773	44.03	0.3	0.3
ADCY1	7:45717490:C>T	20:25294986:G>A	NM_021116.4:c.1628C>T	NP_066939.1:p.Ser543Leu	Unknown significance	null	missense_variant	543	MODERATE	23.3	null	0.00579005	gnomad_AF_amr_pass	62.3502	0.452117	41.83	-0.4	0.4
ADCY1	7:45717501:A>G	20:25294986:G>A	NM_021116.4:c.1639A>G	NP_066939.1:p.Arg547Gly	Likely benign	null	missense_variant	547	MODERATE	17.42	null	0.00543774	gnomad_AF_eas_pass	163.459	0.606695	34.18	0.7	0.7
ADCY1	7:45717504:A>C	20:25294986:G>A	NM_021116.4:c.1642A>C	NP_066939.1:p.Asn548His	Unknown significance	null	missense_variant	548	MODERATE	21.8	null	0	null	89.731	0.561426	33.53	-0.2	0.2
ADCY1	7:45717507:C>A	20:25294986:G>A	NM_021116.4:c.1645C>A	NP_066939.1:p.Arg549Ser	Unknown significance	null	missense_variant	549	MODERATE	22.7	null	0.00578436	gnomad_AF_amr_pass	218.718	0.811792	35.58	0.2	0.2
ADCY1	7:45717507:C>T	20:25294986:G>A	NM_021116.4:c.1645C>T	NP_066939.1:p.Arg549Cys	Unknown significance	null	missense_variant	549	MODERATE	23.6	null	0.00980264	gnomad_AF_sas_pass	218.718	0.811792	35.58	0.3	0.3
ADCY1	7:45717508:G>A	20:25294986:G>A	NM_021116.4:c.1646G>A	NP_066939.1:p.Arg549His	Unknown significance	null	missense_variant	549	MODERATE	24.8	null	0.000880716	gnomad_AF_nfe_pass	218.718	0.811792	35.58	0.1	0.1
ADCY1	7:45717510:T>C	20:25294986:G>A	NM_021116.4:c.1648T>C	NP_066939.1:p.Ser550Pro	Unknown significance	null	missense_variant	550	MODERATE	20.5	null	0.00326733	gnomad_AF_sas_pass	111.309	0.807128	31.44	0	0
ADCY1	7:45717513:T>C	20:25294986:G>A	NM_021116.4:c.1651T>C	NP_066939.1:p.Ser551Pro	Unknown significance	null	missense_variant	551	MODERATE	21.5	null	0.00648172	gnomad_AF_nfe_pass	107.192	0.777274	29.71	0.1	0.1
ADCY1	7:45717522:A>G	20:25294986:G>A	NM_021116.4:c.1660A>G	NP_066939.1:p.Thr554Ala	Likely benign	null	missense_variant	554	MODERATE	6.497	null	0.00263996	gnomad_AF_nfe_pass	84.7811	0.538849	31.16	0.2	0.2
ADCY1	7:45717528:G>A	20:25294986:G>A	NM_021116.4:c.1666G>A	NP_066939.1:p.Val556Ile	Likely benign	null	missense_variant	556	MODERATE	14.83	null	0.0350877	gnomad_AF_eas_pass	156.753	0.911924	36.5	0	0
ADCY1	7:45717531:G>A	20:25294986:G>A	NM_021116.4:c.1669G>A	NP_066939.1:p.Val557Ile	Unknown significance	null	missense_variant	557	MODERATE	19.53	null	0.00326627	gnomad_AF_sas_pass	126.671	0.736921	31.77	0	0
ADCY1	7:45717535:A>G	20:25294986:G>A	NM_021116.4:c.1673A>G	NP_066939.1:p.Tyr558Cys	Unknown significance	null	missense_variant	558	MODERATE	23.6	null	0	gnomad_AF_afr_pass,gnomad_AF_amr_pass,gnomad_AF_eas_pass,gnomad_AF_nfe_pass,gnomad_AF_sas_pass	163.929	0.683288	36.52	0.4	0.4
ADCY1	7:45717537:A>G	20:25294986:G>A	NM_021116.4:c.1675A>G	NP_066939.1:p.Thr559Ala	Unknown significance	null	missense_variant	559	MODERATE	15.43	null	0.00087926	gnomad_AF_nfe_pass	92.1061	0.585404	41.43	0.2	0.2
ADCY1	7:45717544:C>T	20:25294986:G>A	NM_021116.4:c.1682C>T	NP_066939.1:p.Pro561Leu	Unknown significance	null	missense_variant	561	MODERATE	24.1	null	0.00543656	gnomad_AF_eas_pass	51.1913	0.325437	49.82	-0.3	0.3
ADCY1	7:45717547:G>T	20:25294986:G>A	NM_021116.4:c.1685G>T	NP_066939.1:p.Gly562Val	Unknown significance	null	missense_variant	562	MODERATE	22.5	null	0.000879198	gnomad_AF_nfe_pass	20.4656	0.214645	59.05	-1	1
ADCY1	7:45717553:G>A	20:25294986:G>A	NM_021116.4:c.1691G>A	NP_066939.1:p.Arg564His	Unknown significance	null	missense_variant	564	MODERATE	25.1	null	0.000879105	gnomad_AF_nfe_pass	92.0053	0.341487	81.95	0.3	0.3
ADCY1	7:45717555:G>A	20:25294986:G>A	NM_021116.4:c.1693G>A	NP_066939.1:p.Val565Ile	Unknown significance	null	missense_variant	565	MODERATE	24.1	null	0.0017583	gnomad_AF_nfe_pass	0.0627977	0.000365332	88.32	-0.1	0.1
ADCY1	7:45717561:A>G	20:25294986:G>A	NM_021116.4:c.1699A>G	NP_066939.1:p.Arg567Gly	Unknown significance	null	missense_variant	567	MODERATE	23.8	null	0	null	149.725	0.555718	88.26	0.8	0.8
ADCY1	7:45717567:A>G	20:25294986:G>A	NM_021116.4:c.1705A>G	NP_066939.1:p.Ile569Val	Unknown significance	null	missense_variant	569	MODERATE	22.1	null	0.00326627	gnomad_AF_sas_pass	0	0	90.79	0.7	0.7
ADCY1	7:45717569:C>G	20:25294986:G>A	NM_021116.4:c.1707C>G	NP_066939.1:p.Ile569Met	Unknown significance	null	missense_variant	569	MODERATE	22.6	null	0.00543715	gnomad_AF_eas_pass	0	0	90.79	0.7	0.7
ADCY1	7:45717571:G>T	20:25294986:G>A	NM_021116.4:c.1709G>T	NP_066939.1:p.Ser570Ile	Unknown significance	null	missense_variant	570	MODERATE	23.9	null	0.00543656	gnomad_AF_eas_pass	35.0766	0.254349	88.5	-1.1	1.1
ADCY1	7:45717576:C>T	20:25294986:G>A	NM_021116.4:c.1714C>T	NP_066939.1:p.Leu572Phe	Unknown significance	null	missense_variant	572	MODERATE	22.4	null	0.000879121	gnomad_AF_nfe_pass	37.2842	0.193331	89.15	0.1	0.1
ADCY1	7:45717577:T>A	20:25294986:G>A	NM_021116.4:c.1715T>A	NP_066939.1:p.Leu572His	Unknown significance	null	missense_variant	572	MODERATE	24.3	null	0.00175821	gnomad_AF_nfe_pass	37.2842	0.193331	89.15	1	1
ADCY1	7:45717579:T>G	20:25294986:G>A	NM_021116.4:c.1717T>G	NP_066939.1:p.Leu573Val	Likely benign	null	missense_variant	573	MODERATE	14.51	null	0.00289084	gnomad_AF_amr_pass	15.5805	0.0807905	87.61	0.2	0.2
ADCY1	7:45717585:G>A	20:25294986:G>A	NM_021116.4:c.1723G>A	NP_066939.1:p.Ala575Thr	Unknown significance	null	missense_variant	575	MODERATE	26.9	null	0	gnomad_AF_afr_pass,gnomad_AF_amr_pass,gnomad_AF_eas_pass,gnomad_AF_nfe_pass,gnomad_AF_sas_pass	78.8251	0.619895	85	0	0
ADCY1	7:45717588:C>T	20:25294986:G>A	NM_021116.4:c.1726C>T	NP_066939.1:p.Arg576Cys	Unknown significance	null	missense_variant	576	MODERATE	27.8	null	0.00543656	gnomad_AF_eas_pass	19.0672	0.0707698	83.91	1.2	1.2
ADCY1	7:45717589:G>A	20:25294986:G>A	NM_021116.4:c.1727G>A	NP_066939.1:p.Arg576His	Unknown significance	null	missense_variant	576	MODERATE	30	null	0.00175827	gnomad_AF_nfe_pass	19.0672	0.0707698	83.91	0.5	0.5
ADCY1	7:45717594:A>G	20:25294986:G>A	NM_021116.4:c.1732A>G	NP_066939.1:p.Thr578Ala	Unknown significance	null	missense_variant	578	MODERATE	17.9	null	0.0144542	gnomad_AF_amr_pass	1.94418	0.0123567	80.21	0.5	0.5
ADCY1	7:45717606:A>G	20:25294986:G>A	NM_021116.4:c.1744A>G	NP_066939.1:p.Met582Val	Unknown significance	null	missense_variant	582	MODERATE	19.42	null	0.00327011	gnomad_AF_sas_pass	61.8811	0.285781	83.45	0.1	0.1
ADCY1	7:45717607:T>A	20:25294986:G>A	NM_021116.4:c.1745T>A	NP_066939.1:p.Met582Lys	Unknown significance	null	missense_variant	582	MODERATE	18.96	null	0.000879167	gnomad_AF_nfe_pass	61.8811	0.285781	83.45	0.7	0.7
ADCY1	7:45717607:T>C	20:25294986:G>A	NM_021116.4:c.1745T>C	NP_066939.1:p.Met582Thr	Unknown significance	null	missense_variant	582	MODERATE	20.1	null	0.0114784	gnomad_AF_afr_pass	61.8811	0.285781	83.45	0.5	0.5
ADCY1	7:45717610:C>T	20:25294986:G>A	NM_021116.4:c.1748C>T	NP_066939.1:p.Ala583Val	Unknown significance	null	missense_variant	583	MODERATE	24.2	null	0.000879229	gnomad_AF_nfe_pass	63.4924	0.499316	84.24	-0.3	0.3
ADCY1	7:45717616:T>G	20:25294986:G>A	NM_021116.4:c.1754T>G	NP_066939.1:p.Leu585Arg	Unknown significance	null	missense_variant	585	MODERATE	24.6	null	0.00326861	gnomad_AF_sas_pass	6.85564	0.0355488	90.51	1.4	1.4
ADCY1	7:45717620:C>A	20:25294986:G>A	NM_021116.4:c.1758C>A	NP_066939.1:p.Asn586Lys	Unknown significance	null	missense_variant	586	MODERATE	18.85	null	0	null	53.3984	0.334101	90.74	0.4	0.4
ADCY1	7:45717628:C>G	20:25294986:G>A	NM_021116.4:c.1766C>G	NP_066939.1:p.Thr589Ser	Unknown significance	null	missense_variant	589	MODERATE	22.6	null	0.00175911	gnomad_AF_nfe_pass	32.6826	0.207723	87.22	0.6	0.6
ADCY1	7:45717637:A>G	20:25294986:G>A	NM_021116.4:c.1775A>G	NP_066939.1:p.Tyr592Cys	Unknown significance	null	missense_variant	592	MODERATE	27.3	null	0.000879925	gnomad_AF_nfe_pass	1.70519	0.00710759	92.37	2.9	2.9
ADCY1	7:45717640:A>G	20:25294986:G>A	NM_021116.4:c.1778A>G	NP_066939.1:p.Lys593Arg	Unknown significance	null	missense_variant	593	MODERATE	21.7	null	0.000880018	gnomad_AF_nfe_pass	136.162	0.575213	89.4	-0.5	0.5
ADCY1	7:45717643:A>G	20:25294986:G>A	NM_021116.4:c.1781A>G	NP_066939.1:p.His594Arg	Unknown significance	null	missense_variant	594	MODERATE	19.69	null	0.00176069	gnomad_AF_nfe_pass	115.715	0.56336	89.17	-0.1	0.1
ADCY1	7:45717648:G>A	20:25294986:G>A	NM_021116.4:c.1786G>A	NP_066939.1:p.Glu596Lys	Unknown significance	null	missense_variant	596	MODERATE	22.9	null	0.0496293	gnomad_AF_nfe_pass	143.513	0.734944	90.5	0	0
ADCY1	7:45717651:C>T	20:25294986:G>A	NM_021116.4:c.1789C>T	NP_066939.1:p.Arg597Trp	Benign	null	missense_variant	597	MODERATE	23.4	null	0.762134	gnomad_AF_eas_pass	40.9675	0.152055	90.05	-0.6	0.6
ADCY1	7:45717652:G>A	20:25294986:G>A	NM_021116.4:c.1790G>A	NP_066939.1:p.Arg597Gln	Unknown significance	null	missense_variant	597	MODERATE	22.7	null	0.0169674	gnomad_AF_amr_pass	40.9675	0.152055	90.05	0.6	0.6
ADCY1	7:45717768:C>T	20:25294986:G>A	NM_021116.4:c.1804C>T	NP_066939.1:p.His602Tyr	Unknown significance	null	missense_variant	602	MODERATE	23.3	null	0	null	39.1989	0.190839	86.56	-0.5	0.5
ADCY1	7:45717782:C>G	20:25294986:G>A	NM_021116.4:c.1818C>G	NP_066939.1:p.Asp606Glu	Unknown significance	null	missense_variant	606	MODERATE	23.7	null	0	null	0	0	83.04	-0.1	0.1
ADCY1	7:45717787:A>G	20:25294986:G>A	NM_021116.4:c.1823A>G	NP_066939.1:p.Tyr608Cys	Unknown significance	null	missense_variant	608	MODERATE	23.5	null	0.00543656	gnomad_AF_eas_pass	28.0532	0.116931	88.03	1.5	1.5
ADCY1	7:45717798:G>A	20:25294986:G>A	NM_021116.4:c.1834G>A	NP_066939.1:p.Ala612Thr	Unknown significance	null	missense_variant	612	MODERATE	24.5	null	0.00326627	gnomad_AF_sas_pass	1.15544	0.00908661	93.31	0.1	0.1
ADCY1	7:45717801:G>A	20:25294986:G>A	NM_021116.4:c.1837G>A	NP_066939.1:p.Val613Ile	Unknown significance	null	missense_variant	613	MODERATE	23.5	null	0.0112867	gnomad_AF_amr_pass	0	0	94.12	-0.3	0.3
ADCY1	7:45717807:C>T	20:25294986:G>A	NM_021116.4:c.1843C>T	NP_066939.1:p.Leu615Phe	Unknown significance	null	missense_variant	615	MODERATE	23	null	0.000879013	gnomad_AF_nfe_pass	3.50728	0.0181865	94.45	0.4	0.4
ADCY1	7:45717822:G>A	20:25294986:G>A	NM_021116.4:c.1858G>A	NP_066939.1:p.Ala620Thr	Likely benign	null	missense_variant	620	MODERATE	22.1	null	0.0643501	gnomad_AF_eas_pass	0	0	94.36	0.4	0.4
ADCY1	7:45717825:G>A	20:25294986:G>A	NM_021116.4:c.1861G>A	NP_066939.1:p.Ala621Thr	Unknown significance	null	missense_variant	621	MODERATE	22.6	null	0.000879152	gnomad_AF_nfe_pass	46.892	0.368767	94.04	0.2	0.2
ADCY1	7:45717831:T>A	20:25294986:G>A	NM_021116.4:c.1867T>A	NP_066939.1:p.Phe623Ile	Unknown significance	null	missense_variant	623	MODERATE	20.9	null	0.0641849	gnomad_AF_eas_pass	0.327154	0.00142395	91.83	-0.3	0.3
ADCY1	7:45717834:G>A	20:25294986:G>A	NM_021116.4:c.1870G>A	NP_066939.1:p.Gly624Ser	Unknown significance	null	missense_variant	624	MODERATE	23.2	null	0.0641849	gnomad_AF_eas_pass	8.57379	0.0899227	90.85	-0.5	0.5
ADCY1	7:45719310:G>A	20:25294986:G>A	NM_021116.4:c.1901G>A	NP_066939.1:p.Ser634Asn	Likely benign	null	missense_variant&splice_region_variant	634	MODERATE	13.38	null	0.0114784	gnomad_AF_afr_pass	38.7692	0.281125	81.19	0.1	0.1
ADCY1	7:45719312:G>A	20:25294986:G>A	NM_021116.4:c.1903G>A	NP_066939.1:p.Val635Met	Likely benign	null	missense_variant	635	MODERATE	10.91	null	0.00578168	gnomad_AF_amr_pass	115.374	0.671202	85.84	0.1	0.1
ADCY1	7:45719318:G>A	20:25294986:G>A	NM_021116.4:c.1909G>A	NP_066939.1:p.Val637Ile	Unknown significance	null	missense_variant	637	MODERATE	18.06	null	0.00400577	gnomad_AF_afr_pass	2.12305	0.012351	87.83	-0.2	0.2
ADCY1	7:45719324:C>T	20:25294986:G>A	NM_021116.4:c.1915C>T	NP_066939.1:p.Leu639Phe	Unknown significance	null	missense_variant	639	MODERATE	22.8	null	0	null	119.072	0.617429	91.88	0.1	0.1
ADCY1	7:45719334:T>G	20:25294986:G>A	NM_021116.4:c.1925T>G	NP_066939.1:p.Val642Gly	Unknown significance	null	missense_variant	642	MODERATE	22.7	null	0.00800897	gnomad_AF_afr_pass	71.3723	0.415215	93.83	2	2
ADCY1	7:45719342:A>T	20:25294986:G>A	NM_021116.4:c.1933A>T	NP_066939.1:p.Ile645Phe	Unknown significance	null	missense_variant	645	MODERATE	18.05	null	0.000879075	gnomad_AF_nfe_pass	48.904	0.249308	94.86	0.2	0.2
ADCY1	7:45719345:T>G	20:25294986:G>A	NM_021116.4:c.1936T>G	NP_066939.1:p.Cys646Gly	Unknown significance	null	missense_variant	646	MODERATE	23.6	null	0.00326627	gnomad_AF_sas_pass	81.9581	0.530377	95.96	1.2	1.2
ADCY1	7:45719350:C>A	20:25294986:G>A	NM_021116.4:c.1941C>A	NP_066939.1:p.Phe647Leu	Unknown significance	null	missense_variant	647	MODERATE	23	null	0.00289084	gnomad_AF_amr_pass	60.2027	0.262035	95.54	0	0
ADCY1	7:45719355:T>C	20:25294986:G>A	NM_021116.4:c.1946T>C	NP_066939.1:p.Val649Ala	Unknown significance	null	missense_variant	649	MODERATE	21.4	null	0.000879075	gnomad_AF_nfe_pass	83.436	0.485398	94.92	1	1
ADCY1	7:45719355:T>G	20:25294986:G>A	NM_021116.4:c.1946T>G	NP_066939.1:p.Val649Gly	Unknown significance	null	missense_variant	649	MODERATE	23.7	null	0.00400545	gnomad_AF_afr_pass	83.436	0.485398	94.92	1.9	1.9
ADCY1	7:45719384:C>T	20:25294986:G>A	NM_021116.4:c.1975C>T	NP_066939.1:p.Arg659Trp	Unknown significance	null	missense_variant	659	MODERATE	24.4	null	0.0100261	gnomad_AF_eas_pass	85.6465	0.317886	76.48	-0.6	0.6
ADCY1	7:45719385:G>A	20:25294986:G>A	NM_021116.4:c.1976G>A	NP_066939.1:p.Arg659Gln	Unknown significance	null	missense_variant	659	MODERATE	22.9	null	0.00649773	gnomad_AF_nfe_pass	85.6465	0.317886	76.48	0.3	0.3
ADCY1	7:45724578:T>C	20:25294986:G>A	NM_021116.4:c.1984T>C	NP_066939.1:p.Cys662Arg	Unknown significance	null	missense_variant&splice_region_variant	662	MODERATE	24.9	null	0.0064792	gnomad_AF_nfe_pass	110.44	0.714692	61.99	0.2	0.2
ADCY1	7:45724581:T>C	20:25294986:G>A	NM_021116.4:c.1987T>C	NP_066939.1:p.Phe663Leu	Unknown significance	null	missense_variant	663	MODERATE	22.7	null	0.000879306	gnomad_AF_nfe_pass	121.598	0.52926	61.64	0.3	0.3
ADCY1	7:45724582:T>C	20:25294986:G>A	NM_021116.4:c.1988T>C	NP_066939.1:p.Phe663Ser	Unknown significance	null	missense_variant	663	MODERATE	23.2	null	0.00439684	gnomad_AF_nfe_pass	121.598	0.52926	61.64	1.3	1.3
ADCY1	7:45724584:C>T	20:25294986:G>A	NM_021116.4:c.1990C>T	NP_066939.1:p.Pro664Ser	Unknown significance	null	missense_variant	664	MODERATE	23.4	null	0.0326648	gnomad_AF_sas_pass	154.995	0.985346	54.36	0.1	0.1
ADCY1	7:45724597:C>T	20:25294986:G>A	NM_021116.4:c.2003C>T	NP_066939.1:p.Thr668Met	Unknown significance	null	missense_variant	668	MODERATE	23.8	null	0.00326627	gnomad_AF_sas_pass	28.1485	0.178905	78.13	-0.5	0.5
ADCY1	7:45724608:C>T	20:25294986:G>A	NM_021116.4:c.2014C>T	NP_066939.1:p.Arg672Cys	Unknown significance	null	missense_variant	672	MODERATE	25.7	null	0	gnomad_AF_afr_pass,gnomad_AF_amr_pass,gnomad_AF_eas_pass,gnomad_AF_nfe_pass,gnomad_AF_sas_pass	0	0	88.81	0.4	0.4
ADCY1	7:45724609:G>A	20:25294986:G>A	NM_021116.4:c.2015G>A	NP_066939.1:p.Arg672His	Unknown significance	null	missense_variant	672	MODERATE	25.7	null	0.00289084	gnomad_AF_amr_pass	0	0	88.81	0.4	0.4
ADCY1	7:45724611:A>T	20:25294986:G>A	NM_021116.4:c.2017A>T	NP_066939.1:p.Thr673Ser	Unknown significance	null	missense_variant	673	MODERATE	18.82	null	0.000879167	gnomad_AF_nfe_pass	14.4654	0.0919384	90.31	0.9	0.9
ADCY1	7:45724614:G>C	20:25294986:G>A	NM_021116.4:c.2020G>C	NP_066939.1:p.Val674Leu	Likely benign	null	missense_variant	674	MODERATE	10.95	null	0.00326627	gnomad_AF_sas_pass	109.622	0.637736	92.1	0	0
ADCY1	7:45724629:A>G	20:25294986:G>A	NM_021116.4:c.2035A>G	NP_066939.1:p.Ile679Val	Unknown significance	null	missense_variant	679	MODERATE	17.23	null	0.00326627	gnomad_AF_sas_pass	0	0	94.86	0.3	0.3
ADCY1	7:45724631:A>G	20:25294986:G>A	NM_021116.4:c.2037A>G	NP_066939.1:p.Ile679Met	Unknown significance	null	missense_variant	679	MODERATE	13.53	null	0.0114304	gnomad_AF_nfe_pass	0	0	94.86	1.4	1.4
ADCY1	7:45724633:T>C	20:25294986:G>A	NM_021116.4:c.2039T>C	NP_066939.1:p.Val680Ala	Unknown significance	null	missense_variant	680	MODERATE	23.3	null	0.0217462	gnomad_AF_eas_pass	0	0	95.16	2.7	2.7
ADCY1	7:45724642:T>C	20:25294986:G>A	NM_021116.4:c.2048T>C	NP_066939.1:p.Ile683Thr	Unknown significance	null	missense_variant	683	MODERATE	22.2	null	0.0114758	gnomad_AF_afr_pass	0	0	94.1	3.1	3.1
ADCY1	7:45724654:C>G	20:25294986:G>A	NM_021116.4:c.2060C>G	NP_066939.1:p.Ala687Gly	Unknown significance	null	missense_variant	687	MODERATE	23.2	null	0.000879538	gnomad_AF_nfe_pass	0	0	91.33	2	2
ADCY1	7:45725574:C>T	20:25294986:G>A	NM_021116.4:c.2087C>T	NP_066939.1:p.Pro696Leu	Unknown significance	null	missense_variant	696	MODERATE	23.2	null	0.0108755	gnomad_AF_eas_pass	14.5733	0.0926462	67.11	-1.2	1.2
ADCY1	7:45725577:G>T	20:25294986:G>A	NM_021116.4:c.2090G>T	NP_066939.1:p.Trp697Leu	Unknown significance	null	missense_variant	697	MODERATE	22.9	null	0	null	43.0819	0.164229	67.2	0.4	0.4
ADCY1	7:45725579:G>A	20:25294986:G>A	NM_021116.4:c.2092G>A	NP_066939.1:p.Ala698Thr	Likely benign	null	missense_variant	698	MODERATE	14.44	null	0.153806	gnomad_AF_sas_pass	86.632	0.68129	56.36	-0.1	0.1
ADCY1	7:45725582:T>C	20:25294986:G>A	NM_021116.4:c.2095T>C	NP_066939.1:p.Trp699Arg	Unknown significance	null	missense_variant	699	MODERATE	19.91	null	0	gnomad_AF_afr_pass,gnomad_AF_amr_pass,gnomad_AF_eas_pass,gnomad_AF_nfe_pass,gnomad_AF_sas_pass	205.933	0.785019	53.95	0.3	0.3
ADCY1	7:45725582:T>G	20:25294986:G>A	NM_021116.4:c.2095T>G	NP_066939.1:p.Trp699Gly	Unknown significance	null	missense_variant	699	MODERATE	20.7	null	0.000897022	gnomad_AF_nfe_pass	205.933	0.785019	53.95	0.6	0.6
ADCY1	7:45725610:T>A	20:25294986:G>A	NM_021116.4:c.2123T>A	NP_066939.1:p.Val708Glu	Unknown significance	null	missense_variant	708	MODERATE	17.83	null	0.00615536	gnomad_AF_afr_pass	76.6417	0.445871	41.28	1.2	1.2
ADCY1	7:45725612:G>A	20:25294986:G>A	NM_021116.4:c.2125G>A	NP_066939.1:p.Val709Ile	Likely benign	null	missense_variant	709	MODERATE	14.07	null	0.000887343	gnomad_AF_nfe_pass	60.4195	0.351497	42.81	-0.2	0.2
ADCY1	7:45725618:T>C	20:25294986:G>A	NM_021116.4:c.2131T>C	NP_066939.1:p.Ser711Pro	Likely benign	null	missense_variant	711	MODERATE	13.42	null	0.00543892	gnomad_AF_eas_pass	50.4029	0.365484	41.85	0.2	0.2
ADCY1	7:45725619:C>T	20:25294986:G>A	NM_021116.4:c.2132C>T	NP_066939.1:p.Ser711Leu	Likely benign	null	missense_variant	711	MODERATE	16.93	null	0.000886572	gnomad_AF_nfe_pass	50.4029	0.365484	41.85	-0.7	0.7
ADCY1	7:45725624:G>A	20:25294986:G>A	NM_021116.4:c.2137G>A	NP_066939.1:p.Gly713Arg	Likely benign	null	missense_variant	713	MODERATE	18.27	null	0.00289536	gnomad_AF_amr_pass	55.9162	0.586455	42.76	-0.5	0.5
ADCY1	7:45725628:G>A	20:25294986:G>A	NM_021116.4:c.2141G>A	NP_066939.1:p.Gly714Asp	Unknown significance	null	missense_variant	714	MODERATE	12.58	null	0.00326883	gnomad_AF_sas_pass	99.3627	1.04213	39.98	0	0
ADCY1	7:45725633:C>A	20:25294986:G>A	NM_021116.4:c.2146C>A	NP_066939.1:p.Arg716Ser	Likely benign	null	missense_variant	716	MODERATE	10.63	null	0.00326776	gnomad_AF_sas_pass	238.76	0.886181	32.45	0.1	0.1
ADCY1	7:45725633:C>T	20:25294986:G>A	NM_021116.4:c.2146C>T	NP_066939.1:p.Arg716Cys	Likely benign	null	missense_variant	716	MODERATE	20.2	null	0.117925	gnomad_AF_amr_pass	238.76	0.886181	32.45	0	0
ADCY1	7:45725634:G>A	20:25294986:G>A	NM_021116.4:c.2147G>A	NP_066939.1:p.Arg716His	Likely benign	null	missense_variant	716	MODERATE	13.75	null	0.0173702	gnomad_AF_amr_pass	238.76	0.886181	32.45	0	0
ADCY1	7:45725648:A>G	20:25294986:G>A	NM_021116.4:c.2161A>G	NP_066939.1:p.Thr721Ala	Likely benign	null	missense_variant	721	MODERATE	7.848	null	0.0708679	gnomad_AF_nfe_pass	106.719	0.678283	46.19	0.1	0.1
ADCY1	7:45725658:G>A	20:25294986:G>A	NM_021116.4:c.2171G>A	NP_066939.1:p.Cys724Tyr	Unknown significance	null	missense_variant	724	MODERATE	23.8	null	0	null	49.9803	0.323439	63.7	0.1	0.1
ADCY1	7:45725658:G>T	20:25294986:G>A	NM_021116.4:c.2171G>T	NP_066939.1:p.Cys724Phe	Unknown significance	null	missense_variant	724	MODERATE	23.9	null	0	gnomad_AF_afr_pass,gnomad_AF_amr_pass,gnomad_AF_eas_pass,gnomad_AF_nfe_pass,gnomad_AF_sas_pass	49.9803	0.323439	63.7	0.1	0.1
ADCY1	7:45725666:A>G	20:25294986:G>A	NM_021116.4:c.2179A>G	NP_066939.1:p.Thr727Ala	Likely benign	null	missense_variant	727	MODERATE	9.904	null	0.00400994	gnomad_AF_afr_pass	2.07045	0.0131593	82.22	0	0
ADCY1	7:45725672:C>T	20:25294986:G>A	NM_021116.4:c.2185C>T	NP_066939.1:p.His729Tyr	Unknown significance	null	missense_variant	729	MODERATE	16.49	null	0.00648593	gnomad_AF_nfe_pass	0.088074	0.000428788	88.24	-2.2	2.2
ADCY1	7:45725675:G>A	20:25294986:G>A	NM_021116.4:c.2188G>A	NP_066939.1:p.Ala730Thr	Unknown significance	null	missense_variant	730	MODERATE	20.1	null	0.00326627	gnomad_AF_sas_pass	0	0	88.39	0.1	0.1
ADCY1	7:45725675:G>T	20:25294986:G>A	NM_021116.4:c.2188G>T	NP_066939.1:p.Ala730Ser	Unknown significance	null	missense_variant	730	MODERATE	18.63	null	0.000879987	gnomad_AF_nfe_pass	0	0	88.39	1	1
ADCY1	7:45725676:C>T	20:25294986:G>A	NM_021116.4:c.2189C>T	NP_066939.1:p.Ala730Val	Unknown significance	null	missense_variant	730	MODERATE	16.5	null	0.000879817	gnomad_AF_nfe_pass	0	0	88.39	-1.7	1.7
ADCY1	7:45725684:T>G	20:25294986:G>A	NM_021116.4:c.2197T>G	NP_066939.1:p.Cys733Gly	Unknown significance	null	missense_variant	733	MODERATE	21.6	null	0.0184615	gnomad_AF_afr_pass	0	0	92.52	2.8	2.8
ADCY1	7:45725688:G>A	20:25294986:G>A	NM_021116.4:c.2201G>A	NP_066939.1:p.Cys734Tyr	Unknown significance	null	missense_variant	734	MODERATE	23.8	null	0.0130651	gnomad_AF_sas_pass	0	0	93.56	-0.4	0.4
ADCY1	7:45725693:G>A	20:25294986:G>A	NM_021116.4:c.2206G>A	NP_066939.1:p.Val736Met	Unknown significance	null	missense_variant	736	MODERATE	20	null	0.000879631	gnomad_AF_nfe_pass	0.0801534	0.000466301	94.26	0.8	0.8
ADCY1	7:45725696:G>T	20:25294986:G>A	NM_021116.4:c.2209G>T	NP_066939.1:p.Gly737Cys	Unknown significance	null	missense_variant	737	MODERATE	22.8	null	0.000879678	gnomad_AF_nfe_pass	0	0	93.49	-2.3	2.3
ADCY1	7:45725699:A>G	20:25294986:G>A	NM_021116.4:c.2212A>G	NP_066939.1:p.Thr738Ala	Unknown significance	null	missense_variant	738	MODERATE	16.96	null	0.00544129	gnomad_AF_eas_pass	0	0	94.84	-0.3	0.3
ADCY1	7:45725700:C>G	20:25294986:G>A	NM_021116.4:c.2213C>G	NP_066939.1:p.Thr738Ser	Unknown significance	null	missense_variant	738	MODERATE	19.03	null	0.0144592	gnomad_AF_amr_pass	0	0	94.84	1.1	1.1
ADCY1	7:45725700:C>T	20:25294986:G>A	NM_021116.4:c.2213C>T	NP_066939.1:p.Thr738Ile	Unknown significance	null	missense_variant	738	MODERATE	20.5	null	0.0097988	gnomad_AF_sas_pass	0	0	94.84	-2.9	2.9
ADCY1	7:45725706:C>T	20:25294986:G>A	NM_021116.4:c.2219C>T	NP_066939.1:p.Pro740Leu	Unknown significance	null	missense_variant	740	MODERATE	19.76	null	0.00615233	gnomad_AF_afr_pass	0	0	94.78	-3.4	3.4
ADCY1	7:45725714:A>G	20:25294986:G>A	NM_021116.4:c.2227A>G	NP_066939.1:p.Ile743Val	Unknown significance	null	missense_variant	743	MODERATE	14.13	null	0.000879229	gnomad_AF_nfe_pass	0.0897471	0.000457523	91.93	0.1	0.1
ADCY1	7:45725722:C>G	20:25294986:G>A	NM_021116.4:c.2235C>G	NP_066939.1:p.Phe745Leu	Likely benign	null	missense_variant	745	MODERATE	10.45	null	0.0097988	gnomad_AF_sas_pass	0.151257	0.000658354	83.17	-0.3	0.3
ADCY1	7:45725724:G>A	20:25294986:G>A	NM_021116.4:c.2237G>A	NP_066939.1:p.Arg746Gln	Unknown significance	null	missense_variant	746	MODERATE	24.1	null	0.00175843	gnomad_AF_nfe_pass	21.7871	0.0808651	85.24	0.4	0.4
ADCY1	7:45725733:C>G	20:25294986:G>A	NM_021116.4:c.2246C>G	NP_066939.1:p.Ser749Cys	Unknown significance	null	missense_variant	749	MODERATE	21.9	null	0.00326648	gnomad_AF_sas_pass	0	0	91.73	-1	1
ADCY1	7:45725747:A>G	20:25294986:G>A	NM_021116.4:c.2260A>G	NP_066939.1:p.Ile754Val	Unknown significance	null	missense_variant	754	MODERATE	15.75	null	0.00543656	gnomad_AF_eas_pass	134.526	0.685804	95.6	0.1	0.1
ADCY1	7:45725760:G>T	20:25294986:G>A	NM_021116.4:c.2273G>T	NP_066939.1:p.Gly758Val	Likely benign	null	missense_variant	758	MODERATE	15.89	null	0.00087991	gnomad_AF_nfe_pass	38.8367	0.407323	96.7	-2.1	2.1
ADCY1	7:45725762:C>T	20:25294986:G>A	NM_021116.4:c.2275C>T	NP_066939.1:p.Leu759Phe	Unknown significance	null	missense_variant	759	MODERATE	22.5	null	0.00326627	gnomad_AF_sas_pass	13.1547	0.0682115	96.28	0.4	0.4
ADCY1	7:45725769:C>T	20:25294986:G>A	NM_021116.4:c.2282C>T	NP_066939.1:p.Thr761Met	Likely benign	null	missense_variant	761	MODERATE	17.09	null	0.00501153	gnomad_AF_eas_pass	91.2743	0.580117	95.82	-0.5	0.5
ADCY1	7:45725783:G>A	20:25294986:G>A	NM_021116.4:c.2296G>A	NP_066939.1:p.Val766Ile	Likely benign	null	missense_variant	766	MODERATE	12.52	null	0.00326797	gnomad_AF_sas_pass	12.4081	0.0721855	89.47	-0.3	0.3
ADCY1	7:45725792:C>G	20:25294986:G>A	NM_021116.4:c.2305C>G	NP_066939.1:p.Leu769Val	Unknown significance	null	missense_variant	769	MODERATE	22.3	null	0.0064792	gnomad_AF_nfe_pass	37.9765	0.196921	85.51	0.2	0.2
ADCY1	7:45725798:G>A	20:25294986:G>A	NM_021116.4:c.2311G>A	NP_066939.1:p.Gly771Arg	Unknown significance	null	missense_variant	771	MODERATE	23.3	null	0.00543715	gnomad_AF_eas_pass	9.14324	0.0958951	75.86	-1.3	1.3
ADCY1	7:45725804:A>G	20:25294986:G>A	NM_021116.4:c.2317A>G	NP_066939.1:p.Thr773Ala	Likely benign	null	missense_variant	773	MODERATE	13.29	null	0.0123442	gnomad_AF_afr_pass	0.520877	0.00331057	72.87	0.1	0.1
ADCY1	7:45725808:G>A	20:25294986:G>A	NM_021116.4:c.2321G>A	NP_066939.1:p.Arg774Lys	Likely benign	null	missense_variant	774	MODERATE	1.278	null	0.0108743	gnomad_AF_eas_pass	173.096	0.642462	69.8	0.4	0.4
ADCY1	7:45725814:G>A	20:25294986:G>A	NM_021116.4:c.2327G>A	NP_066939.1:p.Gly776Glu	Unknown significance	null	missense_variant&splice_region_variant	776	MODERATE	19.53	null	0	null	26.9035	0.282166	52.42	-0.4	0.4
ADCY1	7:45726148:G>A	20:25294986:G>A	NM_021116.4:c.2330G>A	NP_066939.1:p.Gly777Asp	Unknown significance	null	missense_variant&splice_region_variant	777	MODERATE	17.66	null	0.00401768	gnomad_AF_afr_pass	49.2711	0.51676	44.49	-0.1	0.1
ADCY1	7:45726148:G>T	20:25294986:G>A	NM_021116.4:c.2330G>T	NP_066939.1:p.Gly777Val	Unknown significance	null	missense_variant&splice_region_variant	777	MODERATE	17.7	null	0.00291189	gnomad_AF_amr_pass	49.2711	0.51676	44.49	-0.8	0.8
ADCY1	7:45726150:G>A	20:25294986:G>A	NM_021116.4:c.2332G>A	NP_066939.1:p.Gly778Ser	Likely benign	null	missense_variant	778	MODERATE	12.61	null	0.00266747	gnomad_AF_nfe_pass	106.121	1.113	45.48	0	0
ADCY1	7:45726151:G>A	20:25294986:G>A	NM_021116.4:c.2333G>A	NP_066939.1:p.Gly778Asp	Unknown significance	null	missense_variant	778	MODERATE	19.28	null	0.0344432	gnomad_AF_afr_pass	106.121	1.113	45.48	0	0
ADCY1	7:45726151:G>C	20:25294986:G>A	NM_021116.4:c.2333G>C	NP_066939.1:p.Gly778Ala	Likely benign	null	missense_variant	778	MODERATE	14.51	null	0.00330819	gnomad_AF_sas_pass	106.121	1.113	45.48	-0.1	0.1
ADCY1	7:45726156:G>A	20:25294986:G>A	NM_021116.4:c.2338G>A	NP_066939.1:p.Val780Ile	Likely benign	null	missense_variant	780	MODERATE	0.825	null	0.0179376	gnomad_AF_nfe_pass	90.1986	0.524739	44.58	-0.1	0.1
ADCY1	7:45726162:G>A	20:25294986:G>A	NM_021116.4:c.2344G>A	NP_066939.1:p.Gly782Arg	Likely benign	null	missense_variant	782	MODERATE	14.82	null	0.000884799	gnomad_AF_nfe_pass	23.0632	0.241889	57.16	-0.7	0.7
ADCY1	7:45726165:C>T	20:25294986:G>A	NM_021116.4:c.2347C>T	NP_066939.1:p.Arg783Cys	Unknown significance	null	missense_variant	783	MODERATE	22.7	null	0.0032845	gnomad_AF_sas_pass	156.607	0.581262	62.25	0.1	0.1
ADCY1	7:45726166:G>A	20:25294986:G>A	NM_021116.4:c.2348G>A	NP_066939.1:p.Arg783His	Likely benign	null	missense_variant	783	MODERATE	16.17	null	0.00566636	gnomad_AF_amr_pass	156.607	0.581262	62.25	0	0
ADCY1	7:45726169:G>A	20:25294986:G>A	NM_021116.4:c.2351G>A	NP_066939.1:p.Ser784Asn	Unknown significance	null	missense_variant	784	MODERATE	18.2	null	0	null	2.53263	0.0183647	71.2	0	0
ADCY1	7:45726172:A>G	20:25294986:G>A	NM_021116.4:c.2354A>G	NP_066939.1:p.Tyr785Cys	Unknown significance	null	missense_variant	785	MODERATE	20.9	null	0.00544188	gnomad_AF_eas_pass	86.4144	0.360193	81.92	1.1	1.1
ADCY1	7:45726177:C>G	20:25294986:G>A	NM_021116.4:c.2359C>G	NP_066939.1:p.Pro787Ala	Unknown significance	null	missense_variant	787	MODERATE	21.3	null	0.00352715	gnomad_AF_nfe_pass	2.71924	0.0172869	88.33	-0.8	0.8
ADCY1	7:45726178:C>T	20:25294986:G>A	NM_021116.4:c.2360C>T	NP_066939.1:p.Pro787Leu	Unknown significance	null	missense_variant	787	MODERATE	23.6	null	0.0054407	gnomad_AF_eas_pass	2.71924	0.0172869	88.33	-2.6	2.6
ADCY1	7:45726205:G>A	20:25294986:G>A	NM_021116.4:c.2387G>A	NP_066939.1:p.Cys796Tyr	Unknown significance	null	missense_variant	796	MODERATE	21.6	null	0.00264145	gnomad_AF_nfe_pass	42.0964	0.272419	96.13	-0.6	0.6
ADCY1	7:45726207:G>A	20:25294986:G>A	NM_021116.4:c.2389G>A	NP_066939.1:p.Ala797Thr	Likely benign	null	missense_variant	797	MODERATE	16.96	null	0.013071	gnomad_AF_sas_pass	0	0	96.07	0.4	0.4
ADCY1	7:45726208:C>T	20:25294986:G>A	NM_021116.4:c.2390C>T	NP_066939.1:p.Ala797Val	Unknown significance	null	missense_variant	797	MODERATE	22.8	null	0.0032684	gnomad_AF_sas_pass	0	0	96.07	-2	2
ADCY1	7:45726219:C>T	20:25294986:G>A	NM_021116.4:c.2401C>T	NP_066939.1:p.His801Tyr	Unknown significance	null	missense_variant	801	MODERATE	26.9	null	0.0259235	gnomad_AF_nfe_pass	0.172489	0.000839762	95.24	-1.5	1.5
ADCY1	7:45726258:C>T	20:25294986:G>A	NM_021116.4:c.2440C>T	NP_066939.1:p.Leu814Phe	Unknown significance	null	missense_variant	814	MODERATE	25.8	null	0.0114705	gnomad_AF_afr_pass	8.66402	0.0449259	91.77	0.5	0.5
ADCY1	7:45726265:C>T	20:25294986:G>A	NM_021116.4:c.2447C>T	NP_066939.1:p.Ala816Val	Unknown significance	null	missense_variant	816	MODERATE	24.2	null	0.00312749	gnomad_AF_nfe_pass	15.7448	0.12382	91.58	-0.7	0.7
ADCY1	7:45726267:G>A	20:25294986:G>A	NM_021116.4:c.2449G>A	NP_066939.1:p.Ala817Thr	Likely benign	null	missense_variant	817	MODERATE	13.56	null	0.00335076	gnomad_AF_sas_pass	25.056	0.197045	91.45	-0.1	0.1
ADCY1	7:45726270:C>G	20:25294986:G>A	NM_021116.4:c.2452C>G	NP_066939.1:p.Gln818Glu	Unknown significance	null	missense_variant&splice_region_variant	818	MODERATE	23.6	null	0.00296279	gnomad_AF_amr_pass	73.5783	0.372074	91.19	0.3	0.3
ADCY1	7:45742980:G>T	20:25294986:G>A	NM_021116.4:c.2460G>T	NP_066939.1:p.Glu820Asp	Likely benign	null	missense_variant	820	MODERATE	17.74	null	0.0115101	gnomad_AF_afr_pass	70.532	0.361201	93.33	0.2	0.2
ADCY1	7:45742988:G>A	20:25294986:G>A	NM_021116.4:c.2468G>A	NP_066939.1:p.Arg823Gln	Unknown significance	null	missense_variant	823	MODERATE	25.2	null	0.0144617	gnomad_AF_amr_pass	70.2128	0.260602	94.07	0.6	0.6
ADCY1	7:45742991:A>C	20:25294986:G>A	NM_021116.4:c.2471A>C	NP_066939.1:p.Glu824Ala	Unknown significance	null	missense_variant	824	MODERATE	22.4	null	0.00351611	gnomad_AF_nfe_pass	59.8853	0.306678	94.48	0.2	0.2
ADCY1	7:45742991:A>G	20:25294986:G>A	NM_021116.4:c.2471A>G	NP_066939.1:p.Glu824Gly	Unknown significance	null	missense_variant	824	MODERATE	23.4	null	0.0326193	gnomad_AF_eas_pass	59.8853	0.306678	94.48	0.9	0.9
ADCY1	7:45742995:C>G	20:25294986:G>A	NM_021116.4:c.2475C>G	NP_066939.1:p.Asp825Glu	Unknown significance	null	missense_variant	825	MODERATE	16.5	null	0.00648929	gnomad_AF_nfe_pass	59.8111	0.373866	93.35	-0.2	0.2
ADCY1	7:45743052:C>A	20:25294986:G>A	NM_021116.4:c.2532C>A	NP_066939.1:p.His844Gln	Unknown significance	null	missense_variant	844	MODERATE	23.1	Adenylyl_cyclase_class-3/4/guanylyl_cyclase	0.00289251	gnomad_AF_amr_pass	32.4996	0.158224	84.95	0.5	0.5
ADCY1	7:45743052:C>G	20:25294986:G>A	NM_021116.4:c.2532C>G	NP_066939.1:p.His844Gln	Unknown significance	null	missense_variant	844	MODERATE	23.2	Adenylyl_cyclase_class-3/4/guanylyl_cyclase	0.00326648	gnomad_AF_sas_pass	32.4996	0.158224	84.95	0.5	0.5
ADCY1	7:45743053:G>A	20:25294986:G>A	NM_021116.4:c.2533G>A	NP_066939.1:p.Val845Ile	Unknown significance	null	missense_variant	845	MODERATE	24.8	Adenylyl_cyclase_class-3/4/guanylyl_cyclase	0.00326627	gnomad_AF_sas_pass	0	0	86.66	0.2	0.2
ADCY1	7:45743056:G>A	20:25294986:G>A	NM_021116.4:c.2536G>A	NP_066939.1:p.Ala846Thr	Unknown significance	null	missense_variant	846	MODERATE	25.8	Adenylyl_cyclase_class-3/4/guanylyl_cyclase	0.00615385	gnomad_AF_afr_pass	0	0	85.71	0.5	0.5
ADCY1	7:45743084:G>A	20:25294986:G>A	NM_021116.4:c.2564G>A	NP_066939.1:p.Arg855Gln	Unknown significance	null	missense_variant	855	MODERATE	32	Adenylyl_cyclase_class-3/4/guanylyl_cyclase	0.00387339	gnomad_AF_nfe_pass	149.591	0.55522	55.1	0.2	0.2
ADCY1	7:45743089:A>G	20:25294986:G>A	NM_021116.4:c.2569A>G	NP_066939.1:p.Met857Val	Unknown significance	null	missense_variant&splice_region_variant	857	MODERATE	25.4	Adenylyl_cyclase_class-3/4/guanylyl_cyclase	0.00867855	gnomad_AF_amr_pass	9.9272	0.0458461	62.56	0	0
ADCY1	7:45743214:T>C	20:25294986:G>A	NM_021116.4:c.2587T>C	NP_066939.1:p.Ser863Pro	Unknown significance	null	missense_variant	863	MODERATE	24.8	Adenylyl_cyclase_class-3/4/guanylyl_cyclase&Adenylyl_cyclase_class-3/4/guanylyl_cyclase	0.00088397	gnomad_AF_nfe_pass	61.817	0.448251	85.8	0.3	0.3
ADCY1	7:45743225:G>T	20:25294986:G>A	NM_021116.4:c.2598G>T	NP_066939.1:p.Gln866His	Unknown significance	null	missense_variant	866	MODERATE	23.6	Adenylyl_cyclase_class-3/4/guanylyl_cyclase&Adenylyl_cyclase_class-3/4/guanylyl_cyclase	0	null	63.3768	0.320487	89.35	-0.2	0.2
ADCY1	7:45743232:G>A	20:25294986:G>A	NM_021116.4:c.2605G>A	NP_066939.1:p.Val869Ile	Unknown significance	null	missense_variant	869	MODERATE	24.8	Adenylyl_cyclase_class-3/4/guanylyl_cyclase&Adenylyl_cyclase_class-3/4/guanylyl_cyclase&Adenylyl_cyclase_class-3/4/guanylyl_cyclase	0.00176588	gnomad_AF_nfe_pass	0	0	97.93	0	0
ADCY1	7:45743271:A>G	20:25294986:G>A	NM_021116.4:c.2644A>G	NP_066939.1:p.Ile882Val	Unknown significance	null	missense_variant	882	MODERATE	16.44	Adenylyl_cyclase_class-3/4/guanylyl_cyclase&Adenylyl_cyclase_class-3/4/guanylyl_cyclase&Adenylyl_cyclase_class-3/4/guanylyl_cyclase	0.0029036	gnomad_AF_amr_pass	105.483	0.537745	86.51	0	0
ADCY1	7:45743292:A>T	20:25294986:G>A	NM_021116.4:c.2665A>T	NP_066939.1:p.Met889Leu	Unknown significance	null	missense_variant	889	MODERATE	18.72	Adenylyl_cyclase_class-3/4/guanylyl_cyclase&Adenylyl_cyclase_class-3/4/guanylyl_cyclase&Adenylyl_cyclase_class-3/4/guanylyl_cyclase	0.00291749	gnomad_AF_amr_pass	24.2113	0.111814	85.22	0	0
ADCY1	7:45743298:G>A	20:25294986:G>A	NM_021116.4:c.2671G>A	NP_066939.1:p.Val891Met	Unknown significance	null	missense_variant	891	MODERATE	24.2	Adenylyl_cyclase_class-3/4/guanylyl_cyclase&Adenylyl_cyclase_class-3/4/guanylyl_cyclase&Adenylyl_cyclase_class-3/4/guanylyl_cyclase	0	null	25.6736	0.149359	91.18	0.2	0.2
ADCY1	7:45743311:G>A	20:25294986:G>A	NM_021116.4:c.2684G>A	NP_066939.1:p.Arg895Gln	Unknown significance	null	missense_variant	895	MODERATE	28.6	Adenylyl_cyclase_class-3/4/guanylyl_cyclase&Adenylyl_cyclase_class-3/4/guanylyl_cyclase&Adenylyl_cyclase_class-3/4/guanylyl_cyclase	0	gnomad_AF_afr_pass,gnomad_AF_amr_pass,gnomad_AF_eas_pass,gnomad_AF_nfe_pass,gnomad_AF_sas_pass	60.5067	0.224577	91.88	0.3	0.3
ADCY1	7:45743314:T>G	20:25294986:G>A	NM_021116.4:c.2687T>G	NP_066939.1:p.Leu896Arg	Unknown significance	null	missense_variant	896	MODERATE	26.5	Adenylyl_cyclase_class-3/4/guanylyl_cyclase&Adenylyl_cyclase_class-3/4/guanylyl_cyclase&Adenylyl_cyclase_class-3/4/guanylyl_cyclase	0	null	17.3777	0.0901094	92.61	2	2
ADCY1	7:45743316:C>T	20:25294986:G>A	NM_021116.4:c.2689C>T	NP_066939.1:p.Leu897Phe	Unknown significance	null	missense_variant	897	MODERATE	24.8	Adenylyl_cyclase_class-3/4/guanylyl_cyclase&Adenylyl_cyclase_class-3/4/guanylyl_cyclase&Adenylyl_cyclase_class-3/4/guanylyl_cyclase	0	null	0.266239	0.00138054	94.89	1.1	1.1
ADCY1	7:45743334:G>A	20:25294986:G>A	NM_021116.4:c.2707G>A	NP_066939.1:p.Asp903Asn	Unknown significance	null	missense_variant	903	MODERATE	26.9	Adenylyl_cyclase_class-3/4/guanylyl_cyclase&Adenylyl_cyclase_class-3/4/guanylyl_cyclase&Adenylyl_cyclase_class-3/4/guanylyl_cyclase	0.00624142	gnomad_AF_afr_pass	24.0649	0.150424	94.69	-0.3	0.3
ADCY1	7:45743335:A>C	20:25294986:G>A	NM_021116.4:c.2708A>C	NP_066939.1:p.Asp903Ala	Unknown significance	null	missense_variant	903	MODERATE	26.1	Adenylyl_cyclase_class-3/4/guanylyl_cyclase&Adenylyl_cyclase_class-3/4/guanylyl_cyclase&Adenylyl_cyclase_class-3/4/guanylyl_cyclase	0.0019586	gnomad_AF_nfe_pass	24.0649	0.150424	94.69	-0.7	0.7
ADCY1	7:45743342:C>G	20:25294986:G>A	NM_021116.4:c.2715C>G	NP_066939.1:p.Asp905Glu	Unknown significance	null	missense_variant	905	MODERATE	13.55	Adenylyl_cyclase_class-3/4/guanylyl_cyclase&Adenylyl_cyclase_class-3/4/guanylyl_cyclase&Adenylyl_cyclase_class-3/4/guanylyl_cyclase	0.000995798	gnomad_AF_nfe_pass	0	0	94.86	0	0
ADCY1	7:45743343:G>A	20:25294986:G>A	NM_021116.4:c.2716G>A	NP_066939.1:p.Glu906Lys	Unknown significance	null	missense_variant&splice_region_variant	906	MODERATE	24.8	Adenylyl_cyclase_class-3/4/guanylyl_cyclase&Adenylyl_cyclase_class-3/4/guanylyl_cyclase&Adenylyl_cyclase_class-3/4/guanylyl_cyclase	0.000993443	gnomad_AF_nfe_pass	76.5963	0.392257	93.48	0	0
ADCY1	7:45744120:A>G	20:25294986:G>A	NM_021116.4:c.2722A>G	NP_066939.1:p.Met908Val	Unknown significance	null	missense_variant	908	MODERATE	22.8	Adenylyl_cyclase_class-3/4/guanylyl_cyclase&Adenylyl_cyclase_class-3/4/guanylyl_cyclase&Adenylyl_cyclase_class-3/4/guanylyl_cyclase	0.0054407	gnomad_AF_eas_pass	2.83588	0.0130967	92.61	-0.5	0.5
ADCY1	7:45744121:T>C	20:25294986:G>A	NM_021116.4:c.2723T>C	NP_066939.1:p.Met908Thr	Unknown significance	null	missense_variant	908	MODERATE	26.2	Adenylyl_cyclase_class-3/4/guanylyl_cyclase&Adenylyl_cyclase_class-3/4/guanylyl_cyclase&Adenylyl_cyclase_class-3/4/guanylyl_cyclase	0.00327161	gnomad_AF_sas_pass	2.83588	0.0130967	92.61	1.3	1.3
ADCY1	7:45744129:G>A	20:25294986:G>A	NM_021116.4:c.2731G>A	NP_066939.1:p.Asp911Asn	Unknown significance	null	missense_variant	911	MODERATE	32	Adenylyl_cyclase_class-3/4/guanylyl_cyclase&Adenylyl_cyclase_class-3/4/guanylyl_cyclase&Adenylyl_cyclase_class-3/4/guanylyl_cyclase	0.00326755	gnomad_AF_sas_pass	101.198	0.63257	86.57	-0.1	0.1
ADCY1	7:45744130:A>T	20:25294986:G>A	NM_021116.4:c.2732A>T	NP_066939.1:p.Asp911Val	Unknown significance	null	missense_variant	911	MODERATE	31	Adenylyl_cyclase_class-3/4/guanylyl_cyclase&Adenylyl_cyclase_class-3/4/guanylyl_cyclase&Adenylyl_cyclase_class-3/4/guanylyl_cyclase	0.000879647	gnomad_AF_nfe_pass	101.198	0.63257	86.57	-0.4	0.4
ADCY1	7:45744131:C>A	20:25294986:G>A	NM_021116.4:c.2733C>A	NP_066939.1:p.Asp911Glu	Likely benign	null	missense_variant	911	MODERATE	16.12	Adenylyl_cyclase_class-3/4/guanylyl_cyclase&Adenylyl_cyclase_class-3/4/guanylyl_cyclase&Adenylyl_cyclase_class-3/4/guanylyl_cyclase	0	gnomad_AF_afr_pass,gnomad_AF_amr_pass,gnomad_AF_eas_pass,gnomad_AF_nfe_pass,gnomad_AF_sas_pass	101.198	0.63257	86.57	-0.1	0.1
ADCY1	7:45744162:A>G	20:25294986:G>A	NM_021116.4:c.2764A>G	NP_066939.1:p.Ile922Val	Unknown significance	null	missense_variant	922	MODERATE	22.2	Adenylyl_cyclase_class-3/4/guanylyl_cyclase&Adenylyl_cyclase_class-3/4/guanylyl_cyclase&Adenylyl_cyclase_class-3/4/guanylyl_cyclase	0.000879152	gnomad_AF_nfe_pass	47.8152	0.243758	91.67	0.5	0.5
ADCY1	7:45744183:G>A	20:25294986:G>A	NM_021116.4:c.2785G>A	NP_066939.1:p.Ala929Thr	Unknown significance	null	missense_variant	929	MODERATE	28.5	Adenylyl_cyclase_class-3/4/guanylyl_cyclase&Adenylyl_cyclase_class-3/4/guanylyl_cyclase&Adenylyl_cyclase_class-3/4/guanylyl_cyclase	0.000879229	gnomad_AF_nfe_pass	0	0	96.4	0.5	0.5
ADCY1	7:45744183:G>T	20:25294986:G>A	NM_021116.4:c.2785G>T	NP_066939.1:p.Ala929Ser	Unknown significance	null	missense_variant	929	MODERATE	27.7	Adenylyl_cyclase_class-3/4/guanylyl_cyclase&Adenylyl_cyclase_class-3/4/guanylyl_cyclase&Adenylyl_cyclase_class-3/4/guanylyl_cyclase	0.000879229	gnomad_AF_nfe_pass	0	0	96.4	1.4	1.4
ADCY1	7:45744196:C>T	20:25294986:G>A	NM_021116.4:c.2798C>T	NP_066939.1:p.Ala933Val	Unknown significance	null	missense_variant	933	MODERATE	18.23	Adenylyl_cyclase_class-3/4/guanylyl_cyclase&Adenylyl_cyclase_class-3/4/guanylyl_cyclase&Adenylyl_cyclase_class-3/4/guanylyl_cyclase	0.00326627	gnomad_AF_sas_pass	69.2369	0.544492	73.78	-0.2	0.2
ADCY1	7:45744205:C>T	20:25294986:G>A	NM_021116.4:c.2807C>T	NP_066939.1:p.Ser936Leu	Likely benign	null	missense_variant	936	MODERATE	14.47	Adenylyl_cyclase_class-3/4/guanylyl_cyclase&Adenylyl_cyclase_class-3/4/guanylyl_cyclase&Adenylyl_cyclase_class-3/4/guanylyl_cyclase	0.00615385	gnomad_AF_afr_pass	124.606	0.903549	49.18	0	0
ADCY1	7:45744215:G>C	20:25294986:G>A	NM_021116.4:c.2817G>C	NP_066939.1:p.Lys939Asn	Unknown significance	null	missense_variant&splice_region_variant	939	MODERATE	22.7	Adenylyl_cyclase_class-3/4/guanylyl_cyclase&Adenylyl_cyclase_class-3/4/guanylyl_cyclase&Adenylyl_cyclase_class-3/4/guanylyl_cyclase	0	null	207.897	0.878258	53.59	-0.1	0.1
ADCY1	7:45747949:G>A	20:25294986:G>A	NM_021116.4:c.2818G>A	NP_066939.1:p.Ala940Thr	Benign	null	missense_variant&splice_region_variant	940	MODERATE	24.1	Adenylyl_cyclase_class-3/4/guanylyl_cyclase&Adenylyl_cyclase_class-3/4/guanylyl_cyclase&Adenylyl_cyclase_class-3/4/guanylyl_cyclase	1.28952	gnomad_AF_nfe_pass	102.717	0.807784	54.38	0	0
ADCY1	7:45747952:A>G	20:25294986:G>A	NM_021116.4:c.2821A>G	NP_066939.1:p.Lys941Glu	Unknown significance	null	missense_variant	941	MODERATE	22.1	Adenylyl_cyclase_class-3/4/guanylyl_cyclase&Adenylyl_cyclase_class-3/4/guanylyl_cyclase&Adenylyl_cyclase_class-3/4/guanylyl_cyclase	0.000879368	gnomad_AF_nfe_pass	176.337	0.744933	62.69	0	0
ADCY1	7:45747953:A>G	20:25294986:G>A	NM_021116.4:c.2822A>G	NP_066939.1:p.Lys941Arg	Unknown significance	null	missense_variant	941	MODERATE	22.1	Adenylyl_cyclase_class-3/4/guanylyl_cyclase&Adenylyl_cyclase_class-3/4/guanylyl_cyclase&Adenylyl_cyclase_class-3/4/guanylyl_cyclase	0.0543715	gnomad_AF_eas_pass	176.337	0.744933	62.69	-0.2	0.2
ADCY1	7:45747956:A>G	20:25294986:G>A	NM_021116.4:c.2825A>G	NP_066939.1:p.Lys942Arg	Unknown significance	null	missense_variant	942	MODERATE	22.5	Adenylyl_cyclase_class-3/4/guanylyl_cyclase&Adenylyl_cyclase_class-3/4/guanylyl_cyclase&Adenylyl_cyclase_class-3/4/guanylyl_cyclase	0.0123094	gnomad_AF_nfe_pass	119.283	0.503911	73.47	-0.5	0.5
ADCY1	7:45747959:C>T	20:25294986:G>A	NM_021116.4:c.2828C>T	NP_066939.1:p.Ser943Phe	Unknown significance	null	missense_variant	943	MODERATE	25.4	Adenylyl_cyclase_class-3/4/guanylyl_cyclase&Adenylyl_cyclase_class-3/4/guanylyl_cyclase&Adenylyl_cyclase_class-3/4/guanylyl_cyclase	0.00326797	gnomad_AF_sas_pass	26.8939	0.195014	85.58	-0.4	0.4
ADCY1	7:45747964:T>G	20:25294986:G>A	NM_021116.4:c.2833T>G	NP_066939.1:p.Ser945Ala	Likely benign	null	missense_variant	945	MODERATE	17.82	Adenylyl_cyclase_class-3/4/guanylyl_cyclase&Adenylyl_cyclase_class-3/4/guanylyl_cyclase&Adenylyl_cyclase_class-3/4/guanylyl_cyclase	0.00289385	gnomad_AF_amr_pass	10.9968	0.0797402	89.69	-0.1	0.1
ADCY1	7:45747965:C>A	20:25294986:G>A	NM_021116.4:c.2834C>A	NP_066939.1:p.Ser945Tyr	Likely benign	null	missense_variant	945	MODERATE	18.72	Adenylyl_cyclase_class-3/4/guanylyl_cyclase&Adenylyl_cyclase_class-3/4/guanylyl_cyclase&Adenylyl_cyclase_class-3/4/guanylyl_cyclase	0	null	10.9968	0.0797402	89.69	-1.4	1.4
ADCY1	7:45747965:C>T	20:25294986:G>A	NM_021116.4:c.2834C>T	NP_066939.1:p.Ser945Phe	Likely benign	null	missense_variant	945	MODERATE	21.7	Adenylyl_cyclase_class-3/4/guanylyl_cyclase&Adenylyl_cyclase_class-3/4/guanylyl_cyclase&Adenylyl_cyclase_class-3/4/guanylyl_cyclase	0.000879152	gnomad_AF_nfe_pass	10.9968	0.0797402	89.69	-1	1
ADCY1	7:45747968:C>T	20:25294986:G>A	NM_021116.4:c.2837C>T	NP_066939.1:p.Ser946Phe	Unknown significance	null	missense_variant	946	MODERATE	22.6	Adenylyl_cyclase_class-3/4/guanylyl_cyclase&Adenylyl_cyclase_class-3/4/guanylyl_cyclase&Adenylyl_cyclase_class-3/4/guanylyl_cyclase	0.00263741	gnomad_AF_nfe_pass	16.6226	0.120535	89.95	-0.8	0.8
ADCY1	7:45747980:C>T	20:25294986:G>A	NM_021116.4:c.2849C>T	NP_066939.1:p.Thr950Met	Unknown significance	null	missense_variant	950	MODERATE	22.8	Adenylyl_cyclase_class-3/4/guanylyl_cyclase&Adenylyl_cyclase_class-3/4/guanylyl_cyclase&Adenylyl_cyclase_class-3/4/guanylyl_cyclase	0.0130668	gnomad_AF_sas_pass	16.7686	0.106578	94.11	-0.9	0.9
ADCY1	7:45747985:G>T	20:25294986:G>A	NM_021116.4:c.2854G>T	NP_066939.1:p.Ala952Ser	Unknown significance	null	missense_variant	952	MODERATE	22.5	Adenylyl_cyclase_class-3/4/guanylyl_cyclase&Adenylyl_cyclase_class-3/4/guanylyl_cyclase&Adenylyl_cyclase_class-3/4/guanylyl_cyclase	0.00326627	gnomad_AF_sas_pass	0	0	96.24	1.1	1.1
ADCY1	7:45747986:C>T	20:25294986:G>A	NM_021116.4:c.2855C>T	NP_066939.1:p.Ala952Val	Unknown significance	null	missense_variant	952	MODERATE	22.3	Adenylyl_cyclase_class-3/4/guanylyl_cyclase&Adenylyl_cyclase_class-3/4/guanylyl_cyclase&Adenylyl_cyclase_class-3/4/guanylyl_cyclase	0.0271828	gnomad_AF_eas_pass	0	0	96.24	-2.6	2.6
ADCY1	7:45747997:A>G	20:25294986:G>A	NM_021116.4:c.2866A>G	NP_066939.1:p.Ile956Val	Unknown significance	null	missense_variant	956	MODERATE	19.31	Adenylyl_cyclase_class-3/4/guanylyl_cyclase&Adenylyl_cyclase_class-3/4/guanylyl_cyclase&Adenylyl_cyclase_class-3/4/guanylyl_cyclase	0.00326627	gnomad_AF_sas_pass	4.56716	0.023283	96.9	0.5	0.5
ADCY1	7:45748007:T>G	20:25294986:G>A	NM_021116.4:c.2876T>G	NP_066939.1:p.Phe959Cys	Unknown significance	null	missense_variant	959	MODERATE	29.7	Adenylyl_cyclase_class-3/4/guanylyl_cyclase&Adenylyl_cyclase_class-3/4/guanylyl_cyclase&Adenylyl_cyclase_class-3/4/guanylyl_cyclase	0	null	0.497639	0.002166	97.52	1.6	1.6
ADCY1	7:45748011:C>G	20:25294986:G>A	NM_021116.4:c.2880C>G	NP_066939.1:p.Asp960Glu	Likely benign	null	missense_variant	960	MODERATE	12.08	Adenylyl_cyclase_class-3/4/guanylyl_cyclase&Adenylyl_cyclase_class-3/4/guanylyl_cyclase&Adenylyl_cyclase_class-3/4/guanylyl_cyclase	0.000879013	gnomad_AF_nfe_pass	58.8535	0.367881	96.16	-0.3	0.3
ADCY1	7:45748012:G>A	20:25294986:G>A	NM_021116.4:c.2881G>A	NP_066939.1:p.Val961Ile	Unknown significance	null	missense_variant	961	MODERATE	23.3	Adenylyl_cyclase_class-3/4/guanylyl_cyclase&Adenylyl_cyclase_class-3/4/guanylyl_cyclase&Adenylyl_cyclase_class-3/4/guanylyl_cyclase	0.0160244	gnomad_AF_afr_pass	27.3097	0.158877	96.03	-0.1	0.1
ADCY1	7:45748012:G>C	20:25294986:G>A	NM_021116.4:c.2881G>C	NP_066939.1:p.Val961Leu	Unknown significance	null	missense_variant	961	MODERATE	24	Adenylyl_cyclase_class-3/4/guanylyl_cyclase&Adenylyl_cyclase_class-3/4/guanylyl_cyclase&Adenylyl_cyclase_class-3/4/guanylyl_cyclase	0.00326627	gnomad_AF_sas_pass	27.3097	0.158877	96.03	0	0
ADCY1	7:45748019:A>G	20:25294986:G>A	NM_021116.4:c.2888A>G	NP_066939.1:p.Asp963Gly	Unknown significance	null	missense_variant	963	MODERATE	24.2	Adenylyl_cyclase_class-3/4/guanylyl_cyclase&Adenylyl_cyclase_class-3/4/guanylyl_cyclase&Adenylyl_cyclase_class-3/4/guanylyl_cyclase	0.000879013	gnomad_AF_nfe_pass	36.0594	0.2254	96.17	0.4	0.4
ADCY1	7:45748043:A>G	20:25294986:G>A	NM_021116.4:c.2912A>G	NP_066939.1:p.Asn971Ser	Unknown significance	null	missense_variant	971	MODERATE	25.1	Adenylyl_cyclase_class-3/4/guanylyl_cyclase&Adenylyl_cyclase_class-3/4/guanylyl_cyclase&Adenylyl_cyclase_class-3/4/guanylyl_cyclase	0.0114863	gnomad_AF_afr_pass	30.5789	0.191325	92.52	0.1	0.1
ADCY1	7:45748045:G>A	20:25294986:G>A	NM_021116.4:c.2914G>A	NP_066939.1:p.Asp972Asn	Unknown significance	null	missense_variant	972	MODERATE	22.9	Adenylyl_cyclase_class-3/4/guanylyl_cyclase&Adenylyl_cyclase_class-3/4/guanylyl_cyclase&Adenylyl_cyclase_class-3/4/guanylyl_cyclase	0.00543774	gnomad_AF_eas_pass	125.849	0.786653	94.33	-0.1	0.1
ADCY1	7:45748045:G>C	20:25294986:G>A	NM_021116.4:c.2914G>C	NP_066939.1:p.Asp972His	Unknown significance	null	missense_variant	972	MODERATE	25.6	Adenylyl_cyclase_class-3/4/guanylyl_cyclase&Adenylyl_cyclase_class-3/4/guanylyl_cyclase&Adenylyl_cyclase_class-3/4/guanylyl_cyclase	0.000879167	gnomad_AF_nfe_pass	125.849	0.786653	94.33	-0.2	0.2
ADCY1	7:45748054:C>T	20:25294986:G>A	NM_021116.4:c.2923C>T	NP_066939.1:p.Leu975Phe	Unknown significance	null	missense_variant	975	MODERATE	25.5	Adenylyl_cyclase_class-3/4/guanylyl_cyclase&Adenylyl_cyclase_class-3/4/guanylyl_cyclase&Adenylyl_cyclase_class-3/4/guanylyl_cyclase	0.00326691	gnomad_AF_sas_pass	0	0	97.41	0.5	0.5
ADCY1	7:45750133:A>G	20:25294986:G>A	NM_021116.4:c.2939A>G	NP_066939.1:p.Asn980Ser	Unknown significance	null	missense_variant	980	MODERATE	25.5	Adenylyl_cyclase_class-3/4/guanylyl_cyclase&Adenylyl_cyclase_class-3/4/guanylyl_cyclase&Adenylyl_cyclase_class-3/4/guanylyl_cyclase	0.00565643	gnomad_AF_amr_pass	9.51775	0.0595503	97.31	0.2	0.2
ADCY1	7:45750142:C>T	20:25294986:G>A	NM_021116.4:c.2948C>T	NP_066939.1:p.Pro983Leu	Unknown significance	null	missense_variant	983	MODERATE	29.2	Adenylyl_cyclase_class-3/4/guanylyl_cyclase&Adenylyl_cyclase_class-3/4/guanylyl_cyclase&Adenylyl_cyclase_class-3/4/guanylyl_cyclase	0.0061546	gnomad_AF_afr_pass	86.2337	0.548212	90.58	-0.4	0.4
ADCY1	7:45750168:C>T	20:25294986:G>A	NM_021116.4:c.2974C>T	NP_066939.1:p.Arg992Cys	Unknown significance	null	missense_variant	992	MODERATE	31	Adenylyl_cyclase_class-3/4/guanylyl_cyclase&Adenylyl_cyclase_class-4/guanylyl_cyclase&_conserved_site&Adenylyl_cyclase_class-3/4/guanylyl_cyclase&Adenylyl_cyclase_class-3/4/guanylyl_cyclase	0.00289335	gnomad_AF_amr_pass	106.285	0.394486	69.95	0.8	0.8
ADCY1	7:45750169:G>A	20:25294986:G>A	NM_021116.4:c.2975G>A	NP_066939.1:p.Arg992His	Unknown significance	null	missense_variant	992	MODERATE	31	Adenylyl_cyclase_class-3/4/guanylyl_cyclase&Adenylyl_cyclase_class-4/guanylyl_cyclase&_conserved_site&Adenylyl_cyclase_class-3/4/guanylyl_cyclase&Adenylyl_cyclase_class-3/4/guanylyl_cyclase	0	null	106.285	0.394486	69.95	0.2	0.2
ADCY1	7:45750207:G>A	20:25294986:G>A	NM_021116.4:c.3013G>A	NP_066939.1:p.Val1005Met	Unknown significance	null	missense_variant	1005	MODERATE	29.8	Adenylyl_cyclase_class-3/4/guanylyl_cyclase&Adenylyl_cyclase_class-4/guanylyl_cyclase&_conserved_site&Adenylyl_cyclase_class-3/4/guanylyl_cyclase&Adenylyl_cyclase_class-3/4/guanylyl_cyclase	0.00543774	gnomad_AF_eas_pass	8.2796	0.0481674	92.78	0.4	0.4
ADCY1	7:45750241:G>A	20:25294986:G>A	NM_021116.4:c.3047G>A	NP_066939.1:p.Gly1016Asp	Unknown significance	null	missense_variant	1016	MODERATE	25.3	Adenylyl_cyclase_class-3/4/guanylyl_cyclase&Adenylyl_cyclase_class-3/4/guanylyl_cyclase	0.0129752	gnomad_AF_nfe_pass	0	0	95.45	0.5	0.5
ADCY1	7:45753293:T>G	20:25294986:G>A	NM_021116.4:c.3059T>G	NP_066939.1:p.Val1020Gly	Unknown significance	null	missense_variant&splice_region_variant	1020	MODERATE	33	Adenylyl_cyclase_class-3/4/guanylyl_cyclase&Adenylyl_cyclase_class-3/4/guanylyl_cyclase	0	gnomad_AF_afr_pass,gnomad_AF_amr_pass,gnomad_AF_eas_pass,gnomad_AF_nfe_pass,gnomad_AF_sas_pass	0	0	97.97	5	5
ADCY1	7:45753310:C>T	20:25294986:G>A	NM_021116.4:c.3076C>T	NP_066939.1:p.Arg1026Trp	Unknown significance	null	missense_variant	1026	MODERATE	28.9	Adenylyl_cyclase_class-3/4/guanylyl_cyclase&Adenylyl_cyclase_class-3/4/guanylyl_cyclase	0.00543774	gnomad_AF_eas_pass	143.268	0.531754	95.08	-0.2	0.2
ADCY1	7:45753311:G>A	20:25294986:G>A	NM_021116.4:c.3077G>A	NP_066939.1:p.Arg1026Gln	Unknown significance	null	missense_variant	1026	MODERATE	23.8	Adenylyl_cyclase_class-3/4/guanylyl_cyclase&Adenylyl_cyclase_class-3/4/guanylyl_cyclase	0.00801282	gnomad_AF_afr_pass	143.268	0.531754	95.08	0.1	0.1
ADCY1	7:45753326:G>A	20:25294986:G>A	NM_021116.4:c.3092G>A	NP_066939.1:p.Cys1031Tyr	Likely benign	null	missense_variant	1031	MODERATE	15.31	Adenylyl_cyclase_class-3/4/guanylyl_cyclase&Adenylyl_cyclase_class-3/4/guanylyl_cyclase	0.000879415	gnomad_AF_nfe_pass	6.25187	0.0404578	87.84	-1.6	1.6
ADCY1	7:45753329:C>A	20:25294986:G>A	NM_021116.4:c.3095C>A	NP_066939.1:p.Pro1032His	Likely benign	null	missense_variant	1032	MODERATE	18.6	Adenylyl_cyclase_class-3/4/guanylyl_cyclase&Adenylyl_cyclase_class-3/4/guanylyl_cyclase	0.00326627	gnomad_AF_sas_pass	66.7549	0.424379	90.46	-0.5	0.5
ADCY1	7:45753336:C>G	20:25294986:G>A	NM_021116.4:c.3102C>G	NP_066939.1:p.His1034Gln	Likely benign	null	missense_variant	1034	MODERATE	16.08	Adenylyl_cyclase_class-3/4/guanylyl_cyclase&Adenylyl_cyclase_class-3/4/guanylyl_cyclase	0.00289268	gnomad_AF_amr_pass	79.5768	0.387419	93.16	0.2	0.2
ADCY1	7:45753347:G>A	20:25294986:G>A	NM_021116.4:c.3113G>A	NP_066939.1:p.Arg1038Gln	Unknown significance	null	missense_variant	1038	MODERATE	32	Adenylyl_cyclase_class-3/4/guanylyl_cyclase&Adenylyl_cyclase_class-3/4/guanylyl_cyclase	0.000879214	gnomad_AF_nfe_pass	102.96	0.382147	93.71	0.5	0.5
ADCY1	7:45753353:A>C	20:25294986:G>A	NM_021116.4:c.3119A>C	NP_066939.1:p.Lys1040Thr	Unknown significance	null	missense_variant	1040	MODERATE	22.4	Adenylyl_cyclase_class-3/4/guanylyl_cyclase	0.00289235	gnomad_AF_amr_pass	165.415	0.698794	94.25	-0.2	0.2
ADCY1	7:45753376:G>A	20:25294986:G>A	NM_021116.4:c.3142G>A	NP_066939.1:p.Glu1048Lys	Unknown significance	null	missense_variant	1048	MODERATE	23.7	Adenylyl_cyclase_class-3/4/guanylyl_cyclase	0.00615157	gnomad_AF_afr_pass	111.088	0.56889	93.59	0.3	0.3
ADCY1	7:45753401:G>C	20:25294986:G>A	NM_021116.4:c.3167G>C	NP_066939.1:p.Gly1056Ala	Unknown significance	null	missense_variant	1056	MODERATE	23	Adenylyl_cyclase_class-3/4/guanylyl_cyclase	0.0293964	gnomad_AF_sas_pass	0	0	90.1	-0.7	0.7
ADCY1	7:45753401:G>T	20:25294986:G>A	NM_021116.4:c.3167G>T	NP_066939.1:p.Gly1056Val	Unknown significance	null	missense_variant	1056	MODERATE	24.8	Adenylyl_cyclase_class-3/4/guanylyl_cyclase	0.000879044	gnomad_AF_nfe_pass	0	0	90.1	-1.6	1.6
ADCY1	7:45753403:A>G	20:25294986:G>A	NM_021116.4:c.3169A>G	NP_066939.1:p.Arg1057Gly	Unknown significance	null	missense_variant	1057	MODERATE	23.9	null	0.00615233	gnomad_AF_afr_pass	49.1604	0.182464	85.61	1.6	1.6
ADCY1	7:45753412:G>A	20:25294986:G>A	NM_021116.4:c.3178G>A	NP_066939.1:p.Gly1060Arg	Unknown significance	null	missense_variant	1060	MODERATE	23	null	0.00289084	gnomad_AF_amr_pass	102.368	1.07365	49.83	-0.1	0.1
ADCY1	7:45753418:G>A	20:25294986:G>A	NM_021116.4:c.3184G>A	NP_066939.1:p.Gly1062Ser	Benign	null	missense_variant	1062	MODERATE	15.02	null	1.05827	gnomad_AF_sas_pass	53.38	0.559854	39.84	-0.4	0.4
ADCY1	7:45753419:G>T	20:25294986:G>A	NM_021116.4:c.3185G>T	NP_066939.1:p.Gly1062Val	Likely benign	null	missense_variant	1062	MODERATE	19.96	null	0	null	53.38	0.559854	39.84	-0.6	0.6
ADCY1	7:45753434:C>G	20:25294986:G>A	NM_021116.4:c.3200C>G	NP_066939.1:p.Ser1067Cys	Unknown significance	null	missense_variant	1067	MODERATE	23.6	null	0	null	33.0422	0.239597	39.9	0.2	0.2
ADCY1	7:45753434:C>T	20:25294986:G>A	NM_021116.4:c.3200C>T	NP_066939.1:p.Ser1067Phe	Unknown significance	null	missense_variant	1067	MODERATE	21.6	null	0.160385	gnomad_AF_eas_pass	33.0422	0.239597	39.9	-0.5	0.5
ADCY1	7:45753448:C>G	20:25294986:G>A	NM_021116.4:c.3214C>G	NP_066939.1:p.Arg1072Gly	Unknown significance	null	missense_variant	1072	MODERATE	22.4	null	0.0360461	gnomad_AF_afr_pass	65.1029	0.241636	34.69	1.4	1.4
ADCY1	7:45753448:C>T	20:25294986:G>A	NM_021116.4:c.3214C>T	NP_066939.1:p.Arg1072Trp	Unknown significance	null	missense_variant	1072	MODERATE	24.6	null	0.00543656	gnomad_AF_eas_pass	65.1029	0.241636	34.69	-0.4	0.4
ADCY1	7:45753449:G>A	20:25294986:G>A	NM_021116.4:c.3215G>A	NP_066939.1:p.Arg1072Gln	Unknown significance	null	missense_variant	1072	MODERATE	18.89	null	0.00464439	gnomad_AF_nfe_pass	65.1029	0.241636	34.69	0.3	0.3
ADCY1	7:45753455:T>C	20:25294986:G>A	NM_021116.4:c.3221T>C	NP_066939.1:p.Met1074Thr	Unknown significance	null	missense_variant	1074	MODERATE	14.85	null	0.00543656	gnomad_AF_eas_pass	123.857	0.572	25.46	0.2	0.2
ADCY1	7:45753461:C>A	20:25294986:G>A	NM_021116.4:c.3227C>A	NP_066939.1:p.Pro1076Gln	Unknown significance	null	missense_variant	1076	MODERATE	17.14	null	0.00326627	gnomad_AF_sas_pass	113.962	0.72449	30.24	0.1	0.1
ADCY1	7:45753464:T>G	20:25294986:G>A	NM_021116.4:c.3230T>G	NP_066939.1:p.Phe1077Cys	Likely benign	null	missense_variant	1077	MODERATE	10.66	null	0.000879105	gnomad_AF_nfe_pass	193.863	0.843797	28.19	0.3	0.3
ADCY1	7:45753467:G>A	20:25294986:G>A	NM_021116.4:c.3233G>A	NP_066939.1:p.Gly1078Glu	Unknown significance	null	missense_variant	1078	MODERATE	22.7	null	0.00400641	gnomad_AF_afr_pass	77.4155	0.811941	26.08	0	0
ADCY1	7:45753473:C>T	20:25294986:G>A	NM_021116.4:c.3239C>T	NP_066939.1:p.Ala1080Val	Likely benign	null	missense_variant	1080	MODERATE	22.8	null	0.00263746	gnomad_AF_nfe_pass	90.8696	0.714616	26.22	-0.1	0.1
ADCY1	7:45753476:G>T	20:25294986:G>A	NM_021116.4:c.3242G>T	NP_066939.1:p.Gly1081Val	Unknown significance	null	missense_variant	1081	MODERATE	23.6	null	0.00400641	gnomad_AF_afr_pass	74.0392	0.77653	25.48	-0.2	0.2
ADCY1	7:45753485:G>A	20:25294986:G>A	NM_021116.4:c.3251G>A	NP_066939.1:p.Gly1084Asp	Likely benign	null	missense_variant	1084	MODERATE	17.07	null	0.0761157	gnomad_AF_afr_pass	70.4116	0.738483	29.98	0	0
ADCY1	7:45753487:A>G	20:25294986:G>A	NM_021116.4:c.3253A>G	NP_066939.1:p.Arg1085Gly	Unknown significance	null	missense_variant	1085	MODERATE	23.4	null	0	null	206.313	0.76575	28.32	0.4	0.4
ADCY1	7:45753489:A>T	20:25294986:G>A	NM_021116.4:c.3255A>T	NP_066939.1:p.Arg1085Ser	Unknown significance	null	missense_variant	1085	MODERATE	22.8	null	0.000879399	gnomad_AF_nfe_pass	206.313	0.76575	28.32	0.2	0.2
ADCY1	7:45753490:C>T	20:25294986:G>A	NM_021116.4:c.3256C>T	NP_066939.1:p.Arg1086Cys	Unknown significance	null	missense_variant	1086	MODERATE	23.1	null	0.0108755	gnomad_AF_eas_pass	204.378	0.758568	30.61	0.2	0.2
ADCY1	7:45753493:C>T	20:25294986:G>A	NM_021116.4:c.3259C>T	NP_066939.1:p.Pro1087Ser	Unknown significance	null	missense_variant	1087	MODERATE	17.18	null	0.000879771	gnomad_AF_nfe_pass	40.8763	0.259862	39.5	0.4	0.4
ADCY1	7:45753494:C>T	20:25294986:G>A	NM_021116.4:c.3260C>T	NP_066939.1:p.Pro1087Leu	Unknown significance	null	missense_variant	1087	MODERATE	19.73	null	0.00326627	gnomad_AF_sas_pass	40.8763	0.259862	39.5	-0.2	0.2
ADCY1	7:45753496:C>A	20:25294986:G>A	NM_021116.4:c.3262C>A	NP_066939.1:p.Pro1088Thr	Unknown significance	null	missense_variant	1088	MODERATE	9.041	null	0.011564	gnomad_AF_amr_pass	77.7985	0.494586	37.43	0	0
ADCY1	7:45753496:C>T	20:25294986:G>A	NM_021116.4:c.3262C>T	NP_066939.1:p.Pro1088Ser	Likely benign	null	missense_variant	1088	MODERATE	12.31	null	0.105274	gnomad_AF_eas_pass	77.7985	0.494586	37.43	0.2	0.2
ADCY1	7:45753497:C>T	20:25294986:G>A	NM_021116.4:c.3263C>T	NP_066939.1:p.Pro1088Leu	Unknown significance	null	missense_variant	1088	MODERATE	22.7	null	0.0097988	gnomad_AF_sas_pass	77.7985	0.494586	37.43	-0.2	0.2
ADCY1	7:45753499:G>C	20:25294986:G>A	NM_021116.4:c.3265G>C	NP_066939.1:p.Val1089Leu	Likely benign	null	missense_variant	1089	MODERATE	0.736	null	0.00615309	gnomad_AF_afr_pass	138.36	0.804922	41.1	0	0
ADCY1	7:45753510:G>A	20:25294986:G>A	NM_021116.4:c.3276G>A	NP_066939.1:p.Met1092Ile	Likely benign	null	missense_variant	1092	MODERATE	4.799	null	0	null	92.6624	0.427936	33.72	0.1	0.1
ADCY1	7:45753517:G>A	20:25294986:G>A	NM_021116.4:c.3283G>A	NP_066939.1:p.Val1095Ile	Likely benign	null	missense_variant	1095	MODERATE	8.527	null	0.00578235	gnomad_AF_amr_pass	100.199	0.582917	27.47	-0.1	0.1
ADCY1	7:45753528:G>T	20:25294986:G>A	NM_021116.4:c.3294G>T	NP_066939.1:p.Arg1098Ser	Likely benign	null	missense_variant	1098	MODERATE	4.759	null	0.00326648	gnomad_AF_sas_pass	258.528	0.959554	25.12	0.1	0.1
ADCY1	7:45753529:G>C	20:25294986:G>A	NM_021116.4:c.3295G>C	NP_066939.1:p.Ala1099Pro	Likely benign	null	missense_variant	1099	MODERATE	12.8	null	0.000881042	gnomad_AF_nfe_pass	127.14	0.99985	28.36	0	0
ADCY1	7:45753541:C>T	20:25294986:G>A	NM_021116.4:c.3307C>T	NP_066939.1:p.Pro1103Ser	Likely benign	null	missense_variant	1103	MODERATE	8.377	null	0.00155263	gnomad_AF_nfe_pass	147.546	0.93799	29.5	0.2	0.2
ADCY1	7:45753547:T>G	20:25294986:G>A	NM_021116.4:c.3313T>G	NP_066939.1:p.Ser1105Ala	Likely benign	null	missense_variant	1105	MODERATE	0.111	null	0.000882285	gnomad_AF_nfe_pass	88.8702	0.64442	26.33	-0.1	0.1
ADCY1	7:45753569:C>T	20:25294986:G>A	NM_021116.4:c.3335C>T	NP_066939.1:p.Ser1112Phe	Unknown significance	null	missense_variant	1112	MODERATE	17.46	null	0.00654279	gnomad_AF_sas_pass	126.873	0.919989	28.43	0	0
ADCY1	7:45753571:G>A	20:25294986:G>A	NM_021116.4:c.3337G>A	NP_066939.1:p.Ala1113Thr	Likely benign	null	missense_variant	1113	MODERATE	1.605	null	0.0326619	gnomad_AF_eas_pass	122.703	0.964962	29.6	0	0
ADCY1	7:45753574:G>A	20:25294986:G>A	NM_021116.4:c.3340G>A	NP_066939.1:p.Ala1114Thr	Likely benign	null	missense_variant	1114	MODERATE	11.32	null	0.00327161	gnomad_AF_sas_pass	109.26	0.859238	33.91	0	0
ADCY1	7:45753575:C>G	20:25294986:G>A	NM_021116.4:c.3341C>G	NP_066939.1:p.Ala1114Gly	Unknown significance	null	missense_variant	1114	MODERATE	18.38	null	0.00544366	gnomad_AF_eas_pass	109.26	0.859238	33.91	0.2	0.2
ADCY1	7:45753578:C>T	20:25294986:G>A	NM_021116.4:c.3344C>T	NP_066939.1:p.Ala1115Val	Unknown significance	null	missense_variant	1115	MODERATE	20.7	null	0.0120695	gnomad_AF_afr_pass	116.335	0.914878	34.51	0	0
ADCY1	7:45753581:G>A	20:25294986:G>A	NM_021116.4:c.3347G>A	NP_066939.1:p.Gly1116Glu	Unknown significance	null	missense_variant	1116	MODERATE	19.13	null	0.00804764	gnomad_AF_afr_pass	36.637	0.384252	31.54	-0.2	0.2
ADCY1	7:45753587:A>T	20:25294986:G>A	NM_021116.4:c.3353A>T	NP_066939.1:p.Glu1118Val	Unknown significance	null	missense_variant	1118	MODERATE	24.9	null	0.00178263	gnomad_AF_nfe_pass	131.822	0.675073	30.43	-0.4	0.4
ADGRV1	5:89854717:C>T	20:25294986:G>A	NM_032119.4:c.5C>T	NP_115495.3:p.Ser2Leu	Likely benign	null	missense_variant	2	MODERATE	23.2	null	0.00304164	gnomad_AF_nfe_pass	139.365	1.01057	26.89	-0.1	0.1
ADGRV1	5:89854728:G>T	20:25294986:G>A	NM_032119.4:c.16G>T	NP_115495.3:p.Gly6Trp	Unknown significance	null	missense_variant	6	MODERATE	21.7	null	0	null	0	0	26.62	-2.8	2.8
ADGRV1	5:89910657:C>A	20:25294986:G>A	NM_032119.4:c.28C>A	NP_115495.3:p.Pro10Thr	Likely benign	null	missense_variant	10	MODERATE	12.15	null	0	null	0	0	35.51	0.2	0.2
ADGRV1	5:89910661:C>G	20:25294986:G>A	NM_032119.4:c.32C>G	NP_115495.3:p.Ser11Cys	Unknown significance	null	missense_variant	11	MODERATE	23.1	null	0.00329446	gnomad_AF_sas_pass	10.174	0.0737743	34.55	-0.5	0.5
ADGRV1	5:89910671:A>T	20:25294986:G>A	NM_032119.4:c.42A>T	NP_115495.3:p.Leu14Phe	Likely benign	null	missense_variant	14	MODERATE	12.95	null	0.00292261	gnomad_AF_amr_pass	0	0	46.79	0.9	0.9
ADGRV1	5:89910681:C>T	20:25294986:G>A	NM_032119.4:c.52C>T	NP_115495.3:p.Leu18Phe	Unknown significance	null	missense_variant	18	MODERATE	15.46	null	0.00988077	gnomad_AF_sas_pass	0	0	46.24	1.2	1.2
ADGRV1	5:89910688:C>T	20:25294986:G>A	NM_032119.4:c.59C>T	NP_115495.3:p.Ser20Leu	Likely benign	null	missense_variant	20	MODERATE	16.74	null	0	null	42.0917	0.305217	42.75	-2.7	2.7
ADGRV1	5:89910708:G>C	20:25294986:G>A	NM_032119.4:c.79G>C	NP_115495.3:p.Val27Leu	Likely benign	null	missense_variant	27	MODERATE	8.558	null	0	null	67.0502	0.390071	36.24	0.3	0.3
ADGRV1	5:89910709:T>G	20:25294986:G>A	NM_032119.4:c.80T>G	NP_115495.3:p.Val27Gly	Unknown significance	null	missense_variant	27	MODERATE	15.32	null	0.00268976	gnomad_AF_nfe_pass	67.0502	0.390071	36.24	1.9	1.9
ADGRV1	5:89910713:T>G	20:25294986:G>A	NM_032119.4:c.84T>G	NP_115495.3:p.Phe28Leu	Likely benign	null	missense_variant	28	MODERATE	17.04	null	0.00179498	gnomad_AF_nfe_pass	0	0	38.54	0.5	0.5
ADGRV1	5:89910726:A>G	20:25294986:G>A	NM_032119.4:c.97A>G	NP_115495.3:p.Ile33Val	Likely benign	null	missense_variant	33	MODERATE	14.72	null	0.000907803	gnomad_AF_nfe_pass	0	0	83.97	0.4	0.4
ADGRV1	5:89910728:A>G	20:25294986:G>A	NM_032119.4:c.99A>G	NP_115495.3:p.Ile33Met	Unknown significance	null	missense_variant	33	MODERATE	22.5	null	0	null	0	0	83.97	1.5	1.5
ADGRV1	5:89910731:A>C	20:25294986:G>A	NM_032119.4:c.102A>C	NP_115495.3:p.Arg34Ser	Unknown significance	null	missense_variant	34	MODERATE	18.97	null	0	gnomad_AF_afr_pass,gnomad_AF_sas_pass,gnomad_AF_amr_pass,gnomad_AF_eas_pass,gnomad_AF_nfe_pass	76.8368	0.285187	85.58	1.3	1.3
ADGRV1	5:89910742:A>G	20:25294986:G>A	NM_032119.4:c.113A>G	NP_115495.3:p.Gln38Arg	Unknown significance	null	missense_variant	38	MODERATE	24.5	null	0.0136874	gnomad_AF_afr_pass	116.219	0.587703	75.48	0	0
ADGRV1	5:89910748:A>T	20:25294986:G>A	NM_032119.4:c.119A>T	NP_115495.3:p.Glu40Val	Unknown significance	null	missense_variant	40	MODERATE	23.1	null	0.00300048	gnomad_AF_amr_pass	133.483	0.683578	79.31	0	0
ADGRV1	5:89910750:T>A	20:25294986:G>A	NM_032119.4:c.121T>A	NP_115495.3:p.Phe41Ile	Unknown significance	null	missense_variant	41	MODERATE	26.9	null	0	null	22.4112	0.097546	79.66	1.3	1.3
ADGRV1	5:89910753:G>A	20:25294986:G>A	NM_032119.4:c.124G>A	NP_115495.3:p.Val42Ile	Likely benign	null	missense_variant	42	MODERATE	15.43	null	0.00574977	gnomad_AF_eas_pass	94.7946	0.551478	79.83	0.1	0.1
ADGRV1	5:89910754:T>A	20:25294986:G>A	NM_032119.4:c.125T>A	NP_115495.3:p.Val42Asp	Unknown significance	null	missense_variant	42	MODERATE	24.9	null	0.00700771	gnomad_AF_afr_pass	94.7946	0.551478	79.83	1.3	1.3
ADGRV1	5:89910766:C>G	20:25294986:G>A	NM_032119.4:c.137C>G	NP_115495.3:p.Thr46Arg	Unknown significance	null	missense_variant	46	MODERATE	25.6	null	0	gnomad_AF_afr_pass,gnomad_AF_sas_pass,gnomad_AF_amr_pass,gnomad_AF_eas_pass,gnomad_AF_nfe_pass	50.1095	0.318484	74.1	-0.2	0.2
ADGRV1	5:89910766:C>T	20:25294986:G>A	NM_032119.4:c.137C>T	NP_115495.3:p.Thr46Ile	Unknown significance	Usher syndrome, type 2C	missense_variant	46	MODERATE	26.5	null	0.0107875	gnomad_AF_sas_pass	50.1095	0.318484	74.1	0.5	0.5
ADGRV1	5:89910772:C>T	20:25294986:G>A	NM_032119.4:c.143C>T	NP_115495.3:p.Thr48Ile	Unknown significance	null	missense_variant	48	MODERATE	26.7	null	0.0031748	gnomad_AF_amr_pass	34.9049	0.221847	71.28	0.2	0.2
ADGRV1	5:89910775:C>G	20:25294986:G>A	NM_032119.4:c.146C>G	NP_115495.3:p.Thr49Arg	Unknown significance	null	missense_variant	49	MODERATE	26.4	null	0.0114863	gnomad_AF_afr_pass	19.0164	0.120864	80	0.3	0.3
ADGRV1	5:89910780:A>G	20:25294986:G>A	NM_032119.4:c.151A>G	NP_115495.3:p.Ile51Val	Unknown significance	null	missense_variant	51	MODERATE	19.8	null	0.00109271	gnomad_AF_nfe_pass	2.72242	0.0138787	83.22	0.3	0.3
ADGRV1	5:89910783:C>T	20:25294986:G>A	NM_032119.4:c.154C>T	NP_115495.3:p.Arg52Cys	Unknown significance	null	missense_variant	52	MODERATE	32	null	0.00381534	gnomad_AF_nfe_pass	34.9654	0.129778	85.45	0.2	0.2
ADGRV1	5:89910784:G>A	20:25294986:G>A	NM_032119.4:c.155G>A	NP_115495.3:p.Arg52His	Unknown significance	null	missense_variant	52	MODERATE	31	null	0.0236332	gnomad_AF_afr_pass	34.9654	0.129778	85.45	0.5	0.5
ADGRV1	5:89910792:A>G	20:25294986:G>A	NM_032119.4:c.163A>G	NP_115495.3:p.Ile55Val	Unknown significance	null	missense_variant	55	MODERATE	18.12	null	0.00239269	gnomad_AF_nfe_pass	0	0	86.78	0.3	0.3
ADGRV1	5:89910799:G>A	20:25294986:G>A	NM_032119.4:c.170G>A	NP_115495.3:p.Arg57Lys	Unknown significance	Usher syndrome, type 2C	missense_variant	57	MODERATE	25.2	null	0.0114758	gnomad_AF_afr_pass	5.40319	0.0200545	85.67	1.3	1.3
ADGRV1	5:89910804:G>A	20:25294986:G>A	NM_032119.4:c.175G>A	NP_115495.3:p.Gly59Arg	Unknown significance	null	missense_variant	59	MODERATE	28.7	null	0.010755	gnomad_AF_sas_pass	19.1365	0.200705	75.66	0.5	0.5
ADGRV1	5:89910809:G>C	20:25294986:G>A	NM_032119.4:c.180G>C	NP_115495.3:p.Glu60Asp	Likely benign	null	missense_variant	60	MODERATE	15.3	null	0.0395757	gnomad_AF_eas_pass	0	0	74.15	0.1	0.1
ADGRV1	5:89910817:A>G	20:25294986:G>A	NM_032119.4:c.188A>G	NP_115495.3:p.Asn63Ser	Unknown significance	null	missense_variant	63	MODERATE	25.8	null	0.0066507	gnomad_AF_amr_pass	98.2022	0.614428	78.26	0.1	0.1
ADGRV1	5:89910819:G>A	20:25294986:G>A	NM_032119.4:c.190G>A	NP_115495.3:p.Val64Ile	Unknown significance	null	missense_variant	64	MODERATE	18.06	null	0.0105152	gnomad_AF_afr_pass	7.51798	0.0437366	79.85	0.1	0.1
ADGRV1	5:89910820:T>G	20:25294986:G>A	NM_032119.4:c.191T>G	NP_115495.3:p.Val64Gly	Unknown significance	null	missense_variant	64	MODERATE	25.4	null	0.00169423	gnomad_AF_nfe_pass	7.51798	0.0437366	79.85	4.2	4.2
ADGRV1	5:89910823:C>T	20:25294986:G>A	NM_032119.4:c.194C>T	NP_115495.3:p.Thr65Ile	Unknown significance	null	missense_variant	65	MODERATE	23.6	null	0	null	12.9303	0.0821821	83.45	-1.1	1.1
ADGRV1	5:89910825:G>T	20:25294986:G>A	NM_032119.4:c.196G>T	NP_115495.3:p.Ala66Ser	Unknown significance	null	missense_variant	66	MODERATE	24.9	null	0	null	0	0	84.89	1.7	1.7
ADGRV1	5:89910828:A>G	20:25294986:G>A	NM_032119.4:c.199A>G	NP_115495.3:p.Ile67Val	Unknown significance	Usher syndrome, type 2C	missense_variant	67	MODERATE	13.05	null	0	null	8.09132	0.0412488	85.97	0.4	0.4
ADGRV1	5:89910831:G>A	20:25294986:G>A	NM_032119.4:c.202G>A	NP_115495.3:p.Val68Ile	Unknown significance	null	missense_variant	68	MODERATE	23	null	0.00208377	gnomad_AF_nfe_pass	0.157192	0.000914482	86.14	0	0
ADGRV1	5:89910831:G>T	20:25294986:G>A	NM_032119.4:c.202G>T	NP_115495.3:p.Val68Leu	Unknown significance	null	missense_variant	68	MODERATE	26.2	null	0.00416753	gnomad_AF_nfe_pass	0.157192	0.000914482	86.14	0.2	0.2
ADGRV1	5:89910835:C>T	20:25294986:G>A	NM_032119.4:c.206C>T	NP_115495.3:p.Ser69Leu	Unknown significance	null	missense_variant&splice_region_variant	69	MODERATE	23.2	null	0	null	18.1552	0.131648	85.63	-1.5	1.5
ADGRV1	5:89913622:T>C	20:25294986:G>A	NM_032119.4:c.209T>C	NP_115495.3:p.Leu70Pro	Unknown significance	null	missense_variant&splice_region_variant	70	MODERATE	25.6	null	0	null	14.8165	0.0768286	85.58	2.8	2.8
ADGRV1	5:89913625:A>G	20:25294986:G>A	NM_032119.4:c.212A>G	NP_115495.3:p.Tyr71Cys	Likely benign	null	missense_variant	71	MODERATE	20.7	null	0.0160503	gnomad_AF_amr_pass	158.14	0.659158	78.32	0.5	0.5
ADGRV1	5:89913628:G>T	20:25294986:G>A	NM_032119.4:c.215G>T	NP_115495.3:p.Gly72Val	Unknown significance	null	missense_variant	72	MODERATE	25.8	null	0.00102764	gnomad_AF_nfe_pass	64.7308	0.678903	72.67	0	0
ADGRV1	5:89913633:G>A	20:25294986:G>A	NM_032119.4:c.220G>A	NP_115495.3:p.Asp74Asn	Unknown significance	null	missense_variant	74	MODERATE	19.72	null	0.00203662	gnomad_AF_nfe_pass	81.4311	0.509009	69.28	-0.1	0.1
ADGRV1	5:89913636:G>A	20:25294986:G>A	NM_032119.4:c.223G>A	NP_115495.3:p.Ala75Thr	Likely benign	null	missense_variant	75	MODERATE	14.5	null	0.0043614	gnomad_AF_nfe_pass	54.5797	0.429225	70.39	-0.7	0.7
ADGRV1	5:89913640:G>T	20:25294986:G>A	NM_032119.4:c.227G>T	NP_115495.3:p.Gly76Val	Unknown significance	null	missense_variant	76	MODERATE	25.9	null	0	null	46.0685	0.483171	72.12	0	0
ADGRV1	5:89913642:G>A	20:25294986:G>A	NM_032119.4:c.229G>A	NP_115495.3:p.Asp77Asn	Unknown significance	null	missense_variant	77	MODERATE	28.5	null	0	null	0.461117	0.00288234	80.65	0.1	0.1
ADGRV1	5:89913644:C>A	20:25294986:G>A	NM_032119.4:c.231C>A	NP_115495.3:p.Asp77Glu	Unknown significance	null	missense_variant	77	MODERATE	24	null	0.000998762	gnomad_AF_nfe_pass	0.461117	0.00288234	80.65	0.4	0.4
ADGRV1	5:89913645:T>A	20:25294986:G>A	NM_032119.4:c.232T>A	NP_115495.3:p.Phe78Ile	Unknown significance	null	missense_variant	78	MODERATE	26.6	null	0.00099683	gnomad_AF_nfe_pass	7.24538	0.0315359	84.07	2.1	2.1
ADGRV1	5:89913652:A>G	20:25294986:G>A	NM_032119.4:c.239A>G	NP_115495.3:p.Asp80Gly	Unknown significance	null	missense_variant	80	MODERATE	22.7	null	0.003663	gnomad_AF_sas_pass	16.9208	0.105768	80.22	-0.2	0.2
ADGRV1	5:89913654:A>C	20:25294986:G>A	NM_032119.4:c.241A>C	NP_115495.3:p.Thr81Pro	Unknown significance	null	missense_variant	81	MODERATE	23.7	null	0.00198776	gnomad_AF_nfe_pass	10.0129	0.0636393	79.89	0.6	0.6
ADGRV1	5:89913655:C>T	20:25294986:G>A	NM_032119.4:c.242C>T	NP_115495.3:p.Thr81Ile	Unknown significance	null	missense_variant	81	MODERATE	22.1	null	0.00312872	gnomad_AF_amr_pass	10.0129	0.0636393	79.89	-0.5	0.5
ADGRV1	5:89913658:A>G	20:25294986:G>A	NM_032119.4:c.245A>G	NP_115495.3:p.Tyr82Cys	Unknown significance	null	missense_variant	82	MODERATE	22.9	null	0.00257723	gnomad_AF_nfe_pass	84.649	0.352834	83.36	1	1
ADGRV1	5:89913661:C>G	20:25294986:G>A	NM_032119.4:c.248C>G	NP_115495.3:p.Ala83Gly	Unknown significance	null	missense_variant	83	MODERATE	24.6	null	0.00311643	gnomad_AF_amr_pass	7.38292	0.0580606	83.29	0.9	0.9
ADGRV1	5:89913676:C>T	20:25294986:G>A	NM_032119.4:c.263C>T	NP_115495.3:p.Pro88Leu	Unknown significance	null	missense_variant	88	MODERATE	22.6	null	0.00728438	gnomad_AF_afr_pass	33.2	0.211061	78.33	-0.5	0.5
ADGRV1	5:89913678:G>A	20:25294986:G>A	NM_032119.4:c.265G>A	NP_115495.3:p.Ala89Thr	Unknown significance	null	missense_variant	89	MODERATE	19.58	null	0.000988611	gnomad_AF_nfe_pass	8.44704	0.0664291	73.62	0.1	0.1
ADGRV1	5:89913678:G>C	20:25294986:G>A	NM_032119.4:c.265G>C	NP_115495.3:p.Ala89Pro	Likely benign	null	missense_variant	89	MODERATE	20.3	null	0	null	8.44704	0.0664291	73.62	-0.1	0.1
ADGRV1	5:89913681:G>A	20:25294986:G>A	NM_032119.4:c.268G>A	NP_115495.3:p.Gly90Arg	Unknown significance	null	missense_variant	90	MODERATE	21.1	null	0	null	58.1111	0.609474	73.98	0	0
ADGRV1	5:89913687:A>G	20:25294986:G>A	NM_032119.4:c.274A>G	NP_115495.3:p.Thr92Ala	Unknown significance	null	missense_variant	92	MODERATE	19.73	null	0	null	93.393	0.593583	80.92	0.5	0.5
ADGRV1	5:89913690:A>G	20:25294986:G>A	NM_032119.4:c.277A>G	NP_115495.3:p.Asn93Asp	Unknown significance	null	missense_variant	93	MODERATE	22.6	null	0	null	64.7955	0.40541	83.95	0.2	0.2
ADGRV1	5:89913703:A>G	20:25294986:G>A	NM_032119.4:c.290A>G	NP_115495.3:p.Tyr97Cys	Unknown significance	null	missense_variant	97	MODERATE	26	null	0.00101352	gnomad_AF_nfe_pass	14.4131	0.0600768	86.11	1.2	1.2
ADGRV1	5:89913705:A>G	20:25294986:G>A	NM_032119.4:c.292A>G	NP_115495.3:p.Ile98Val	Unknown significance	null	missense_variant	98	MODERATE	18.93	null	0.00367809	gnomad_AF_sas_pass	1.22602	0.00625015	85.65	0.5	0.5
ADGRV1	5:89913711:G>A	20:25294986:G>A	NM_032119.4:c.298G>A	NP_115495.3:p.Val100Ile	Unknown significance	null	missense_variant	100	MODERATE	23.5	null	0	null	0.00752491	4.37769e-05	83.74	-0.3	0.3
ADGRV1	5:89913718:A>G	20:25294986:G>A	NM_032119.4:c.305A>G	NP_115495.3:p.Asp102Gly	Unknown significance	null	missense_variant	102	MODERATE	27.2	null	0	null	69.729	0.435861	76.43	0.5	0.5
ADGRV1	5:89913721:A>G	20:25294986:G>A	NM_032119.4:c.308A>G	NP_115495.3:p.Asp103Gly	Unknown significance	null	missense_variant	103	MODERATE	27.3	null	0.00746102	gnomad_AF_sas_pass	44.7338	0.279621	77.34	1.4	1.4
ADGRV1	5:89913724:A>G	20:25294986:G>A	NM_032119.4:c.311A>G	NP_115495.3:p.Asp104Gly	Unknown significance	null	missense_variant	104	MODERATE	26.6	null	0	gnomad_AF_afr_pass,gnomad_AF_sas_pass,gnomad_AF_amr_pass,gnomad_AF_eas_pass,gnomad_AF_nfe_pass	146.959	0.918608	70.2	0	0
ADGRV1	5:89913736:C>G	20:25294986:G>A	NM_032119.4:c.323C>G	NP_115495.3:p.Pro108Arg	Unknown significance	null	missense_variant	108	MODERATE	23.4	null	0.00221508	gnomad_AF_nfe_pass	38.1475	0.242514	67.77	-1.1	1.1
ADGRV1	5:89913738:G>A	20:25294986:G>A	NM_032119.4:c.325G>A	NP_115495.3:p.Asp109Asn	Unknown significance	null	missense_variant	109	MODERATE	29.4	null	0	null	82.3213	0.514573	73.04	-0.1	0.1
ADGRV1	5:89913740:C>G	20:25294986:G>A	NM_032119.4:c.327C>G	NP_115495.3:p.Asp109Glu	Unknown significance	null	missense_variant	109	MODERATE	19.29	null	0	null	82.3213	0.514573	73.04	0.2	0.2
ADGRV1	5:89913741:G>A	20:25294986:G>A	NM_032119.4:c.328G>A	NP_115495.3:p.Glu110Lys	Unknown significance	null	missense_variant	110	MODERATE	29.9	null	0.0103384	gnomad_AF_amr_pass	47.952	0.245567	74.8	0.1	0.1
ADGRV1	5:89913742:A>C	20:25294986:G>A	NM_032119.4:c.329A>C	NP_115495.3:p.Glu110Ala	Unknown significance	null	missense_variant	110	MODERATE	26.7	null	0.00400256	gnomad_AF_sas_pass	47.952	0.245567	74.8	0.3	0.3
ADGRV1	5:89913750:A>G	20:25294986:G>A	NM_032119.4:c.337A>G	NP_115495.3:p.Ile113Val	Likely benign	null	missense_variant	113	MODERATE	13.77	null	0.00353157	gnomad_AF_amr_pass	66.321	0.338098	81.93	0.1	0.1
ADGRV1	5:89914906:C>A	20:25294986:G>A	NM_032119.4:c.361C>A	NP_115495.3:p.Pro121Thr	Unknown significance	null	missense_variant	121	MODERATE	16.73	null	0.00132904	gnomad_AF_nfe_pass	86.7078	0.551226	57.78	-0.1	0.1
ADGRV1	5:89914906:C>T	20:25294986:G>A	NM_032119.4:c.361C>T	NP_115495.3:p.Pro121Ser	Likely benign	null	missense_variant	121	MODERATE	14.05	null	0.0105042	gnomad_AF_afr_pass	86.7078	0.551226	57.78	0	0
ADGRV1	5:89914907:C>T	20:25294986:G>A	NM_032119.4:c.362C>T	NP_115495.3:p.Pro121Leu	Unknown significance	null	missense_variant	121	MODERATE	22.7	null	0.00542005	gnomad_AF_afr_pass	86.7078	0.551226	57.78	-0.1	0.1
ADGRV1	5:89914912:G>A	20:25294986:G>A	NM_032119.4:c.367G>A	NP_115495.3:p.Ala123Thr	Likely benign	null	missense_variant	123	MODERATE	15.97	null	0	null	1.12624	0.00885694	59.23	-0.2	0.2
ADGRV1	5:89914913:C>T	20:25294986:G>A	NM_032119.4:c.368C>T	NP_115495.3:p.Ala123Val	Likely benign	null	missense_variant	123	MODERATE	17.56	null	0.00649435	gnomad_AF_nfe_pass	1.12624	0.00885694	59.23	-0.4	0.4
ADGRV1	5:89914925:T>G	20:25294986:G>A	NM_032119.4:c.380T>G	NP_115495.3:p.Leu127Arg	Benign	null	missense_variant	127	MODERATE	25.8	null	4.45719	gnomad_AF_nfe_pass	16.2839	0.0844374	75.47	2.4	2.4
ADGRV1	5:89914928:G>T	20:25294986:G>A	NM_032119.4:c.383G>T	NP_115495.3:p.Gly128Val	Unknown significance	null	missense_variant	128	MODERATE	27.3	null	0	null	0.382962	0.00401655	74.12	-0.9	0.9
ADGRV1	5:89914936:A>G	20:25294986:G>A	NM_032119.4:c.391A>G	NP_115495.3:p.Arg131Gly	Unknown significance	null	missense_variant	131	MODERATE	22.2	null	0	null	38.1348	0.141541	82.24	1.4	1.4
ADGRV1	5:89914943:T>C	20:25294986:G>A	NM_032119.4:c.398T>C	NP_115495.3:p.Val133Ala	Likely benign	null	missense_variant	133	MODERATE	17.95	null	0.0641849	gnomad_AF_eas_pass	0.116055	0.000675161	82.56	1.8	1.8
ADGRV1	5:89914948:G>A	20:25294986:G>A	NM_032119.4:c.403G>A	NP_115495.3:p.Val135Met	Unknown significance	null	missense_variant	135	MODERATE	24.5	null	0	null	0	0	81.79	1.5	1.5
ADGRV1	5:89914954:A>G	20:25294986:G>A	NM_032119.4:c.409A>G	NP_115495.3:p.Ile137Val	Unknown significance	Usher syndrome, type 2C	missense_variant	137	MODERATE	21.7	null	0.258184	gnomad_AF_sas_pass	0.573753	0.00292494	77.07	1.1	1.1
ADGRV1	5:89914966:G>A	20:25294986:G>A	NM_032119.4:c.421G>A	NP_115495.3:p.Asp141Asn	Unknown significance	null	missense_variant	141	MODERATE	29.3	null	0.00497859	gnomad_AF_sas_pass	18.3967	0.114994	68.72	0.1	0.1
ADGRV1	5:89914968:C>A	20:25294986:G>A	NM_032119.4:c.423C>A	NP_115495.3:p.Asp141Glu	Unknown significance	null	missense_variant	141	MODERATE	24.5	null	0.00498803	gnomad_AF_sas_pass	18.3967	0.114994	68.72	0.5	0.5
ADGRV1	5:89914970:A>G	20:25294986:G>A	NM_032119.4:c.425A>G	NP_115495.3:p.Asn142Ser	Likely pathogenic	Hearing loss, non-syndromic	missense_variant	142	MODERATE	24.8	null	0	null	18.3415	0.114759	68.49	0.5	0.5
ADGRV1	5:89914987:T>C	20:25294986:G>A	NM_032119.4:c.442T>C	NP_115495.3:p.Ser148Pro	Unknown significance	null	missense_variant	148	MODERATE	25.9	null	0.0363813	gnomad_AF_sas_pass	0	0	82.55	0.6	0.6
ADGRV1	5:89914994:A>G	20:25294986:G>A	NM_032119.4:c.449A>G	NP_115495.3:p.Asn150Ser	Unknown significance	null	missense_variant	150	MODERATE	21.6	null	0.00313077	gnomad_AF_nfe_pass	69.2391	0.433213	84.32	0	0
ADGRV1	5:89918423:A>G	20:25294986:G>A	NM_032119.4:c.463A>G	NP_115495.3:p.Ile155Val	Benign	null	missense_variant	155	MODERATE	0.002	null	0.661265	gnomad_AF_afr_pass	30.9751	0.157908	80.84	0.2	0.2
ADGRV1	5:89918426:G>A	20:25294986:G>A	NM_032119.4:c.466G>A	NP_115495.3:p.Ala156Thr	Unknown significance	null	missense_variant	156	MODERATE	6.999	null	0.115558	gnomad_AF_sas_pass	73.4937	0.577968	78.86	-0.1	0.1
ADGRV1	5:89918429:G>C	20:25294986:G>A	NM_032119.4:c.469G>C	NP_115495.3:p.Val157Leu	Unknown significance	null	missense_variant	157	MODERATE	20	null	0.00142865	gnomad_AF_nfe_pass	15.9284	0.0926652	79.38	0.7	0.7
ADGRV1	5:89918433:G>A	20:25294986:G>A	NM_032119.4:c.473G>A	NP_115495.3:p.Ser158Asn	Likely benign	null	missense_variant	158	MODERATE	11.05	null	0	null	48.6172	0.352535	76.38	-0.1	0.1
ADGRV1	5:89918442:A>C	20:25294986:G>A	NM_032119.4:c.482A>C	NP_115495.3:p.Lys161Thr	Unknown significance	null	missense_variant	161	MODERATE	18.37	null	0	null	96.2883	0.406769	67.71	0	0
ADGRV1	5:89918449:A>C	20:25294986:G>A	NM_032119.4:c.489A>C	NP_115495.3:p.Arg163Ser	Unknown significance	null	missense_variant	163	MODERATE	18.19	null	0	gnomad_AF_afr_pass,gnomad_AF_sas_pass,gnomad_AF_amr_pass,gnomad_AF_eas_pass,gnomad_AF_nfe_pass	197.486	0.732989	73.14	0.2	0.2
ADGRV1	5:89918451:A>T	20:25294986:G>A	NM_032119.4:c.491A>T	NP_115495.3:p.Asn164Ile	Unknown significance	null	missense_variant	164	MODERATE	23.3	null	0.00423406	gnomad_AF_amr_pass	83.6656	0.523476	73.44	-0.2	0.2
ADGRV1	5:89918460:T>C	20:25294986:G>A	NM_032119.4:c.500T>C	NP_115495.3:p.Met167Thr	Unknown significance	null	missense_variant	167	MODERATE	22.1	null	0.390461	gnomad_AF_sas_pass	6.40511	0.0295803	77.89	1.2	1.2
ADGRV1	5:89918465:C>T	20:25294986:G>A	NM_032119.4:c.505C>T	NP_115495.3:p.Leu169Phe	Unknown significance	null	missense_variant	169	MODERATE	22.5	null	0.00348262	gnomad_AF_amr_pass	0	0	77.62	-0.2	0.2
ADGRV1	5:89918466:T>A	20:25294986:G>A	NM_032119.4:c.506T>A	NP_115495.3:p.Leu169His	Unknown significance	null	missense_variant	169	MODERATE	26.4	null	0	null	0	0	77.62	3	3
ADGRV1	5:89918466:T>C	20:25294986:G>A	NM_032119.4:c.506T>C	NP_115495.3:p.Leu169Pro	Pathogenic	Hearing loss	missense_variant	169	MODERATE	26.7	null	0	null	0	0	77.62	3.9	3.9
ADGRV1	5:89918469:C>T	20:25294986:G>A	NM_032119.4:c.509C>T	NP_115495.3:p.Thr170Ile	Likely benign	null	missense_variant	170	MODERATE	18.56	null	0	null	28.693	0.182366	84.04	-0.7	0.7
ADGRV1	5:89918471:C>G	20:25294986:G>A	NM_032119.4:c.511C>G	NP_115495.3:p.Leu171Val	Unknown significance	null	missense_variant	171	MODERATE	23.3	null	0.0114837	gnomad_AF_afr_pass	0	0	83.61	0	0
ADGRV1	5:89918477:A>T	20:25294986:G>A	NM_032119.4:c.517A>T	NP_115495.3:p.Arg173Trp	Unknown significance	null	missense_variant	173	MODERATE	28.5	null	0	null	0.592613	0.00219954	82.76	-0.5	0.5
ADGRV1	5:89918484:A>G	20:25294986:G>A	NM_032119.4:c.524A>G	NP_115495.3:p.Lys175Arg	Unknown significance	null	missense_variant	175	MODERATE	24.1	null	0	null	144.502	0.610447	72.31	-0.5	0.5
ADGRV1	5:89918487:G>A	20:25294986:G>A	NM_032119.4:c.527G>A	NP_115495.3:p.Gly176Glu	Unknown significance	null	missense_variant	176	MODERATE	27.5	null	0	null	6.19088	0.0649305	71.44	0.5	0.5
ADGRV1	5:89918489:A>T	20:25294986:G>A	NM_032119.4:c.529A>T	NP_115495.3:p.Thr177Ser	Unknown significance	null	missense_variant	177	MODERATE	25.2	null	0	null	35.8352	0.22776	76.02	0.6	0.6
ADGRV1	5:89918490:C>G	20:25294986:G>A	NM_032119.4:c.530C>G	NP_115495.3:p.Thr177Ser	Pathogenic	Myoclonic epilepsy	missense_variant	177	MODERATE	25.5	null	0	null	35.8352	0.22776	76.02	0.6	0.6
ADGRV1	5:89918493:A>G	20:25294986:G>A	NM_032119.4:c.533A>G	NP_115495.3:p.Tyr178Cys	Unknown significance	null	missense_variant	178	MODERATE	26.3	null	0	null	130.981	0.545954	69.72	1	1
ADGRV1	5:89918495:G>A	20:25294986:G>A	NM_032119.4:c.535G>A	NP_115495.3:p.Gly179Arg	Unknown significance	null	missense_variant	179	MODERATE	31	null	0.00218221	gnomad_AF_nfe_pass	24.4317	0.256242	67.71	-0.3	0.3
ADGRV1	5:89918504:A>G	20:25294986:G>A	NM_032119.4:c.544A>G	NP_115495.3:p.Met182Val	Likely benign	null	missense_variant	182	MODERATE	15.61	null	0	null	61.3973	0.283547	78.07	-0.3	0.3
ADGRV1	5:89918504:A>T	20:25294986:G>A	NM_032119.4:c.544A>T	NP_115495.3:p.Met182Leu	Unknown significance	null	missense_variant	182	MODERATE	21.1	null	0.0074239	gnomad_AF_amr_pass	61.3973	0.283547	78.07	-0.2	0.2
ADGRV1	5:89920947:G>A	20:25294986:G>A	NM_032119.4:c.559G>A	NP_115495.3:p.Val187Ile	Likely benign	null	missense_variant&splice_region_variant	187	MODERATE	14.65	null	0.00661288	gnomad_AF_afr_pass	0.969345	0.00563926	82.93	-0.2	0.2
ADGRV1	5:89920948:T>C	20:25294986:G>A	NM_032119.4:c.560T>C	NP_115495.3:p.Val187Ala	Unknown significance	null	missense_variant&splice_region_variant	187	MODERATE	24.9	null	0.00338272	gnomad_AF_sas_pass	0.969345	0.00563926	82.93	2.4	2.4
ADGRV1	5:89920948:T>G	20:25294986:G>A	NM_032119.4:c.560T>G	NP_115495.3:p.Val187Gly	Unknown significance	null	missense_variant&splice_region_variant	187	MODERATE	27.7	null	0.000900528	gnomad_AF_nfe_pass	0.969345	0.00563926	82.93	4	4
ADGRV1	5:89920952:G>C	20:25294986:G>A	NM_032119.4:c.564G>C	NP_115495.3:p.Glu188Asp	Unknown significance	null	missense_variant	188	MODERATE	15.02	null	0.0689655	gnomad_AF_afr_pass	56.6493	0.290106	69.53	0.1	0.1
ADGRV1	5:89920952:G>T	20:25294986:G>A	NM_032119.4:c.564G>T	NP_115495.3:p.Glu188Asp	Unknown significance	null	missense_variant	188	MODERATE	15.08	null	0.121197	gnomad_AF_afr_pass	56.6493	0.290106	69.53	0.1	0.1
ADGRV1	5:89920957:G>A	20:25294986:G>A	NM_032119.4:c.569G>A	NP_115495.3:p.Gly190Asp	Unknown significance	null	missense_variant	190	MODERATE	26	null	0.00648677	gnomad_AF_nfe_pass	32.2779	0.338534	63.84	0.2	0.2
ADGRV1	5:89920957:G>T	20:25294986:G>A	NM_032119.4:c.569G>T	NP_115495.3:p.Gly190Val	Unknown significance	null	missense_variant	190	MODERATE	25.8	null	0	null	32.2779	0.338534	63.84	-0.2	0.2
ADGRV1	5:89920962:A>G	20:25294986:G>A	NM_032119.4:c.574A>G	NP_115495.3:p.Asn192Asp	Unknown significance	null	missense_variant	192	MODERATE	24.7	null	0.00469741	gnomad_AF_nfe_pass	35.0008	0.218992	64.23	0.5	0.5
ADGRV1	5:89920963:A>G	20:25294986:G>A	NM_032119.4:c.575A>G	NP_115495.3:p.Asn192Ser	Unknown significance	null	missense_variant	192	MODERATE	23.9	null	0.000890234	gnomad_AF_nfe_pass	35.0008	0.218992	64.23	-0.1	0.1
ADGRV1	5:89920965:C>G	20:25294986:G>A	NM_032119.4:c.577C>G	NP_115495.3:p.Pro193Ala	Unknown significance	null	missense_variant	193	MODERATE	10.55	null	0.00089071	gnomad_AF_nfe_pass	90.6161	0.576071	67.4	0.1	0.1
ADGRV1	5:89920966:C>T	20:25294986:G>A	NM_032119.4:c.578C>T	NP_115495.3:p.Pro193Leu	Unknown significance	null	missense_variant	193	MODERATE	23.9	null	0	null	90.6161	0.576071	67.4	-0.2	0.2
ADGRV1	5:89920969:C>A	20:25294986:G>A	NM_032119.4:c.581C>A	NP_115495.3:p.Pro194His	Benign	null	missense_variant	194	MODERATE	27.1	null	6.36961	gnomad_AF_afr_pass	21.4188	0.136165	68.71	-0.5	0.5
ADGRV1	5:89920977:G>A	20:25294986:G>A	NM_032119.4:c.589G>A	NP_115495.3:p.Asp197Asn	Unknown significance	null	missense_variant	197	MODERATE	32	null	0.00291138	gnomad_AF_amr_pass	0	0	77.61	0.1	0.1
ADGRV1	5:89920980:T>G	20:25294986:G>A	NM_032119.4:c.592T>G	NP_115495.3:p.Leu198Val	Unknown significance	null	missense_variant	198	MODERATE	23.3	null	0.00648088	gnomad_AF_nfe_pass	0	0	78.79	0.4	0.4
ADGRV1	5:89920984:G>T	20:25294986:G>A	NM_032119.4:c.596G>T	NP_115495.3:p.Ser199Ile	Unknown significance	-	missense_variant	199	MODERATE	19.01	null	0.0936223	gnomad_AF_amr_pass	39.3498	0.285335	76.14	-0.9	0.9
ADGRV1	5:89920996:G>C	20:25294986:G>A	NM_032119.4:c.608G>C	NP_115495.3:p.Gly203Ala	Unknown significance	null	missense_variant	203	MODERATE	27.1	null	0	null	19.4511	0.204005	76.01	0	0
ADGRV1	5:89921002:T>G	20:25294986:G>A	NM_032119.4:c.614T>G	NP_115495.3:p.Ile205Ser	Unknown significance	null	missense_variant	205	MODERATE	25.6	null	0.0131156	gnomad_AF_sas_pass	0.28843	0.00147039	81.15	4.1	4.1
ADGRV1	5:89921004:A>C	20:25294986:G>A	NM_032119.4:c.616A>C	NP_115495.3:p.Thr206Pro	Unknown significance	null	missense_variant	206	MODERATE	25.3	null	0	null	58.7698	0.373526	78.34	0.9	0.9
ADGRV1	5:89921008:T>C	20:25294986:G>A	NM_032119.4:c.620T>C	NP_115495.3:p.Phe207Ser	Unknown significance	null	missense_variant	207	MODERATE	29.3	null	0.00327933	gnomad_AF_sas_pass	0	0	75.81	5.5	5.5
ADGRV1	5:89921010:C>A	20:25294986:G>A	NM_032119.4:c.622C>A	NP_115495.3:p.Pro208Thr	Unknown significance	null	missense_variant	208	MODERATE	23.1	null	0.00177308	gnomad_AF_nfe_pass	55.5494	0.353143	78.1	-0.2	0.2
ADGRV1	5:89921010:C>T	20:25294986:G>A	NM_032119.4:c.622C>T	NP_115495.3:p.Pro208Ser	Unknown significance	null	missense_variant	208	MODERATE	23.4	null	0.00283334	gnomad_AF_amr_pass	55.5494	0.353143	78.1	0.1	0.1
ADGRV1	5:89921016:G>A	20:25294986:G>A	NM_032119.4:c.628G>A	NP_115495.3:p.Gly210Ser	Unknown significance	null	missense_variant	210	MODERATE	29.8	null	0.000886368	gnomad_AF_nfe_pass	63.0354	0.661122	75.79	0.2	0.2
ADGRV1	5:89921017:G>A	20:25294986:G>A	NM_032119.4:c.629G>A	NP_115495.3:p.Gly210Asp	Unknown significance	null	missense_variant	210	MODERATE	28.3	null	0.00290208	gnomad_AF_amr_pass	63.0354	0.661122	75.79	0.4	0.4
ADGRV1	5:89921028:G>A	20:25294986:G>A	NM_032119.4:c.640G>A	NP_115495.3:p.Val214Ile	Likely benign	null	missense_variant	214	MODERATE	13.61	null	0	null	13.9856	0.0813626	81.91	0	0
ADGRV1	5:89921031:A>G	20:25294986:G>A	NM_032119.4:c.643A>G	NP_115495.3:p.Ile215Val	Likely benign	null	missense_variant	215	MODERATE	1.088	null	0.0114837	gnomad_AF_afr_pass	102.659	0.523348	83.56	0	0
ADGRV1	5:89921047:T>G	20:25294986:G>A	NM_032119.4:c.659T>G	NP_115495.3:p.Val220Gly	Unknown significance	null	missense_variant	220	MODERATE	26.6	null	0.00661244	gnomad_AF_sas_pass	0	0	80.41	4.3	4.3
ADGRV1	5:89921050:T>G	20:25294986:G>A	NM_032119.4:c.662T>G	NP_115495.3:p.Leu221Arg	Unknown significance	null	missense_variant	221	MODERATE	22.9	null	0.00557787	gnomad_AF_eas_pass	40.0218	0.207527	78.91	0.3	0.3
ADGRV1	5:89921052:G>A	20:25294986:G>A	NM_032119.4:c.664G>A	NP_115495.3:p.Asp222Asn	Unknown significance	null	missense_variant	222	MODERATE	27	null	0.00284252	gnomad_AF_amr_pass	36.3456	0.227188	76.72	-0.3	0.3
ADGRV1	5:89921057:C>A	20:25294986:G>A	NM_032119.4:c.669C>A	NP_115495.3:p.Asp223Glu	Unknown significance	null	missense_variant	223	MODERATE	20.3	null	0.00560412	gnomad_AF_eas_pass	34.1042	0.213178	75.58	0.6	0.6
ADGRV1	5:89921058:G>A	20:25294986:G>A	NM_032119.4:c.670G>A	NP_115495.3:p.Glu224Lys	Unknown significance	null	missense_variant&splice_region_variant	224	MODERATE	20.5	null	0	null	102.433	0.524566	74.29	-0.2	0.2
ADGRV1	5:89923028:G>A	20:25294986:G>A	NM_032119.4:c.673G>A	NP_115495.3:p.Val225Ile	Likely benign	null	missense_variant&splice_region_variant	225	MODERATE	14.74	null	0	null	64.0976	0.372894	74.12	-0.3	0.3
ADGRV1	5:89923031:C>T	20:25294986:G>A	NM_032119.4:c.676C>T	NP_115495.3:p.Pro226Ser	Unknown significance	null	missense_variant	226	MODERATE	23.8	null	0.00785176	gnomad_AF_afr_pass	27.7848	0.176636	78.19	0.6	0.6
ADGRV1	5:89923038:A>G	20:25294986:G>A	NM_032119.4:c.683A>G	NP_115495.3:p.Asn228Ser	Unknown significance	null	missense_variant	228	MODERATE	23.7	null	0.00746436	gnomad_AF_nfe_pass	72.7833	0.455387	79.59	0.1	0.1
ADGRV1	5:89923041:A>G	20:25294986:G>A	NM_032119.4:c.686A>G	NP_115495.3:p.Asp229Gly	Unknown significance	Usher syndrome, type 2C	missense_variant	229	MODERATE	29.1	null	0.0231607	gnomad_AF_nfe_pass	71.0936	0.444391	77.77	0.4	0.4
ADGRV1	5:89923045:A>C	20:25294986:G>A	NM_032119.4:c.690A>C	NP_115495.3:p.Glu230Asp	Unknown significance	null	missense_variant	230	MODERATE	22	null	0.00459168	gnomad_AF_nfe_pass	0	0	77.41	0.4	0.4
ADGRV1	5:89923055:A>G	20:25294986:G>A	NM_032119.4:c.700A>G	NP_115495.3:p.Ile234Val	Likely benign	null	missense_variant	234	MODERATE	0.236	null	0.00429295	gnomad_AF_nfe_pass	0	0	84.85	0.2	0.2
ADGRV1	5:89923059:A>G	20:25294986:G>A	NM_032119.4:c.704A>G	NP_115495.3:p.Gln235Arg	Likely benign	null	missense_variant	235	MODERATE	16.11	null	0.00484919	gnomad_AF_sas_pass	50.1096	0.253397	80.97	-0.2	0.2
ADGRV1	5:89923064:A>C	20:25294986:G>A	NM_032119.4:c.709A>C	NP_115495.3:p.Lys237Gln	Unknown significance	Usher syndrome, type 2C	missense_variant	237	MODERATE	23.9	null	0	null	92.9714	0.392757	74.47	-0.4	0.4
ADGRV1	5:89923068:G>A	20:25294986:G>A	NM_032119.4:c.713G>A	NP_115495.3:p.Ser238Asn	Likely benign	null	missense_variant	238	MODERATE	17.44	null	0.00395007	gnomad_AF_sas_pass	67.3538	0.488399	74.41	0	0
ADGRV1	5:89923070:G>A	20:25294986:G>A	NM_032119.4:c.715G>A	NP_115495.3:p.Val239Ile	Unknown significance	null	missense_variant	239	MODERATE	18.99	null	0.00316776	gnomad_AF_amr_pass	26.4396	0.153815	76.87	0	0
ADGRV1	5:89923074:A>G	20:25294986:G>A	NM_032119.4:c.719A>G	NP_115495.3:p.Glu240Gly	Unknown significance	null	missense_variant	240	MODERATE	23.3	null	0.0171431	gnomad_AF_nfe_pass	105.97	0.54268	69.04	0.3	0.3
ADGRV1	5:89923076:G>A	20:25294986:G>A	NM_032119.4:c.721G>A	NP_115495.3:p.Gly241Arg	Unknown significance	null	missense_variant	241	MODERATE	25.7	null	0.00568958	gnomad_AF_eas_pass	32.6298	0.342224	66.65	-0.1	0.1
ADGRV1	5:89923082:G>T	20:25294986:G>A	NM_032119.4:c.727G>T	NP_115495.3:p.Ala243Ser	Unknown significance	null	missense_variant	243	MODERATE	26.7	null	0.000914227	gnomad_AF_nfe_pass	6.86643	0.0539989	79.46	1	1
ADGRV1	5:89923092:A>G	20:25294986:G>A	NM_032119.4:c.737A>G	NP_115495.3:p.Asn246Ser	Unknown significance	null	missense_variant	246	MODERATE	23.9	null	0.000903767	gnomad_AF_nfe_pass	35.0722	0.219438	77.37	0	0
ADGRV1	5:89923095:C>A	20:25294986:G>A	NM_032119.4:c.740C>A	NP_115495.3:p.Thr247Asn	Unknown significance	null	missense_variant	247	MODERATE	15.6	null	0.0229779	gnomad_AF_afr_pass	133.358	0.84759	67.99	0.1	0.1
ADGRV1	5:89923095:C>T	20:25294986:G>A	NM_032119.4:c.740C>T	NP_115495.3:p.Thr247Ile	Unknown significance	null	missense_variant	247	MODERATE	18.08	null	0.00333489	gnomad_AF_sas_pass	133.358	0.84759	67.99	-0.1	0.1
ADGRV1	5:89923101:G>A	20:25294986:G>A	NM_032119.4:c.746G>A	NP_115495.3:p.Arg249Lys	Benign	null	missense_variant	249	MODERATE	17.69	null	0.960513	gnomad_AF_nfe_pass	134.313	0.498517	73.8	0.6	0.6
ADGRV1	5:89923104:A>G	20:25294986:G>A	NM_032119.4:c.749A>G	NP_115495.3:p.Asn250Ser	Likely benign	null	missense_variant	250	MODERATE	10.35	null	0.00178053	gnomad_AF_nfe_pass	40.6363	0.254252	79.91	-0.1	0.1
ADGRV1	5:89923109:A>G	20:25294986:G>A	NM_032119.4:c.754A>G	NP_115495.3:p.Ile252Val	Unknown significance	null	missense_variant	252	MODERATE	3.217	null	0.00580215	gnomad_AF_amr_pass	1.10518	0.00563412	84.55	-0.1	0.1
ADGRV1	5:89923110:T>A	20:25294986:G>A	NM_032119.4:c.755T>A	NP_115495.3:p.Ile252Asn	Unknown significance	null	missense_variant	252	MODERATE	24.9	null	0	gnomad_AF_afr_pass,gnomad_AF_sas_pass,gnomad_AF_amr_pass,gnomad_AF_eas_pass,gnomad_AF_nfe_pass	1.10518	0.00563412	84.55	3.5	3.5
ADGRV1	5:89923118:A>C	20:25294986:G>A	NM_032119.4:c.763A>C	NP_115495.3:p.Ile255Leu	Likely benign	null	missense_variant	255	MODERATE	18.04	null	0.00646412	gnomad_AF_afr_pass	49.8258	0.254008	80.89	0.4	0.4
ADGRV1	5:89923118:A>G	20:25294986:G>A	NM_032119.4:c.763A>G	NP_115495.3:p.Ile255Val	Likely benign	null	missense_variant	255	MODERATE	15.78	null	0.0111272	gnomad_AF_eas_pass	49.8258	0.254008	80.89	0.3	0.3
ADGRV1	5:89923119:T>G	20:25294986:G>A	NM_032119.4:c.764T>G	NP_115495.3:p.Ile255Ser	Likely benign	null	missense_variant	255	MODERATE	21.7	null	0.00234273	gnomad_AF_nfe_pass	49.8258	0.254008	80.89	1.8	1.8
ADGRV1	5:89923124:A>C	20:25294986:G>A	NM_032119.4:c.769A>C	NP_115495.3:p.Lys257Gln	Likely benign	null	missense_variant	257	MODERATE	17.47	null	0.00556421	gnomad_AF_eas_pass	59.5159	0.251425	82.31	-0.2	0.2
ADGRV1	5:89923128:A>G	20:25294986:G>A	NM_032119.4:c.773A>G	NP_115495.3:p.Lys258Arg	Unknown significance	null	missense_variant	258	MODERATE	22.2	null	0.00556483	gnomad_AF_eas_pass	53.0895	0.224276	82.37	-0.8	0.8
ADGRV1	5:89923142:G>A	20:25294986:G>A	NM_032119.4:c.787G>A	NP_115495.3:p.Val263Met	Unknown significance	null	missense_variant	263	MODERATE	24	null	0.0169722	gnomad_AF_amr_pass	0	0	86.05	1	1
ADGRV1	5:89923142:G>T	20:25294986:G>A	NM_032119.4:c.787G>T	NP_115495.3:p.Val263Leu	Unknown significance	null	missense_variant	263	MODERATE	16.9	null	0.000886478	gnomad_AF_nfe_pass	0	0	86.05	0	0
ADGRV1	5:89923145:A>G	20:25294986:G>A	NM_032119.4:c.790A>G	NP_115495.3:p.Arg264Gly	Unknown significance	null	missense_variant	264	MODERATE	22.3	null	0.00289805	gnomad_AF_amr_pass	16.3277	0.0606019	85.22	2	2
ADGRV1	5:89923158:G>T	20:25294986:G>A	NM_032119.4:c.803G>T	NP_115495.3:p.Ser268Ile	Unknown significance	null	missense_variant	268	MODERATE	22.4	null	0.00155899	gnomad_AF_nfe_pass	35.382	0.256564	65.14	-0.6	0.6
ADGRV1	5:89923167:T>C	20:25294986:G>A	NM_032119.4:c.812T>C	NP_115495.3:p.Leu271Ser	Unknown significance	null	missense_variant	271	MODERATE	22.4	null	0.00326819	gnomad_AF_sas_pass	122.579	0.635613	66.37	0.5	0.5
ADGRV1	5:89923169:G>A	20:25294986:G>A	NM_032119.4:c.814G>A	NP_115495.3:p.Val272Ile	Unknown significance	null	missense_variant	272	MODERATE	23.6	null	0.0166889	gnomad_AF_eas_pass	4.7229	0.027476	72.01	0.2	0.2
ADGRV1	5:89923173:C>T	20:25294986:G>A	NM_032119.4:c.818C>T	NP_115495.3:p.Pro273Leu	Unknown significance	null	missense_variant	273	MODERATE	22.5	null	0.00653595	gnomad_AF_sas_pass	31.3111	0.199053	69.23	-0.7	0.7
ADGRV1	5:89923185:A>T	20:25294986:G>A	NM_032119.4:c.830A>T	NP_115495.3:p.His277Leu	Unknown significance	null	missense_variant	277	MODERATE	22.1	null	0.0061993	gnomad_AF_nfe_pass	140.237	0.682742	68.04	-0.1	0.1
ADGRV1	5:89923193:A>T	20:25294986:G>A	NM_032119.4:c.838A>T	NP_115495.3:p.Ile280Leu	Likely benign	null	missense_variant	280	MODERATE	0.001	null	0.00579274	gnomad_AF_amr_pass	98.1881	0.500554	83.3	0	0
ADGRV1	5:89923208:C>G	20:25294986:G>A	NM_032119.4:c.853C>G	NP_115495.3:p.Arg285Gly	Unknown significance	Usher syndrome, type 2C	missense_variant	285	MODERATE	24.7	null	0.0779059	gnomad_AF_nfe_pass	0	0	85.41	3.1	3.1
ADGRV1	5:89923208:C>T	20:25294986:G>A	NM_032119.4:c.853C>T	NP_115495.3:p.Arg285Cys	Unknown significance	null	missense_variant	285	MODERATE	26	null	0.00645828	gnomad_AF_afr_pass	0	0	85.41	1.3	1.3
ADGRV1	5:89923209:G>A	20:25294986:G>A	NM_032119.4:c.854G>A	NP_115495.3:p.Arg285His	Unknown significance	null	missense_variant	285	MODERATE	26.7	null	0.0248016	gnomad_AF_afr_pass	0	0	85.41	0.9	0.9
ADGRV1	5:89923209:G>C	20:25294986:G>A	NM_032119.4:c.854G>C	NP_115495.3:p.Arg285Pro	Unknown significance	null	missense_variant	285	MODERATE	26.4	null	0.00556297	gnomad_AF_eas_pass	0	0	85.41	2.4	2.4
ADGRV1	5:89923209:G>T	20:25294986:G>A	NM_032119.4:c.854G>T	NP_115495.3:p.Arg285Leu	Unknown significance	null	missense_variant	285	MODERATE	26.3	null	0.00579274	gnomad_AF_amr_pass	0	0	85.41	-0.7	0.7
ADGRV1	5:89923220:A>G	20:25294986:G>A	NM_032119.4:c.865A>G	NP_115495.3:p.Asn289Asp	Likely benign	null	missense_variant	289	MODERATE	12.75	null	0.00556297	gnomad_AF_eas_pass	149.68	0.936511	65.15	0.1	0.1
ADGRV1	5:89923236:T>C	20:25294986:G>A	NM_032119.4:c.881T>C	NP_115495.3:p.Ile294Thr	Unknown significance	null	missense_variant	294	MODERATE	24.9	null	0.0166889	gnomad_AF_eas_pass	35.9894	0.183471	74.9	1.2	1.2
ADGRV1	5:89923239:G>T	20:25294986:G>A	NM_032119.4:c.884G>T	NP_115495.3:p.Gly295Val	Unknown significance	null	missense_variant	295	MODERATE	26.6	null	0.0057924	gnomad_AF_amr_pass	1.74127	0.0182626	78.94	0.1	0.1
ADGRV1	5:89923246:T>G	20:25294986:G>A	NM_032119.4:c.891T>G	NP_115495.3:p.Asp297Glu	Likely benign	null	missense_variant	297	MODERATE	10.76	null	0.00389487	gnomad_AF_nfe_pass	10.1211	0.0632651	75.91	0	0
ADGRV1	5:89923251:A>G	20:25294986:G>A	NM_032119.4:c.896A>G	NP_115495.3:p.Tyr299Cys	Likely benign	null	missense_variant	299	MODERATE	13.48	null	0.00326797	gnomad_AF_sas_pass	110.122	0.459012	79.92	0.9	0.9
ADGRV1	5:89923262:A>G	20:25294986:G>A	NM_032119.4:c.907A>G	NP_115495.3:p.Ile303Val	Likely benign	null	missense_variant	303	MODERATE	0.136	null	0.00556297	gnomad_AF_eas_pass	0.023455	0.000119572	86.08	-0.1	0.1
ADGRV1	5:89923268:T>C	20:25294986:G>A	NM_032119.4:c.913T>C	NP_115495.3:p.Tyr305His	Pathogenic	Deafness	missense_variant	305	MODERATE	23.9	null	0	null	2.5795	0.0107519	86.54	2.6	2.6
ADGRV1	5:89923272:C>G	20:25294986:G>A	NM_032119.4:c.917C>G	NP_115495.3:p.Ala306Gly	Likely benign	null	missense_variant	306	MODERATE	9.627	null	0	gnomad_AF_afr_pass,gnomad_AF_sas_pass,gnomad_AF_amr_pass,gnomad_AF_eas_pass,gnomad_AF_nfe_pass	36.8562	0.289844	81.19	1.1	1.1
ADGRV1	5:89923274:G>A	20:25294986:G>A	NM_032119.4:c.919G>A	NP_115495.3:p.Val307Ile	Likely benign	null	missense_variant	307	MODERATE	0.001	null	0.00088552	gnomad_AF_nfe_pass	22.3436	0.129986	79.94	0	0
ADGRV1	5:89923277:A>G	20:25294986:G>A	NM_032119.4:c.922A>G	NP_115495.3:p.Thr308Ala	Likely benign	null	missense_variant	308	MODERATE	0.157	null	0.00354189	gnomad_AF_nfe_pass	77.785	0.494383	73.53	0.1	0.1
ADGRV1	5:89923281:C>A	20:25294986:G>A	NM_032119.4:c.926C>A	NP_115495.3:p.Thr309Asn	Unknown significance	null	missense_variant	309	MODERATE	23.2	null	0.0032684	gnomad_AF_sas_pass	39.8275	0.253134	68.81	0.5	0.5
ADGRV1	5:89923281:C>G	20:25294986:G>A	NM_032119.4:c.926C>G	NP_115495.3:p.Thr309Ser	Unknown significance	null	missense_variant	309	MODERATE	19.66	null	0.0032684	gnomad_AF_sas_pass	39.8275	0.253134	68.81	0.5	0.5
ADGRV1	5:89923283:G>C	20:25294986:G>A	NM_032119.4:c.928G>C	NP_115495.3:p.Gly310Arg	Unknown significance	null	missense_variant	310	MODERATE	24.7	null	0.00289654	gnomad_AF_amr_pass	30.542	0.320327	59.21	-0.1	0.1
ADGRV1	5:89923284:G>A	20:25294986:G>A	NM_032119.4:c.929G>A	NP_115495.3:p.Gly310Glu	Pathogenic	Usher syndrome 2	missense_variant	310	MODERATE	25.6	null	0.100134	gnomad_AF_eas_pass	30.542	0.320327	59.21	0.5	0.5
ADGRV1	5:89923295:G>A	20:25294986:G>A	NM_032119.4:c.940G>A	NP_115495.3:p.Ala314Thr	Unknown significance	Usher syndrome, type 2C	missense_variant	314	MODERATE	22.7	null	0.0612063	gnomad_AF_eas_pass	39.4458	0.310209	55.32	0	0
ADGRV1	5:89923299:A>C	20:25294986:G>A	NM_032119.4:c.944A>C	NP_115495.3:p.His315Pro	Unknown significance	null	missense_variant	315	MODERATE	24.8	null	0.00289687	gnomad_AF_amr_pass	51.4336	0.250404	66.43	1	1
ADGRV1	5:89923299:A>G	20:25294986:G>A	NM_032119.4:c.944A>G	NP_115495.3:p.His315Arg	Unknown significance	null	missense_variant	315	MODERATE	23.2	null	0	gnomad_AF_afr_pass,gnomad_AF_sas_pass,gnomad_AF_amr_pass,gnomad_AF_eas_pass,gnomad_AF_nfe_pass	51.4336	0.250404	66.43	-0.1	0.1
ADGRV1	5:89923301:G>C	20:25294986:G>A	NM_032119.4:c.946G>C	NP_115495.3:p.Ala316Pro	Unknown significance	null	missense_variant	316	MODERATE	25.3	null	0.00556421	gnomad_AF_eas_pass	0	0	69.81	1.1	1.1
ADGRV1	5:89923302:C>T	20:25294986:G>A	NM_032119.4:c.947C>T	NP_115495.3:p.Ala316Val	Unknown significance	null	missense_variant	316	MODERATE	28	null	0.0028967	gnomad_AF_amr_pass	0	0	69.81	-0.4	0.4
ADGRV1	5:89923305:A>G	20:25294986:G>A	NM_032119.4:c.950A>G	NP_115495.3:p.Gln317Arg	Unknown significance	null	missense_variant	317	MODERATE	20.6	null	0.00653808	gnomad_AF_sas_pass	63.6267	0.32175	77.33	-0.4	0.4
ADGRV1	5:89923316:G>C	20:25294986:G>A	NM_032119.4:c.961G>C	NP_115495.3:p.Asp321His	Unknown significance	null	missense_variant	321	MODERATE	27.7	null	0.00289771	gnomad_AF_amr_pass	4.13644	0.025856	73.04	0	0
ADGRV1	5:89923316:G>T	20:25294986:G>A	NM_032119.4:c.961G>T	NP_115495.3:p.Asp321Tyr	Likely pathogenic	Deafness, non-syndromic	missense_variant	321	MODERATE	28.7	null	0.0667631	gnomad_AF_eas_pass	4.13644	0.025856	73.04	-0.8	0.8
ADGRV1	5:89923323:T>C	20:25294986:G>A	NM_032119.4:c.968T>C	NP_115495.3:p.Ile323Thr	Unknown significance	null	missense_variant	323	MODERATE	22.5	null	0.00826515	gnomad_AF_afr_pass	71.3333	0.363651	82.46	1.1	1.1
ADGRV1	5:89923325:G>C	20:25294986:G>A	NM_032119.4:c.970G>C	NP_115495.3:p.Asp324His	Unknown significance	null	missense_variant	324	MODERATE	26.9	null	0.00974262	gnomad_AF_nfe_pass	23.1062	0.144432	81.47	-0.8	0.8
ADGRV1	5:89923328:C>G	20:25294986:G>A	NM_032119.4:c.973C>G	NP_115495.3:p.Leu325Val	Unknown significance	null	missense_variant	325	MODERATE	25	null	0.00645828	gnomad_AF_afr_pass	73.8139	0.38275	82.45	0.2	0.2
ADGRV1	5:89923334:C>A	20:25294986:G>A	NM_032119.4:c.979C>A	NP_115495.3:p.Pro327Thr	Unknown significance	null	missense_variant	327	MODERATE	19.29	null	0.000885693	gnomad_AF_nfe_pass	147.238	0.936029	69.96	0	0
ADGRV1	5:89923346:G>T	20:25294986:G>A	NM_032119.4:c.991G>T	NP_115495.3:p.Val331Phe	Unknown significance	null	missense_variant	331	MODERATE	16.44	null	0.00645828	gnomad_AF_afr_pass	3.2728	0.0190399	81.93	0.5	0.5
ADGRV1	5:89923349:G>A	20:25294986:G>A	NM_032119.4:c.994G>A	NP_115495.3:p.Val332Ile	Unknown significance	null	missense_variant	332	MODERATE	16.78	null	0.000885693	gnomad_AF_nfe_pass	63.5422	0.369663	84.99	0.1	0.1
ADGRV1	5:89923358:C>T	20:25294986:G>A	NM_032119.4:c.1003C>T	NP_115495.3:p.Pro335Ser	Unknown significance	null	missense_variant	335	MODERATE	22.2	null	0.00177179	gnomad_AF_nfe_pass	58.3439	0.370908	84	0.2	0.2
ADGRV1	5:89923370:G>C	20:25294986:G>A	NM_032119.4:c.1015G>C	NP_115495.3:p.Glu339Gln	Unknown significance	null	missense_variant	339	MODERATE	25.4	null	0.00283014	gnomad_AF_amr_pass	57.0576	0.292197	81.52	-0.2	0.2
ADGRV1	5:89923388:C>A	20:25294986:G>A	NM_032119.4:c.1033C>A	NP_115495.3:p.Gln345Lys	Unknown significance	null	missense_variant	345	MODERATE	18.94	null	0.15276	gnomad_AF_nfe_pass	70.7784	0.357916	81.06	0.5	0.5
ADGRV1	5:89923395:T>C	20:25294986:G>A	NM_032119.4:c.1040T>C	NP_115495.3:p.Val347Ala	Likely benign	null	missense_variant	347	MODERATE	22.3	null	0.000885834	gnomad_AF_nfe_pass	37.5692	0.218563	74.79	0.8	0.8
ADGRV1	5:89923395:T>G	20:25294986:G>A	NM_032119.4:c.1040T>G	NP_115495.3:p.Val347Gly	Unknown significance	null	missense_variant	347	MODERATE	22.6	null	0.00645828	gnomad_AF_afr_pass	37.5692	0.218563	74.79	1.7	1.7
ADGRV1	5:89923397:G>C	20:25294986:G>A	NM_032119.4:c.1042G>C	NP_115495.3:p.Asp348His	Unknown significance	null	missense_variant	348	MODERATE	26.1	null	0.000885849	gnomad_AF_nfe_pass	61.2327	0.382753	67.26	-0.2	0.2
ADGRV1	5:89923398:A>T	20:25294986:G>A	NM_032119.4:c.1043A>T	NP_115495.3:p.Asp348Val	Likely pathogenic	Autism spectrum disorder	missense_variant	348	MODERATE	28	null	0	null	61.2327	0.382753	67.26	0.1	0.1
ADGRV1	5:89923403:A>G	20:25294986:G>A	NM_032119.4:c.1048A>G	NP_115495.3:p.Thr350Ala	Likely benign	null	missense_variant	350	MODERATE	6.295	null	0	null	148.645	0.944749	55.1	0	0
ADGRV1	5:89923404:C>A	20:25294986:G>A	NM_032119.4:c.1049C>A	NP_115495.3:p.Thr350Asn	Likely benign	null	missense_variant	350	MODERATE	13.93	null	0	null	148.645	0.944749	55.1	0	0
ADGRV1	5:89923406:A>G	20:25294986:G>A	NM_032119.4:c.1051A>G	NP_115495.3:p.Ile351Val	Unknown significance	null	missense_variant	351	MODERATE	17.81	null	0.00326861	gnomad_AF_sas_pass	117.148	0.59721	51.17	0.2	0.2
ADGRV1	5:89923407:T>A	20:25294986:G>A	NM_032119.4:c.1052T>A	NP_115495.3:p.Ile351Lys	Unknown significance	null	missense_variant	351	MODERATE	25	null	0.00556297	gnomad_AF_eas_pass	117.148	0.59721	51.17	0.6	0.6
ADGRV1	5:89923409:C>A	20:25294986:G>A	NM_032119.4:c.1054C>A	NP_115495.3:p.Pro352Thr	Pathogenic	Usher syndrome 2c	missense_variant	352	MODERATE	26.4	null	0.00531444	gnomad_AF_nfe_pass	112.83	0.71729	48.1	0	0
ADGRV1	5:89923410:C>T	20:25294986:G>A	NM_032119.4:c.1055C>T	NP_115495.3:p.Pro352Leu	Pathogenic	Hearing loss, non-syndromic	missense_variant	352	MODERATE	29	null	0.00467566	gnomad_AF_nfe_pass	112.83	0.71729	48.1	-0.2	0.2
ADGRV1	5:89923414:G>T	20:25294986:G>A	NM_032119.4:c.1059G>T	NP_115495.3:p.Glu353Asp	Unknown significance	null	missense_variant	353	MODERATE	23.9	null	0	null	13.2644	0.0679283	57.83	0.4	0.4
ADGRV1	5:89923416:T>C	20:25294986:G>A	NM_032119.4:c.1061T>C	NP_115495.3:p.Ile354Thr	Unknown significance	null	missense_variant	354	MODERATE	26.3	null	0.0326883	gnomad_AF_sas_pass	38.6935	0.197256	57.39	0.4	0.4
ADGRV1	5:89923421:G>A	20:25294986:G>A	NM_032119.4:c.1066G>A	NP_115495.3:p.Glu356Lys	Unknown significance	null	missense_variant	356	MODERATE	31	null	0.000885818	gnomad_AF_nfe_pass	14.1634	0.0725318	69.56	0	0
ADGRV1	5:89923424:T>A	20:25294986:G>A	NM_032119.4:c.1069T>A	NP_115495.3:p.Ser357Thr	Unknown significance	null	missense_variant	357	MODERATE	22	null	0.00155868	gnomad_AF_nfe_pass	10.9924	0.079709	72.16	-0.5	0.5
ADGRV1	5:89923425:C>T	20:25294986:G>A	NM_032119.4:c.1070C>T	NP_115495.3:p.Ser357Leu	Unknown significance	null	missense_variant	357	MODERATE	29.2	null	0.00311755	gnomad_AF_nfe_pass	10.9924	0.079709	72.16	-0.7	0.7
ADGRV1	5:89923434:T>C	20:25294986:G>A	NM_032119.4:c.1079T>C	NP_115495.3:p.Ile360Thr	Unknown significance	null	missense_variant	360	MODERATE	23.2	null	0.00326797	gnomad_AF_sas_pass	0	0	84.24	3.7	3.7
ADGRV1	5:89923438:G>A	20:25294986:G>A	NM_032119.4:c.1083G>A	NP_115495.3:p.Met361Ile	Likely benign	null	missense_variant	361	MODERATE	16.03	null	0.00326797	gnomad_AF_sas_pass	71.7229	0.331233	79.4	-0.5	0.5
ADGRV1	5:89923440:T>C	20:25294986:G>A	NM_032119.4:c.1085T>C	NP_115495.3:p.Leu362Ser	Unknown significance	null	missense_variant	362	MODERATE	26.6	null	0	null	3.48631	0.0180777	83.72	5.1	5.1
ADGRV1	5:89923446:A>G	20:25294986:G>A	NM_032119.4:c.1091A>G	NP_115495.3:p.Lys364Arg	Unknown significance	null	missense_variant	364	MODERATE	24.4	null	0.00289637	gnomad_AF_amr_pass	103.756	0.438318	74.68	-0.5	0.5
ADGRV1	5:89923448:G>T	20:25294986:G>A	NM_032119.4:c.1093G>T	NP_115495.3:p.Asp365Tyr	Unknown significance	Febrile seizures, familial, 1	missense_variant	365	MODERATE	26	null	0	gnomad_AF_afr_pass,gnomad_AF_amr_pass,gnomad_AF_eas_pass,gnomad_AF_nfe_pass	162.236	1.0141	75.05	-0.1	0.1
ADGRV1	5:89923449:A>G	20:25294986:G>A	NM_032119.4:c.1094A>G	NP_115495.3:p.Asp365Gly	Unknown significance	-	missense_variant	365	MODERATE	24.7	null	0.0017717	gnomad_AF_nfe_pass	162.236	1.0141	75.05	0	0
ADGRV1	5:89923451:A>G	20:25294986:G>A	NM_032119.4:c.1096A>G	NP_115495.3:p.Thr366Ala	Unknown significance	null	missense_variant	366	MODERATE	22.9	null	0.00289637	gnomad_AF_amr_pass	50.0402	0.318043	79.95	0.6	0.6
ADGRV1	5:89923452:C>T	20:25294986:G>A	NM_032119.4:c.1097C>T	NP_115495.3:p.Thr366Ile	Unknown significance	null	missense_variant	366	MODERATE	24.3	null	0.00289637	gnomad_AF_amr_pass	50.0402	0.318043	79.95	-0.1	0.1
ADGRV1	5:89923460:G>A	20:25294986:G>A	NM_032119.4:c.1105G>A	NP_115495.3:p.Gly369Arg	Unknown significance	null	missense_variant	369	MODERATE	29.1	null	0	null	31.9018	0.33459	77.44	-0.2	0.2
ADGRV1	5:89923463:G>A	20:25294986:G>A	NM_032119.4:c.1108G>A	NP_115495.3:p.Asp370Asn	Unknown significance	null	missense_variant	370	MODERATE	24.4	null	0.00289654	gnomad_AF_amr_pass	18.4244	0.115167	79.23	-0.2	0.2
ADGRV1	5:89923464:A>T	20:25294986:G>A	NM_032119.4:c.1109A>T	NP_115495.3:p.Asp370Val	Unknown significance	null	missense_variant	370	MODERATE	27.3	null	0.00556297	gnomad_AF_eas_pass	18.4244	0.115167	79.23	-0.7	0.7
ADGRV1	5:89923467:C>T	20:25294986:G>A	NM_032119.4:c.1112C>T	NP_115495.3:p.Ala371Val	Unknown significance	null	missense_variant	371	MODERATE	27.7	null	0.00289654	gnomad_AF_amr_pass	0.407275	0.00320289	79.75	-0.8	0.8
ADGRV1	5:89923482:C>T	20:25294986:G>A	NM_032119.4:c.1127C>T	NP_115495.3:p.Pro376Leu	Unknown significance	null	missense_variant	376	MODERATE	24.7	null	0.00327011	gnomad_AF_sas_pass	38.0382	0.241819	61.89	-0.6	0.6
ADGRV1	5:89923490:G>T	20:25294986:G>A	NM_032119.4:c.1135G>T	NP_115495.3:p.Val379Leu	Likely benign	null	missense_variant	379	MODERATE	15.48	null	0.000886619	gnomad_AF_nfe_pass	0.110412	0.000642335	76.72	0.3	0.3
ADGRV1	5:89923500:C>A	20:25294986:G>A	NM_032119.4:c.1145C>A	NP_115495.3:p.Thr382Asn	Unknown significance	null	missense_variant	382	MODERATE	25.6	null	0.00658155	gnomad_AF_sas_pass	25.26	0.160546	68.07	1.2	1.2
ADGRV1	5:89923502:A>G	20:25294986:G>A	NM_032119.4:c.1147A>G	NP_115495.3:p.Ile383Val	Unknown significance	null	missense_variant	383	MODERATE	25	null	0	null	0	0	70.89	1.1	1.1
ADGRV1	5:89923507:G>T	20:25294986:G>A	NM_032119.4:c.1152G>T	NP_115495.3:p.Lys384Asn	Unknown significance	null	missense_variant	384	MODERATE	24.6	null	0.00556607	gnomad_AF_eas_pass	79.44	0.335594	62.02	0	0
ADGRV1	5:89923521:C>T	20:25294986:G>A	NM_032119.4:c.1166C>T	NP_115495.3:p.Pro389Leu	Unknown significance	null	missense_variant	389	MODERATE	26	null	0.000897473	gnomad_AF_nfe_pass	85.3301	0.542467	48.67	0.1	0.1
ADGRV1	5:89923523:T>C	20:25294986:G>A	NM_032119.4:c.1168T>C	NP_115495.3:p.Tyr390His	Unknown significance	null	missense_variant	390	MODERATE	19.14	null	0.00648929	gnomad_AF_afr_pass	104.834	0.436971	54.64	0.6	0.6
ADGRV1	5:89923535:T>A	20:25294986:G>A	NM_032119.4:c.1180T>A	NP_115495.3:p.Ser394Thr	Unknown significance	null	missense_variant	394	MODERATE	24.6	null	0.0071736	gnomad_AF_sas_pass	11.3742	0.0824769	79.55	-0.5	0.5
ADGRV1	5:89923536:C>T	20:25294986:G>A	NM_032119.4:c.1181C>T	NP_115495.3:p.Ser394Leu	Unknown significance	null	missense_variant	394	MODERATE	26.3	null	0.00723903	gnomad_AF_sas_pass	11.3742	0.0824769	79.55	-1.3	1.3
ADGRV1	5:89923541:A>G	20:25294986:G>A	NM_032119.4:c.1186A>G	NP_115495.3:p.Asn396Asp	Unknown significance	null	missense_variant	396	MODERATE	23.1	null	0.00368568	gnomad_AF_sas_pass	31.7898	0.198901	77.75	0.4	0.4
ADGRV1	5:89923544:A>G	20:25294986:G>A	NM_032119.4:c.1189A>G	NP_115495.3:p.Ser397Gly	Unknown significance	null	missense_variant	397	MODERATE	23.6	null	0.0196284	gnomad_AF_afr_pass	73.5674	0.533456	68	0.5	0.5
ADGRV1	5:89923553:T>C	20:25294986:G>A	NM_032119.4:c.1198T>C	NP_115495.3:p.Phe400Leu	Likely benign	null	missense_variant	400	MODERATE	19.72	null	0.00334874	gnomad_AF_amr_pass	95.6852	0.416475	70.76	0.3	0.3
ADGRV1	5:89923556:G>C	20:25294986:G>A	NM_032119.4:c.1201G>C	NP_115495.3:p.Glu401Gln	Unknown significance	null	missense_variant	401	MODERATE	22.7	null	0.000947077	gnomad_AF_nfe_pass	137.112	0.702161	64.48	-0.1	0.1
ADGRV1	5:89923560:G>T	20:25294986:G>A	NM_032119.4:c.1205G>T	NP_115495.3:p.Arg402Met	Unknown significance	null	missense_variant	402	MODERATE	18.15	null	0.00663746	gnomad_AF_afr_pass	234.598	0.870732	62.78	0	0
ADGRV1	5:89923565:G>A	20:25294986:G>A	NM_032119.4:c.1210G>A	NP_115495.3:p.Val404Ile	Unknown significance	null	missense_variant	404	MODERATE	16.58	null	0.0127011	gnomad_AF_afr_pass	9.01931	0.0524707	81.8	0.1	0.1
ADGRV1	5:89923568:A>G	20:25294986:G>A	NM_032119.4:c.1213A>G	NP_115495.3:p.Ile405Val	Likely benign	null	missense_variant	405	MODERATE	10.79	null	0.00199294	gnomad_AF_nfe_pass	65.5437	0.334136	83.86	0.1	0.1
ADGRV1	5:89923569:T>C	20:25294986:G>A	NM_032119.4:c.1214T>C	NP_115495.3:p.Ile405Thr	Likely benign	null	missense_variant	405	MODERATE	19.06	null	0.000997407	gnomad_AF_nfe_pass	65.5437	0.334136	83.86	0.7	0.7
ADGRV1	5:89923572:T>C	20:25294986:G>A	NM_032119.4:c.1217T>C	NP_115495.3:p.Ile406Thr	Unknown significance	null	missense_variant	406	MODERATE	25	null	0.0213165	gnomad_AF_afr_pass	0.000930494	4.74358e-06	85.34	2.4	2.4
ADGRV1	5:89923572:T>G	20:25294986:G>A	NM_032119.4:c.1217T>G	NP_115495.3:p.Ile406Ser	Unknown significance	null	missense_variant	406	MODERATE	25.7	null	0.0010211	gnomad_AF_nfe_pass	0.000930494	4.74358e-06	85.34	3.4	3.4
ADGRV1	5:89923579:A>T	20:25294986:G>A	NM_032119.4:c.1224A>T	NP_115495.3:p.Glu408Asp	Unknown significance	null	missense_variant	408	MODERATE	22.7	null	0.00105381	gnomad_AF_nfe_pass	0.00116883	5.98567e-06	82.05	0.4	0.4
ADGRV1	5:89923581:A>G	20:25294986:G>A	NM_032119.4:c.1226A>G	NP_115495.3:p.Asp409Gly	Unknown significance	null	missense_variant	409	MODERATE	23.8	null	0.00214087	gnomad_AF_nfe_pass	51.1381	0.319654	80.41	0.1	0.1
ADGRV1	5:89923586:A>T	20:25294986:G>A	NM_032119.4:c.1231A>T	NP_115495.3:p.Ile411Leu	Likely benign	null	missense_variant	411	MODERATE	0.387	null	0.00113978	gnomad_AF_nfe_pass	54.0712	0.27565	77.55	0.1	0.1
ADGRV1	5:89923590:C>T	20:25294986:G>A	NM_032119.4:c.1235C>T	NP_115495.3:p.Ser412Leu	Likely benign	null	missense_variant	412	MODERATE	16.43	null	0	null	80.0814	0.580691	79.31	-0.2	0.2
ADGRV1	5:89924380:T>C	20:25294986:G>A	NM_032119.4:c.1240T>C	NP_115495.3:p.Tyr414His	Unknown significance	null	missense_variant&splice_region_variant	414	MODERATE	21.6	null	0.000886101	gnomad_AF_nfe_pass	8.38007	0.0349298	81.33	1.8	1.8
ADGRV1	5:89924383:G>A	20:25294986:G>A	NM_032119.4:c.1243G>A	NP_115495.3:p.Glu415Lys	Unknown significance	null	missense_variant	415	MODERATE	25.2	null	0.085034	gnomad_AF_sas_pass	82.2626	0.421274	80.71	0	0
ADGRV1	5:89924386:G>A	20:25294986:G>A	NM_032119.4:c.1246G>A	NP_115495.3:p.Glu416Lys	Unknown significance	null	missense_variant	416	MODERATE	23	null	0.000885787	gnomad_AF_nfe_pass	119.142	0.610136	79.66	0.1	0.1
ADGRV1	5:89924392:A>G	20:25294986:G>A	NM_032119.4:c.1252A>G	NP_115495.3:p.Thr418Ala	Unknown significance	Usher syndrome, type 2C	missense_variant	418	MODERATE	17.46	null	0.000885253	gnomad_AF_nfe_pass	24.8144	0.157714	83.62	0.2	0.2
ADGRV1	5:89924393:C>G	20:25294986:G>A	NM_032119.4:c.1253C>G	NP_115495.3:p.Thr418Arg	Unknown significance	null	missense_variant	418	MODERATE	25.3	null	0	null	24.8144	0.157714	83.62	0.4	0.4
ADGRV1	5:89924395:G>C	20:25294986:G>A	NM_032119.4:c.1255G>C	NP_115495.3:p.Val419Leu	Unknown significance	null	missense_variant	419	MODERATE	25.3	null	0.00289771	gnomad_AF_amr_pass	0	0	81.66	0.7	0.7
ADGRV1	5:89924398:G>T	20:25294986:G>A	NM_032119.4:c.1258G>T	NP_115495.3:p.Val420Phe	Unknown significance	null	missense_variant	420	MODERATE	29.7	null	0.00556359	gnomad_AF_eas_pass	13.1458	0.0764769	78.02	0.1	0.1
ADGRV1	5:89924416:C>A	20:25294986:G>A	NM_032119.4:c.1276C>A	NP_115495.3:p.His426Asn	Unknown significance	null	missense_variant	426	MODERATE	25.3	null	0.000885112	gnomad_AF_nfe_pass	115.465	0.562138	55	0.3	0.3
ADGRV1	5:89924416:C>T	20:25294986:G>A	NM_032119.4:c.1276C>T	NP_115495.3:p.His426Tyr	Unknown significance	null	missense_variant	426	MODERATE	21.8	null	0	gnomad_AF_afr_pass,gnomad_AF_sas_pass,gnomad_AF_amr_pass,gnomad_AF_eas_pass,gnomad_AF_nfe_pass	115.465	0.562138	55	-0.5	0.5
ADGRV1	5:89924423:A>G	20:25294986:G>A	NM_032119.4:c.1283A>G	NP_115495.3:p.Asn428Ser	Unknown significance	null	missense_variant	428	MODERATE	21.1	null	0.00645828	gnomad_AF_afr_pass	98.2951	0.615009	77.57	0	0
ADGRV1	5:89924429:C>T	20:25294986:G>A	NM_032119.4:c.1289C>T	NP_115495.3:p.Ser430Phe	Unknown significance	null	missense_variant	430	MODERATE	29.9	null	0.00155746	gnomad_AF_nfe_pass	22.4202	0.162575	84.17	-0.8	0.8
ADGRV1	5:89924432:C>T	20:25294986:G>A	NM_032119.4:c.1292C>T	NP_115495.3:p.Ala431Val	Likely benign	null	missense_variant	431	MODERATE	16.63	null	0.00413394	gnomad_AF_afr_pass	0.0103106	8.10842e-05	82.79	-2.6	2.6
ADGRV1	5:89924438:G>T	20:25294986:G>A	NM_032119.4:c.1298G>T	NP_115495.3:p.Trp433Leu	Unknown significance	null	missense_variant	433	MODERATE	31	null	0.00289721	gnomad_AF_amr_pass	4.02402	0.0153396	89.25	1.8	1.8
ADGRV1	5:89924440:G>A	20:25294986:G>A	NM_032119.4:c.1300G>A	NP_115495.3:p.Val434Met	Unknown significance	null	missense_variant	434	MODERATE	22.7	null	0.00980392	gnomad_AF_sas_pass	41.9837	0.244244	89.26	0.4	0.4
ADGRV1	5:89924449:C>T	20:25294986:G>A	NM_032119.4:c.1309C>T	NP_115495.3:p.Arg437Trp	Unknown significance	null	missense_variant	437	MODERATE	26.7	null	0.0102407	gnomad_AF_eas_pass	29.0489	0.107818	82.28	-0.3	0.3
ADGRV1	5:89924450:G>A	20:25294986:G>A	NM_032119.4:c.1310G>A	NP_115495.3:p.Arg437Gln	Unknown significance	null	missense_variant	437	MODERATE	32	null	0.00980392	gnomad_AF_sas_pass	29.0489	0.107818	82.28	0.7	0.7
ADGRV1	5:89924453:A>G	20:25294986:G>A	NM_032119.4:c.1313A>G	NP_115495.3:p.Asn438Ser	Unknown significance	null	missense_variant	438	MODERATE	23.1	null	0.00326819	gnomad_AF_sas_pass	64.4181	0.403048	78.8	0.1	0.1
ADGRV1	5:89924456:G>A	20:25294986:G>A	NM_032119.4:c.1316G>A	NP_115495.3:p.Ser439Asn	Unknown significance	null	missense_variant	439	MODERATE	22.7	null	0	null	39.9665	0.289807	68.63	0	0
ADGRV1	5:89924463:T>A	20:25294986:G>A	NM_032119.4:c.1323T>A	NP_115495.3:p.Asp441Glu	Unknown significance	null	missense_variant	441	MODERATE	22.7	null	0	null	46.6865	0.291828	67.01	0	0
ADGRV1	5:89924471:C>T	20:25294986:G>A	NM_032119.4:c.1331C>T	NP_115495.3:p.Pro444Leu	Unknown significance	null	missense_variant	444	MODERATE	16.88	null	0.00653595	gnomad_AF_sas_pass	101.465	0.64504	78.85	-0.2	0.2
ADGRV1	5:89924474:T>G	20:25294986:G>A	NM_032119.4:c.1334T>G	NP_115495.3:p.Val445Gly	Unknown significance	null	missense_variant	445	MODERATE	24.6	null	0.000885034	gnomad_AF_nfe_pass	18.5827	0.108107	78.37	2.8	2.8
ADGRV1	5:89924483:A>G	20:25294986:G>A	NM_032119.4:c.1343A>G	NP_115495.3:p.Asp448Gly	Unknown significance	null	missense_variant	448	MODERATE	23.8	null	0.00653552	gnomad_AF_sas_pass	0.652248	0.00407706	82.65	1.3	1.3
ADGRV1	5:89924489:G>C	20:25294986:G>A	NM_032119.4:c.1349G>C	NP_115495.3:p.Arg450Thr	Likely benign	null	missense_variant	450	MODERATE	0.093	null	0.0173772	gnomad_AF_amr_pass	143.865	0.533971	83.2	0	0
ADGRV1	5:89924495:G>A	20:25294986:G>A	NM_032119.4:c.1355G>A	NP_115495.3:p.Ser452Asn	Likely benign	null	missense_variant	452	MODERATE	16.31	null	0.0196066	gnomad_AF_sas_pass	39.7353	0.288131	80.96	0.2	0.2
ADGRV1	5:89924504:T>G	20:25294986:G>A	NM_032119.4:c.1364T>G	NP_115495.3:p.Val455Gly	Unknown significance	-	missense_variant	455	MODERATE	22.3	null	0	null	113.776	0.661902	85.75	0.8	0.8
ADGRV1	5:89924507:T>C	20:25294986:G>A	NM_032119.4:c.1367T>C	NP_115495.3:p.Leu456Pro	Unknown significance	Usher syndrome, type 2C	missense_variant	456	MODERATE	27.2	null	0.0163388	gnomad_AF_sas_pass	4.51655	0.0234198	81.4	3.7	3.7
ADGRV1	5:89924509:C>T	20:25294986:G>A	NM_032119.4:c.1369C>T	NP_115495.3:p.His457Tyr	Likely benign	null	missense_variant	457	MODERATE	14.64	null	0.000885081	gnomad_AF_nfe_pass	99.229	0.483096	85.4	-0.7	0.7
ADGRV1	5:89924514:T>A	20:25294986:G>A	NM_032119.4:c.1374T>A	NP_115495.3:p.Phe458Leu	Unknown significance	null	missense_variant	458	MODERATE	25	null	0.228743	gnomad_AF_sas_pass	0	0	79.37	1.6	1.6
ADGRV1	5:89924521:G>A	20:25294986:G>A	NM_032119.4:c.1381G>A	NP_115495.3:p.Gly461Arg	Unknown significance	null	missense_variant	461	MODERATE	29.5	null	0.00653552	gnomad_AF_sas_pass	53.4156	0.560228	66.83	0.3	0.3
ADGRV1	5:89924521:G>C	20:25294986:G>A	NM_032119.4:c.1381G>C	NP_115495.3:p.Gly461Arg	Unknown significance	null	missense_variant	461	MODERATE	28.9	null	0	null	53.4156	0.560228	66.83	0.3	0.3
ADGRV1	5:89924521:G>T	20:25294986:G>A	NM_032119.4:c.1381G>T	NP_115495.3:p.Gly461Trp	Unknown significance	null	missense_variant	461	MODERATE	32	null	0.0260658	gnomad_AF_amr_pass	53.4156	0.560228	66.83	0.1	0.1
ADGRV1	5:89924522:G>A	20:25294986:G>A	NM_032119.4:c.1382G>A	NP_115495.3:p.Gly461Glu	Unknown significance	null	missense_variant	461	MODERATE	27.6	null	0.0114943	gnomad_AF_afr_pass	53.4156	0.560228	66.83	0.8	0.8
ADGRV1	5:89924528:T>A	20:25294986:G>A	NM_032119.4:c.1388T>A	NP_115495.3:p.Met463Lys	Unknown significance	null	missense_variant	463	MODERATE	22.7	null	0.00556297	gnomad_AF_eas_pass	49.1868	0.227156	70.14	0.9	0.9
ADGRV1	5:89924529:G>T	20:25294986:G>A	NM_032119.4:c.1389G>T	NP_115495.3:p.Met463Ile	Unknown significance	null	missense_variant	463	MODERATE	23.9	null	0.00556297	gnomad_AF_eas_pass	49.1868	0.227156	70.14	0	0
ADGRV1	5:89924536:A>G	20:25294986:G>A	NM_032119.4:c.1396A>G	NP_115495.3:p.Thr466Ala	Likely benign	null	missense_variant	466	MODERATE	0.005	null	0.00653552	gnomad_AF_sas_pass	63.7581	0.405231	82.46	0.4	0.4
ADGRV1	5:89924545:C>T	20:25294986:G>A	NM_032119.4:c.1405C>T	NP_115495.3:p.Leu469Phe	Unknown significance	null	missense_variant	469	MODERATE	17.08	null	0.00326776	gnomad_AF_sas_pass	0	0	85.4	0.7	0.7
ADGRV1	5:89924551:G>C	20:25294986:G>A	NM_032119.4:c.1411G>C	NP_115495.3:p.Val471Leu	Unknown significance	null	missense_variant	471	MODERATE	8.272	null	0.0289256	gnomad_AF_afr_pass	2.06443	0.01201	84.03	0.4	0.4
ADGRV1	5:89924559:T>G	20:25294986:G>A	NM_032119.4:c.1419T>G	NP_115495.3:p.Asp473Glu	Unknown significance	Usher syndrome, type 2C	missense_variant	473	MODERATE	9.512	null	0.101301	gnomad_AF_sas_pass	67.9899	0.424991	80.05	0	0
ADGRV1	5:89924569:C>A	20:25294986:G>A	NM_032119.4:c.1429C>A	NP_115495.3:p.Pro477Thr	Unknown significance	null	missense_variant	477	MODERATE	24.2	null	0	null	38.6079	0.245441	78.07	0.1	0.1
ADGRV1	5:89924572:G>C	20:25294986:G>A	NM_032119.4:c.1432G>C	NP_115495.3:p.Glu478Gln	Unknown significance	null	missense_variant	478	MODERATE	27.2	null	0.000885755	gnomad_AF_nfe_pass	26.3649	0.135017	82.44	-0.7	0.7
ADGRV1	5:89924578:G>T	20:25294986:G>A	NM_032119.4:c.1438G>T	NP_115495.3:p.Ala480Ser	Unknown significance	null	missense_variant	480	MODERATE	27.7	null	0.000885787	gnomad_AF_nfe_pass	4.94555	0.0388927	83.58	-0.2	0.2
ADGRV1	5:89924585:C>T	20:25294986:G>A	NM_032119.4:c.1445C>T	NP_115495.3:p.Ala482Val	Unknown significance	null	missense_variant	482	MODERATE	24.6	null	0.00645828	gnomad_AF_afr_pass	1.23861	0.0097407	84.09	-0.9	0.9
ADGRV1	5:89924606:C>T	20:25294986:G>A	NM_032119.4:c.1466C>T	NP_115495.3:p.Pro489Leu	Unknown significance	null	missense_variant	489	MODERATE	25	null	0.00177277	gnomad_AF_nfe_pass	64.6672	0.411107	68.22	-0.5	0.5
ADGRV1	5:89924611:A>G	20:25294986:G>A	NM_032119.4:c.1471A>G	NP_115495.3:p.Thr491Ala	Unknown significance	null	missense_variant	491	MODERATE	23.3	null	0.00645911	gnomad_AF_afr_pass	42.0039	0.266967	77.4	0.5	0.5
ADGRV1	5:89924617:C>G	20:25294986:G>A	NM_032119.4:c.1477C>G	NP_115495.3:p.Arg493Gly	Unknown significance	null	missense_variant	493	MODERATE	15.76	null	0.000887248	gnomad_AF_nfe_pass	217.165	0.806029	72.52	0.3	0.3
ADGRV1	5:89924620:G>C	20:25294986:G>A	NM_032119.4:c.1480G>C	NP_115495.3:p.Gly494Arg	Unknown significance	null	missense_variant	494	MODERATE	26.1	null	0.00556545	gnomad_AF_eas_pass	39.703	0.416409	67.36	-0.5	0.5
ADGRV1	5:89924626:G>A	20:25294986:G>A	NM_032119.4:c.1486G>A	NP_115495.3:p.Ala496Thr	Unknown significance	null	missense_variant	496	MODERATE	27.9	null	0.00177557	gnomad_AF_nfe_pass	5.33759	0.0419758	68.72	0.1	0.1
ADGRV1	5:89924627:C>T	20:25294986:G>A	NM_032119.4:c.1487C>T	NP_115495.3:p.Ala496Val	Unknown significance	null	missense_variant	496	MODERATE	25.5	null	0.0167001	gnomad_AF_eas_pass	5.33759	0.0419758	68.72	-0.8	0.8
ADGRV1	5:89924633:T>A	20:25294986:G>A	NM_032119.4:c.1493T>A	NP_115495.3:p.Val498Glu	Unknown significance	null	missense_variant	498	MODERATE	29.2	null	0.00177595	gnomad_AF_nfe_pass	17.3289	0.100813	69.91	2.2	2.2
ADGRV1	5:89924638:G>A	20:25294986:G>A	NM_032119.4:c.1498G>A	NP_115495.3:p.Glu500Lys	Unknown significance	null	missense_variant	500	MODERATE	23.1	null	0.0167112	gnomad_AF_eas_pass	150.148	0.76892	66.23	0.1	0.1
ADGRV1	5:89924641:C>G	20:25294986:G>A	NM_032119.4:c.1501C>G	NP_115495.3:p.Pro501Ala	Unknown significance	null	missense_variant	501	MODERATE	25.9	null	0.000890187	gnomad_AF_nfe_pass	43.4966	0.27652	66.49	0.4	0.4
ADGRV1	5:89924641:C>T	20:25294986:G>A	NM_032119.4:c.1501C>T	NP_115495.3:p.Pro501Ser	Unknown significance	null	missense_variant	501	MODERATE	27.3	null	0.00557041	gnomad_AF_eas_pass	43.4966	0.27652	66.49	0.4	0.4
ADGRV1	5:89924645:C>A	20:25294986:G>A	NM_032119.4:c.1505C>A	NP_115495.3:p.Ala502Glu	Unknown significance	null	missense_variant	502	MODERATE	22.1	null	0.00648256	gnomad_AF_nfe_pass	3.12625	0.0245854	76.97	0.8	0.8
ADGRV1	5:89924645:C>T	20:25294986:G>A	NM_032119.4:c.1505C>T	NP_115495.3:p.Ala502Val	Unknown significance	-	missense_variant	502	MODERATE	21.1	null	0.00413805	gnomad_AF_afr_pass	3.12625	0.0245854	76.97	-1	1
ADGRV1	5:89924647:G>A	20:25294986:G>A	NM_032119.4:c.1507G>A	NP_115495.3:p.Glu503Lys	Unknown significance	null	missense_variant&splice_region_variant	503	MODERATE	24.7	null	0.0065548	gnomad_AF_sas_pass	78.3562	0.401269	84.84	0.1	0.1
ADGRV1	5:89925027:C>T	20:25294986:G>A	NM_032119.4:c.1510C>T	NP_115495.3:p.Leu504Phe	Unknown significance	null	missense_variant&splice_region_variant	504	MODERATE	25.9	null	0.00648593	gnomad_AF_nfe_pass	0.596777	0.0030945	84.56	0.3	0.3
ADGRV1	5:89925034:T>C	20:25294986:G>A	NM_032119.4:c.1517T>C	NP_115495.3:p.Phe506Ser	Unknown significance	null	missense_variant	506	MODERATE	28.7	null	0.0134916	gnomad_AF_afr_pass	0	0	88.22	3.8	3.8
ADGRV1	5:89925035:C>G	20:25294986:G>A	NM_032119.4:c.1518C>G	NP_115495.3:p.Phe506Leu	Unknown significance	null	missense_variant	506	MODERATE	22.8	null	0	null	0	0	88.22	-0.2	0.2
ADGRV1	5:89925039:A>C	20:25294986:G>A	NM_032119.4:c.1522A>C	NP_115495.3:p.Ile508Leu	Unknown significance	null	missense_variant	508	MODERATE	23.2	null	0.259127	gnomad_AF_nfe_pass	0	0	86.67	1.4	1.4
ADGRV1	5:89925043:A>G	20:25294986:G>A	NM_032119.4:c.1526A>G	NP_115495.3:p.Gln509Arg	Unknown significance	null	missense_variant	509	MODERATE	24.3	null	0	null	11.8771	0.0600607	85.28	-0.5	0.5
ADGRV1	5:89925046:A>G	20:25294986:G>A	NM_032119.4:c.1529A>G	NP_115495.3:p.Asp510Gly	Unknown significance	null	missense_variant	510	MODERATE	29.6	null	0.0064792	gnomad_AF_nfe_pass	0.141037	0.000881594	84.32	1.2	1.2
ADGRV1	5:89925054:G>T	20:25294986:G>A	NM_032119.4:c.1537G>T	NP_115495.3:p.Asp513Tyr	Unknown significance	null	missense_variant	513	MODERATE	25.6	null	0	null	14.1934	0.0887202	80	-0.8	0.8
ADGRV1	5:89925055:A>C	20:25294986:G>A	NM_032119.4:c.1538A>C	NP_115495.3:p.Asp513Ala	Unknown significance	null	missense_variant	513	MODERATE	26.9	null	0.00648088	gnomad_AF_nfe_pass	14.1934	0.0887202	80	0.5	0.5
ADGRV1	5:89925061:A>G	20:25294986:G>A	NM_032119.4:c.1544A>G	NP_115495.3:p.Tyr515Cys	Unknown significance	null	missense_variant	515	MODERATE	27.2	null	0.00648088	gnomad_AF_nfe_pass	0	0	85.99	2.2	2.2
ADGRV1	5:89925064:G>A	20:25294986:G>A	NM_032119.4:c.1547G>A	NP_115495.3:p.Gly516Asp	Unknown significance	null	missense_variant	516	MODERATE	27.2	null	0.0033216	gnomad_AF_sas_pass	0	0	84.95	0.9	0.9
ADGRV1	5:89925070:T>C	20:25294986:G>A	NM_032119.4:c.1553T>C	NP_115495.3:p.Ile518Thr	Unknown significance	null	missense_variant	518	MODERATE	25.4	null	0.00332027	gnomad_AF_sas_pass	0	0	84.95	2.9	2.9
ADGRV1	5:89925073:C>G	20:25294986:G>A	NM_032119.4:c.1556C>G	NP_115495.3:p.Thr519Arg	Likely benign	null	missense_variant	519	MODERATE	14.25	null	0	gnomad_AF_afr_pass,gnomad_AF_sas_pass,gnomad_AF_amr_pass,gnomad_AF_eas_pass,gnomad_AF_nfe_pass	11.7097	0.074424	84.87	0.1	0.1
ADGRV1	5:89925073:C>T	20:25294986:G>A	NM_032119.4:c.1556C>T	NP_115495.3:p.Thr519Ile	Unknown significance	null	missense_variant	519	MODERATE	16.35	null	0.00557849	gnomad_AF_eas_pass	11.7097	0.074424	84.87	-1.2	1.2
ADGRV1	5:89925075:T>C	20:25294986:G>A	NM_032119.4:c.1558T>C	NP_115495.3:p.Phe520Leu	Unknown significance	null	missense_variant	520	MODERATE	23.3	null	0.00878992	gnomad_AF_amr_pass	0.0971071	0.000422664	82.72	0.9	0.9
ADGRV1	5:89925077:T>A	20:25294986:G>A	NM_032119.4:c.1560T>A	NP_115495.3:p.Phe520Leu	Unknown significance	null	missense_variant	520	MODERATE	23.9	null	0.00331192	gnomad_AF_sas_pass	0.0971071	0.000422664	82.72	0.9	0.9
ADGRV1	5:89925082:C>G	20:25294986:G>A	NM_032119.4:c.1565C>G	NP_115495.3:p.Pro522Arg	Unknown significance	null	missense_variant	522	MODERATE	25.7	null	0.0536265	gnomad_AF_sas_pass	38.1537	0.242553	80.34	0	0
ADGRV1	5:89925084:A>G	20:25294986:G>A	NM_032119.4:c.1567A>G	NP_115495.3:p.Met523Val	Likely benign	null	missense_variant	523	MODERATE	11.23	null	0.0616903	gnomad_AF_eas_pass	98.4585	0.454704	77.49	0	0
ADGRV1	5:89925094:A>G	20:25294986:G>A	NM_032119.4:c.1577A>G	NP_115495.3:p.Gln526Arg	Unknown significance	null	missense_variant	526	MODERATE	26.1	null	0.000889648	gnomad_AF_nfe_pass	10.7226	0.0542225	83.41	-0.3	0.3
ADGRV1	5:89925095:G>T	20:25294986:G>A	NM_032119.4:c.1578G>T	NP_115495.3:p.Gln526His	Unknown significance	Usher syndrome, type 2C	missense_variant	526	MODERATE	23.7	null	0.00800555	gnomad_AF_nfe_pass	10.7226	0.0542225	83.41	-0.2	0.2
ADGRV1	5:89925097:A>G	20:25294986:G>A	NM_032119.4:c.1580A>G	NP_115495.3:p.Lys527Arg	Unknown significance	null	missense_variant	527	MODERATE	18.5	null	0.01294	gnomad_AF_afr_pass	110.796	0.468056	84.08	-0.5	0.5
ADGRV1	5:89925098:G>T	20:25294986:G>A	NM_032119.4:c.1581G>T	NP_115495.3:p.Lys527Asn	Unknown significance	null	missense_variant	527	MODERATE	23.6	null	0.000889158	gnomad_AF_nfe_pass	110.796	0.468056	84.08	0	0
ADGRV1	5:89925100:T>C	20:25294986:G>A	NM_032119.4:c.1583T>C	NP_115495.3:p.Ile528Thr	Unknown significance	null	missense_variant	528	MODERATE	26.1	null	0.0064658	gnomad_AF_afr_pass	3.16449	0.0161323	79.43	1.6	1.6
ADGRV1	5:89925106:G>A	20:25294986:G>A	NM_032119.4:c.1589G>A	NP_115495.3:p.Ser530Asn	Unknown significance	null	missense_variant	530	MODERATE	25.7	null	0.000888178	gnomad_AF_nfe_pass	31.8799	0.231169	68.01	0.1	0.1
ADGRV1	5:89925108:A>G	20:25294986:G>A	NM_032119.4:c.1591A>G	NP_115495.3:p.Ser531Gly	Unknown significance	null	missense_variant	531	MODERATE	24.7	null	0.000887705	gnomad_AF_nfe_pass	58.6543	0.425317	65.29	0.5	0.5
ADGRV1	5:89925109:G>A	20:25294986:G>A	NM_032119.4:c.1592G>A	NP_115495.3:p.Ser531Asn	Unknown significance	null	missense_variant	531	MODERATE	18.46	null	0.000887894	gnomad_AF_nfe_pass	58.6543	0.425317	65.29	0	0
ADGRV1	5:89925114:G>A	20:25294986:G>A	NM_032119.4:c.1597G>A	NP_115495.3:p.Gly533Ser	Likely benign	null	missense_variant	533	MODERATE	13.29	null	0.00327461	gnomad_AF_sas_pass	47.7023	0.500306	55.58	-0.2	0.2
ADGRV1	5:89925114:G>C	20:25294986:G>A	NM_032119.4:c.1597G>C	NP_115495.3:p.Gly533Arg	Likely benign	null	missense_variant	533	MODERATE	15.17	null	0.00557041	gnomad_AF_eas_pass	47.7023	0.500306	55.58	-0.5	0.5
ADGRV1	5:89925114:G>T	20:25294986:G>A	NM_032119.4:c.1597G>T	NP_115495.3:p.Gly533Cys	Likely benign	null	missense_variant	533	MODERATE	22.9	null	0.00581564	gnomad_AF_amr_pass	47.7023	0.500306	55.58	0.2	0.2
ADGRV1	5:89925117:G>A	20:25294986:G>A	NM_032119.4:c.1600G>A	NP_115495.3:p.Glu534Lys	Unknown significance	null	missense_variant	534	MODERATE	23.7	null	0.00290731	gnomad_AF_amr_pass	116.94	0.598859	64.97	0	0
ADGRV1	5:89925118:A>C	20:25294986:G>A	NM_032119.4:c.1601A>C	NP_115495.3:p.Glu534Ala	Unknown significance	null	missense_variant	534	MODERATE	22.3	null	0.000887138	gnomad_AF_nfe_pass	116.94	0.598859	64.97	-0.1	0.1
ADGRV1	5:89925121:G>A	20:25294986:G>A	NM_032119.4:c.1604G>A	NP_115495.3:p.Arg535Gln	Unknown significance	null	missense_variant	535	MODERATE	29.4	null	0.00872194	gnomad_AF_amr_pass	9.35811	0.0347336	70.97	0.8	0.8
ADGRV1	5:89925124:A>G	20:25294986:G>A	NM_032119.4:c.1607A>G	NP_115495.3:p.Tyr536Cys	Likely benign	null	missense_variant	536	MODERATE	16.84	null	0.00327161	gnomad_AF_sas_pass	23.682	0.0987112	80	1.3	1.3
ADGRV1	5:89925130:C>G	20:25294986:G>A	NM_032119.4:c.1613C>G	NP_115495.3:p.Ser538Cys	Unknown significance	null	missense_variant	538	MODERATE	26.7	null	0.00327097	gnomad_AF_sas_pass	9.23419	0.0669594	84.64	-0.2	0.2
ADGRV1	5:89925135:A>T	20:25294986:G>A	NM_032119.4:c.1618A>T	NP_115495.3:p.Ser540Cys	Unknown significance	null	missense_variant	540	MODERATE	25	null	0.0319507	gnomad_AF_amr_pass	0.0289446	0.000209885	85.73	-0.5	0.5
ADGRV1	5:89925154:G>A	20:25294986:G>A	NM_032119.4:c.1637G>A	NP_115495.3:p.Gly546Glu	Unknown significance	null	missense_variant	546	MODERATE	24.8	null	0.0032684	gnomad_AF_sas_pass	7.52124	0.0788835	77.59	0.7	0.7
ADGRV1	5:89925169:T>C	20:25294986:G>A	NM_032119.4:c.1652T>C	NP_115495.3:p.Val551Ala	Benign	null	missense_variant	551	MODERATE	25.1	null	5.28405	gnomad_AF_afr_pass	0	0	82.58	2.6	2.6
ADGRV1	5:89925172:G>C	20:25294986:G>A	NM_032119.4:c.1655G>C	NP_115495.3:p.Arg552Thr	Likely benign	null	missense_variant	552	MODERATE	14.09	null	0.0228833	gnomad_AF_sas_pass	72.5193	0.269163	85.91	0	0
ADGRV1	5:89925180:T>C	20:25294986:G>A	NM_032119.4:c.1663T>C	NP_115495.3:p.Tyr555His	Unknown significance	null	missense_variant	555	MODERATE	23.8	null	0.00870272	gnomad_AF_amr_pass	1.44142	0.00600813	86.29	2.6	2.6
ADGRV1	5:89925183:T>A	20:25294986:G>A	NM_032119.4:c.1666T>A	NP_115495.3:p.Ser556Thr	Unknown significance	null	missense_variant	556	MODERATE	14.15	null	0.00088563	gnomad_AF_nfe_pass	0.00160779	1.16585e-05	82.67	-0.7	0.7
ADGRV1	5:89925192:T>C	20:25294986:G>A	NM_032119.4:c.1675T>C	NP_115495.3:p.Tyr559His	Unknown significance	null	missense_variant	559	MODERATE	24	null	0.0129166	gnomad_AF_afr_pass	3.6159	0.0150718	80.76	1.7	1.7
ADGRV1	5:89925195:A>G	20:25294986:G>A	NM_032119.4:c.1678A>G	NP_115495.3:p.Ile560Val	Unknown significance	Usher syndrome, type 2C	missense_variant	560	MODERATE	16.14	null	0	null	0	0	77.27	0.4	0.4
ADGRV1	5:89925201:G>T	20:25294986:G>A	NM_032119.4:c.1684G>T	NP_115495.3:p.Ala562Ser	Unknown significance	-	missense_variant	562	MODERATE	17.75	null	0.0115101	gnomad_AF_nfe_pass	45.7217	0.359564	70.65	0.1	0.1
ADGRV1	5:89925211:T>A	20:25294986:G>A	NM_032119.4:c.1694T>A	NP_115495.3:p.Val565Glu	Unknown significance	null	missense_variant	565	MODERATE	25.4	null	0.000885379	gnomad_AF_nfe_pass	74.1289	0.431253	63.35	1.2	1.2
ADGRV1	5:89925216:C>A	20:25294986:G>A	NM_032119.4:c.1699C>A	NP_115495.3:p.Pro567Thr	Unknown significance	null	missense_variant	567	MODERATE	22.6	null	0.000885504	gnomad_AF_nfe_pass	55.3461	0.35185	62.53	-0.1	0.1
ADGRV1	5:89925216:C>G	20:25294986:G>A	NM_032119.4:c.1699C>G	NP_115495.3:p.Pro567Ala	Unknown significance	null	missense_variant	567	MODERATE	23.7	null	0	null	55.3461	0.35185	62.53	0.1	0.1
ADGRV1	5:89925217:C>G	20:25294986:G>A	NM_032119.4:c.1700C>G	NP_115495.3:p.Pro567Arg	Unknown significance	null	missense_variant	567	MODERATE	25.8	null	0.000885614	gnomad_AF_nfe_pass	55.3461	0.35185	62.53	-0.2	0.2
ADGRV1	5:89925217:C>T	20:25294986:G>A	NM_032119.4:c.1700C>T	NP_115495.3:p.Pro567Leu	Unknown significance	null	missense_variant	567	MODERATE	26.4	null	0.0111371	gnomad_AF_eas_pass	55.3461	0.35185	62.53	-0.5	0.5
ADGRV1	5:89925224:A>C	20:25294986:G>A	NM_032119.4:c.1707A>C	NP_115495.3:p.Gln569His	Unknown significance	Usher syndrome, type 2C	missense_variant	569	MODERATE	19.93	null	0	null	103.439	0.523075	59.85	-0.1	0.1
ADGRV1	5:89925225:G>A	20:25294986:G>A	NM_032119.4:c.1708G>A	NP_115495.3:p.Ala570Thr	Unknown significance	null	missense_variant	570	MODERATE	25.3	null	0.000885787	gnomad_AF_nfe_pass	23.4737	0.184602	67.84	0.2	0.2
ADGRV1	5:89925228:A>G	20:25294986:G>A	NM_032119.4:c.1711A>G	NP_115495.3:p.Lys571Glu	Unknown significance	null	missense_variant	571	MODERATE	23.1	null	0	null	139.863	0.59085	61.41	0.1	0.1
ADGRV1	5:89925234:G>A	20:25294986:G>A	NM_032119.4:c.1717G>A	NP_115495.3:p.Gly573Ser	Unknown significance	null	missense_variant	573	MODERATE	25	null	0.00177164	gnomad_AF_nfe_pass	38.7873	0.406804	62.57	0	0
ADGRV1	5:89925235:G>A	20:25294986:G>A	NM_032119.4:c.1718G>A	NP_115495.3:p.Gly573Asp	Unknown significance	null	missense_variant	573	MODERATE	23.3	null	0.000885959	gnomad_AF_nfe_pass	38.7873	0.406804	62.57	0.1	0.1
ADGRV1	5:89925235:G>T	20:25294986:G>A	NM_032119.4:c.1718G>T	NP_115495.3:p.Gly573Val	Likely pathogenic	Hearing loss, progressive	missense_variant	573	MODERATE	24.7	null	0.11599	gnomad_AF_amr_pass	38.7873	0.406804	62.57	-0.3	0.3
ADGRV1	5:89925238:T>C	20:25294986:G>A	NM_032119.4:c.1721T>C	NP_115495.3:p.Ile574Thr	Unknown significance	null	missense_variant	574	MODERATE	25.3	null	0.000885724	gnomad_AF_nfe_pass	14.7535	0.0752119	69.08	1.2	1.2
ADGRV1	5:89925241:T>C	20:25294986:G>A	NM_032119.4:c.1724T>C	NP_115495.3:p.Leu575Ser	Unknown significance	null	missense_variant	575	MODERATE	26.4	null	0.000885818	gnomad_AF_nfe_pass	7.50894	0.0389365	67.14	2.4	2.4
ADGRV1	5:89925246:A>G	20:25294986:G>A	NM_032119.4:c.1729A>G	NP_115495.3:p.Ile577Val	Likely benign	null	missense_variant	577	MODERATE	0.096	null	0.000885755	gnomad_AF_nfe_pass	62.8317	0.320311	64.6	0.2	0.2
ADGRV1	5:89925247:T>C	20:25294986:G>A	NM_032119.4:c.1730T>C	NP_115495.3:p.Ile577Thr	Likely benign	null	missense_variant	577	MODERATE	7.035	null	0.00579576	gnomad_AF_amr_pass	62.8317	0.320311	64.6	0.9	0.9
ADGRV1	5:89925255:A>G	20:25294986:G>A	NM_032119.4:c.1738A>G	NP_115495.3:p.Arg580Gly	Unknown significance	null	missense_variant	580	MODERATE	18.07	null	0.000885693	gnomad_AF_nfe_pass	155.332	0.576529	77.09	0.5	0.5
ADGRV1	5:89925256:G>C	20:25294986:G>A	NM_032119.4:c.1739G>C	NP_115495.3:p.Arg580Thr	Likely benign	null	missense_variant	580	MODERATE	14.09	null	0.00579912	gnomad_AF_amr_pass	155.332	0.576529	77.09	0.1	0.1
ADGRV1	5:89925257:A>T	20:25294986:G>A	NM_032119.4:c.1740A>T	NP_115495.3:p.Arg580Ser	Likely benign	null	missense_variant	580	MODERATE	15.25	null	0.0029004	gnomad_AF_amr_pass	155.332	0.576529	77.09	0.2	0.2
ADGRV1	5:89925262:A>T	20:25294986:G>A	NM_032119.4:c.1745A>T	NP_115495.3:p.Asp582Val	Likely benign	null	missense_variant	582	MODERATE	9.122	null	0.00290023	gnomad_AF_amr_pass	68.9565	0.431032	79.63	-1.5	1.5
ADGRV1	5:89925267:A>G	20:25294986:G>A	NM_032119.4:c.1750A>G	NP_115495.3:p.Ile584Val	Likely benign	null	missense_variant	584	MODERATE	0.368	null	0.000885975	gnomad_AF_nfe_pass	91.1419	0.464633	81.61	0.1	0.1
ADGRV1	5:89925288:C>G	20:25294986:G>A	NM_032119.4:c.1771C>G	NP_115495.3:p.Gln591Glu	Likely benign	null	missense_variant	591	MODERATE	13.74	null	0.00654322	gnomad_AF_sas_pass	70.5794	0.356909	81.33	0.2	0.2
ADGRV1	5:89925289:A>T	20:25294986:G>A	NM_032119.4:c.1772A>T	NP_115495.3:p.Gln591Leu	Likely benign	null	missense_variant	591	MODERATE	15.05	null	0	null	70.5794	0.356909	81.33	-0.3	0.3
ADGRV1	5:89925290:A>T	20:25294986:G>A	NM_032119.4:c.1773A>T	NP_115495.3:p.Gln591His	Likely benign	null	missense_variant	591	MODERATE	11.91	null	0.000886399	gnomad_AF_nfe_pass	70.5794	0.356909	81.33	0	0
ADGRV1	5:89925295:C>T	20:25294986:G>A	NM_032119.4:c.1778C>T	NP_115495.3:p.Thr593Ile	Likely benign	null	missense_variant	593	MODERATE	16.8	null	0.00646078	gnomad_AF_afr_pass	81.4165	0.517464	79.84	-0.2	0.2
ADGRV1	5:89925309:A>G	20:25294986:G>A	NM_032119.4:c.1792A>G	NP_115495.3:p.Ile598Val	Unknown significance	null	missense_variant	598	MODERATE	22.7	null	0.00443868	gnomad_AF_nfe_pass	0.587453	0.00299479	72.03	0.3	0.3
ADGRV1	5:89925310:T>C	20:25294986:G>A	NM_032119.4:c.1793T>C	NP_115495.3:p.Ile598Thr	Unknown significance	null	missense_variant	598	MODERATE	24.2	null	0.0193823	gnomad_AF_afr_pass	0.587453	0.00299479	72.03	2	2
ADGRV1	5:89925311:A>G	20:25294986:G>A	NM_032119.4:c.1794A>G	NP_115495.3:p.Ile598Met	Unknown significance	null	missense_variant	598	MODERATE	24.6	null	0.0222618	gnomad_AF_eas_pass	0.587453	0.00299479	72.03	1.1	1.1
ADGRV1	5:89925314:A>T	20:25294986:G>A	NM_032119.4:c.1797A>T	NP_115495.3:p.Arg599Ser	Unknown significance	null	missense_variant	599	MODERATE	24.9	null	0.0973062	gnomad_AF_eas_pass	69.5666	0.258203	66.89	1.1	1.1
ADGRV1	5:89925316:A>G	20:25294986:G>A	NM_032119.4:c.1799A>G	NP_115495.3:p.Asn600Ser	Unknown significance	null	missense_variant	600	MODERATE	23.5	null	0.00327525	gnomad_AF_sas_pass	25.197	0.157652	60.44	0.3	0.3
ADGRV1	5:89925318:G>T	20:25294986:G>A	NM_032119.4:c.1801G>T	NP_115495.3:p.Asp601Tyr	Unknown significance	null	missense_variant	601	MODERATE	28.1	null	0.00646663	gnomad_AF_afr_pass	35.4661	0.221691	55.13	0.1	0.1
ADGRV1	5:89925321:G>A	20:25294986:G>A	NM_032119.4:c.1804G>A	NP_115495.3:p.Ala602Thr	Likely pathogenic	Deafness	missense_variant	602	MODERATE	24.8	null	0.144831	gnomad_AF_eas_pass	10.074	0.0792239	62.5	-0.2	0.2
ADGRV1	5:89925321:G>T	20:25294986:G>A	NM_032119.4:c.1804G>T	NP_115495.3:p.Ala602Ser	Unknown significance	null	missense_variant	602	MODERATE	26	null	0.000890361	gnomad_AF_nfe_pass	10.074	0.0792239	62.5	0.2	0.2
ADGRV1	5:89925334:A>C	20:25294986:G>A	NM_032119.4:c.1817A>C	NP_115495.3:p.Asn606Thr	Benign	null	missense_variant	606	MODERATE	23.9	null	3.12474	gnomad_AF_afr_pass	26.632	0.16663	77.88	-0.1	0.1
ADGRV1	5:89925340:C>T	20:25294986:G>A	NM_032119.4:c.1823C>T	NP_115495.3:p.Ala608Val	Unknown significance	null	missense_variant	608	MODERATE	28	null	0.000895752	gnomad_AF_nfe_pass	0	0	80.88	-0.5	0.5
ADGRV1	5:89925342:C>A	20:25294986:G>A	NM_032119.4:c.1825C>A	NP_115495.3:p.His609Asn	Unknown significance	null	missense_variant	609	MODERATE	20.7	null	0.00649266	gnomad_AF_afr_pass	32.9249	0.160295	82.35	0.8	0.8
ADGRV1	5:89925351:G>A	20:25294986:G>A	NM_032119.4:c.1834G>A	NP_115495.3:p.Val612Ile	Likely benign	null	missense_variant	612	MODERATE	13.74	null	0.000905863	gnomad_AF_nfe_pass	0	0	85.5	0	0
ADGRV1	5:89925354:C>A	20:25294986:G>A	NM_032119.4:c.1837C>A	NP_115495.3:p.Gln613Lys	Unknown significance	-	missense_variant&splice_region_variant	613	MODERATE	22.1	null	0.151663	gnomad_AF_nfe_pass	45.9585	0.232405	83.41	0.5	0.5
ADGRV1	5:89925355:A>G	20:25294986:G>A	NM_032119.4:c.1838A>G	NP_115495.3:p.Gln613Arg	Unknown significance	null	missense_variant&splice_region_variant	613	MODERATE	27.3	null	0	gnomad_AF_afr_pass,gnomad_AF_sas_pass,gnomad_AF_amr_pass,gnomad_AF_eas_pass,gnomad_AF_nfe_pass	45.9585	0.232405	83.41	-0.3	0.3
ADGRV1	5:89930940:G>A	20:25294986:G>A	NM_032119.4:c.1849G>A	NP_115495.3:p.Val617Met	Unknown significance	Usher Syndrome type 2	missense_variant	617	MODERATE	24.2	null	0.0258889	gnomad_AF_amr_pass	26.0794	0.151719	82.9	0.8	0.8
ADGRV1	5:89930946:T>G	20:25294986:G>A	NM_032119.4:c.1855T>G	NP_115495.3:p.Leu619Val	Unknown significance	-	missense_variant	619	MODERATE	24.1	null	0.248694	gnomad_AF_afr_pass	28.4625	0.147588	80.42	0.5	0.5
ADGRV1	5:89930970:C>T	20:25294986:G>A	NM_032119.4:c.1879C>T	NP_115495.3:p.Pro627Ser	Unknown significance	null	missense_variant	627	MODERATE	24.8	null	0.000888873	gnomad_AF_nfe_pass	132.163	0.840197	77.67	0	0
ADGRV1	5:89930973:C>T	20:25294986:G>A	NM_032119.4:c.1882C>T	NP_115495.3:p.Pro628Ser	Unknown significance	null	missense_variant	628	MODERATE	19.22	null	0.0032699	gnomad_AF_sas_pass	39.3266	0.25001	81.06	-0.2	0.2
ADGRV1	5:89930976:A>T	20:25294986:G>A	NM_032119.4:c.1885A>T	NP_115495.3:p.Ile629Leu	Likely benign	null	missense_variant	629	MODERATE	14.69	null	0	gnomad_AF_afr_pass,gnomad_AF_sas_pass,gnomad_AF_amr_pass,gnomad_AF_eas_pass,gnomad_AF_nfe_pass	62.04	0.316275	78.21	0.1	0.1
ADGRV1	5:89930978:A>G	20:25294986:G>A	NM_032119.4:c.1887A>G	NP_115495.3:p.Ile629Met	Likely benign	null	missense_variant	629	MODERATE	16.56	null	0.000887611	gnomad_AF_nfe_pass	62.04	0.316275	78.21	0	0
ADGRV1	5:89930996:A>T	20:25294986:G>A	NM_032119.4:c.1905A>T	NP_115495.3:p.Glu635Asp	Likely benign	null	missense_variant	635	MODERATE	17.32	null	0.000887028	gnomad_AF_nfe_pass	202.476	1.0369	76.95	0	0
ADGRV1	5:89930997:A>G	20:25294986:G>A	NM_032119.4:c.1906A>G	NP_115495.3:p.Ile636Val	Unknown significance	null	missense_variant	636	MODERATE	16.79	null	0	null	69.4856	0.354231	77.12	0.3	0.3
ADGRV1	5:89931004:A>G	20:25294986:G>A	NM_032119.4:c.1913A>G	NP_115495.3:p.Asn638Ser	Unknown significance	null	missense_variant	638	MODERATE	23.4	null	0.00645995	gnomad_AF_afr_pass	71.3992	0.446728	84.46	0.1	0.1
ADGRV1	5:89931021:A>G	20:25294986:G>A	NM_032119.4:c.1930A>G	NP_115495.3:p.Thr644Ala	Unknown significance	null	missense_variant	644	MODERATE	25.1	null	0.000887044	gnomad_AF_nfe_pass	52.5966	0.334292	78.87	0.5	0.5
ADGRV1	5:89931024:C>T	20:25294986:G>A	NM_032119.4:c.1933C>T	NP_115495.3:p.Pro645Ser	Unknown significance	null	missense_variant	645	MODERATE	23.7	null	0.0359877	gnomad_AF_sas_pass	69.932	0.444577	73.37	-0.1	0.1
ADGRV1	5:89931028:C>T	20:25294986:G>A	NM_032119.4:c.1937C>T	NP_115495.3:p.Ala646Val	Unknown significance	null	missense_variant	646	MODERATE	21.9	null	0.00556669	gnomad_AF_eas_pass	72.6549	0.571372	74.53	-0.3	0.3
ADGRV1	5:89931033:G>A	20:25294986:G>A	NM_032119.4:c.1942G>A	NP_115495.3:p.Ala648Thr	Unknown significance	null	missense_variant	648	MODERATE	27	null	0.00329554	gnomad_AF_sas_pass	0	0	75.93	-0.1	0.1
ADGRV1	5:89931037:A>G	20:25294986:G>A	NM_032119.4:c.1946A>G	NP_115495.3:p.Asn649Ser	Unknown significance	null	missense_variant	649	MODERATE	23.3	null	0.0174835	gnomad_AF_amr_pass	0	0	75.42	0.6	0.6
ADGRV1	5:89931038:T>A	20:25294986:G>A	NM_032119.4:c.1947T>A	NP_115495.3:p.Asn649Lys	Unknown significance	null	missense_variant	649	MODERATE	23.4	null	0.00826583	gnomad_AF_afr_pass	0	0	75.42	0.6	0.6
ADGRV1	5:89931042:G>A	20:25294986:G>A	NM_032119.4:c.1951G>A	NP_115495.3:p.Glu651Lys	Unknown significance	null	missense_variant	651	MODERATE	28.7	null	0.00583805	gnomad_AF_amr_pass	18.9248	0.0969157	76.06	0	0
ADGRV1	5:89931042:G>C	20:25294986:G>A	NM_032119.4:c.1951G>C	NP_115495.3:p.Glu651Gln	Unknown significance	null	missense_variant	651	MODERATE	26	null	0.0114705	gnomad_AF_afr_pass	18.9248	0.0969157	76.06	-0.5	0.5
ADGRV1	5:89931044:A>T	20:25294986:G>A	NM_032119.4:c.1953A>T	NP_115495.3:p.Glu651Asp	Pathogenic	Hearing loss	missense_variant	651	MODERATE	25	null	0	null	18.9248	0.0969157	76.06	0.1	0.1
ADGRV1	5:89931045:A>G	20:25294986:G>A	NM_032119.4:c.1954A>G	NP_115495.3:p.Ile652Val	Unknown significance	null	missense_variant	652	MODERATE	23	null	0.000888131	gnomad_AF_nfe_pass	0	0	79.89	0.7	0.7
ADGRV1	5:89931046:T>C	20:25294986:G>A	NM_032119.4:c.1955T>C	NP_115495.3:p.Ile652Thr	Unknown significance	null	missense_variant	652	MODERATE	25.2	null	0.00291886	gnomad_AF_amr_pass	0	0	79.89	3	3
ADGRV1	5:89931048:G>T	20:25294986:G>A	NM_032119.4:c.1957G>T	NP_115495.3:p.Gly653Cys	Unknown significance	null	missense_variant	653	MODERATE	24.9	null	0.00292346	gnomad_AF_amr_pass	0.00288493	3.02574e-05	77.45	-0.5	0.5
ADGRV1	5:89931059:C>A	20:25294986:G>A	NM_032119.4:c.1968C>A	NP_115495.3:p.Ser656Arg	Unknown significance	null	missense_variant	656	MODERATE	23.9	null	0	null	32.4817	0.235533	72.36	-0.2	0.2
ADGRV1	5:89931060:A>C	20:25294986:G>A	NM_032119.4:c.1969A>C	NP_115495.3:p.Asn657His	Unknown significance	null	missense_variant	657	MODERATE	25	null	0.0154131	gnomad_AF_eas_pass	82.5778	0.51667	67.55	-0.2	0.2
ADGRV1	5:89931061:A>G	20:25294986:G>A	NM_032119.4:c.1970A>G	NP_115495.3:p.Asn657Ser	Unknown significance	null	missense_variant	657	MODERATE	23	null	0.00177971	gnomad_AF_nfe_pass	82.5778	0.51667	67.55	-0.1	0.1
ADGRV1	5:89931069:A>G	20:25294986:G>A	NM_032119.4:c.1978A>G	NP_115495.3:p.Ile660Val	Unknown significance	null	missense_variant	660	MODERATE	15.24	null	0.0233481	gnomad_AF_amr_pass	31.4197	0.160175	81.08	0.1	0.1
ADGRV1	5:89931081:G>A	20:25294986:G>A	NM_032119.4:c.1990G>A	NP_115495.3:p.Glu664Lys	Unknown significance	null	missense_variant	664	MODERATE	28.9	null	0.00333467	gnomad_AF_sas_pass	0.632765	0.00324045	77.95	-0.1	0.1
ADGRV1	5:89931085:C>T	20:25294986:G>A	NM_032119.4:c.1994C>T	NP_115495.3:p.Pro665Leu	Unknown significance	null	missense_variant	665	MODERATE	27.1	null	0.00648677	gnomad_AF_nfe_pass	8.17531	0.0519727	78.05	-0.2	0.2
ADGRV1	5:89931096:G>C	20:25294986:G>A	NM_032119.4:c.2005G>C	NP_115495.3:p.Ala669Pro	Likely benign	null	missense_variant	669	MODERATE	12.2	null	0.000895271	gnomad_AF_nfe_pass	105.797	0.832005	71.74	0.1	0.1
ADGRV1	5:89931100:C>A	20:25294986:G>A	NM_032119.4:c.2009C>A	NP_115495.3:p.Ala670Asp	Unknown significance	null	missense_variant	670	MODERATE	21.7	null	0.00157736	gnomad_AF_nfe_pass	39.8091	0.313066	73.86	0.8	0.8
ADGRV1	5:89931100:C>T	20:25294986:G>A	NM_032119.4:c.2009C>T	NP_115495.3:p.Ala670Val	Likely benign	null	missense_variant	670	MODERATE	21.9	null	0.00559159	gnomad_AF_eas_pass	39.8091	0.313066	73.86	-0.8	0.8
ADGRV1	5:89933542:G>T	20:25294986:G>A	NM_032119.4:c.2017G>T	NP_115495.3:p.Val673Leu	Unknown significance	null	missense_variant&splice_region_variant	673	MODERATE	20.3	null	0.00345447	gnomad_AF_sas_pass	22.2889	0.129668	81.21	0.4	0.4
ADGRV1	5:89933545:T>C	20:25294986:G>A	NM_032119.4:c.2020T>C	NP_115495.3:p.Tyr674His	Likely benign	null	missense_variant	674	MODERATE	12.37	null	0.000908265	gnomad_AF_nfe_pass	142.931	0.595765	84.77	0.7	0.7
ADGRV1	5:89933546:A>G	20:25294986:G>A	NM_032119.4:c.2021A>G	NP_115495.3:p.Tyr674Cys	Likely pathogenic	Myoclonic epilepsy	missense_variant	674	MODERATE	10.46	null	0.0227764	gnomad_AF_eas_pass	142.931	0.595765	84.77	0.7	0.7
ADGRV1	5:89933548:A>C	20:25294986:G>A	NM_032119.4:c.2023A>C	NP_115495.3:p.Ile675Leu	Unknown significance	null	missense_variant	675	MODERATE	19.28	null	0.408879	gnomad_AF_afr_pass	0.456907	0.00232927	83.65	0.3	0.3
ADGRV1	5:89933558:A>G	20:25294986:G>A	NM_032119.4:c.2033A>G	NP_115495.3:p.His678Arg	Likely benign	null	missense_variant	678	MODERATE	15.25	null	0.00294829	gnomad_AF_amr_pass	44.1998	0.215187	85.22	-0.4	0.4
ADGRV1	5:89933560:C>G	20:25294986:G>A	NM_032119.4:c.2035C>G	NP_115495.3:p.Arg679Gly	Unknown significance	null	missense_variant	679	MODERATE	27.3	null	0	gnomad_AF_afr_pass,gnomad_AF_sas_pass,gnomad_AF_amr_pass,gnomad_AF_eas_pass,gnomad_AF_nfe_pass	0.0239252	8.88008e-05	82.74	2.7	2.7
ADGRV1	5:89933560:C>T	20:25294986:G>A	NM_032119.4:c.2035C>T	NP_115495.3:p.Arg679Trp	Unknown significance	null	missense_variant	679	MODERATE	31	null	0.00650872	gnomad_AF_afr_pass	0.0239252	8.88008e-05	82.74	-0.5	0.5
ADGRV1	5:89933561:G>A	20:25294986:G>A	NM_032119.4:c.2036G>A	NP_115495.3:p.Arg679Gln	Unknown significance	null	missense_variant	679	MODERATE	32	null	0.00561987	gnomad_AF_eas_pass	0.0239252	8.88008e-05	82.74	1	1
ADGRV1	5:89933563:G>A	20:25294986:G>A	NM_032119.4:c.2038G>A	NP_115495.3:p.Asp680Asn	Unknown significance	null	missense_variant	680	MODERATE	29	null	0	null	32.0957	0.200623	72.44	-0.2	0.2
ADGRV1	5:89933564:A>G	20:25294986:G>A	NM_032119.4:c.2039A>G	NP_115495.3:p.Asp680Gly	Pathogenic	Deafness	missense_variant	680	MODERATE	25.4	null	0.0391806	gnomad_AF_eas_pass	32.0957	0.200623	72.44	0.5	0.5
ADGRV1	5:89933569:A>C	20:25294986:G>A	NM_032119.4:c.2044A>C	NP_115495.3:p.Thr682Pro	Unknown significance	null	missense_variant	682	MODERATE	25.7	null	0	gnomad_AF_afr_pass,gnomad_AF_sas_pass,gnomad_AF_amr_pass,gnomad_AF_eas_pass,gnomad_AF_nfe_pass	2.68437	0.0170612	76.8	1.3	1.3
ADGRV1	5:89933570:C>G	20:25294986:G>A	NM_032119.4:c.2045C>G	NP_115495.3:p.Thr682Ser	Unknown significance	null	missense_variant	682	MODERATE	24.2	null	0.000889284	gnomad_AF_nfe_pass	2.68437	0.0170612	76.8	0.5	0.5
ADGRV1	5:89933570:C>T	20:25294986:G>A	NM_032119.4:c.2045C>T	NP_115495.3:p.Thr682Ile	Unknown significance	null	missense_variant	682	MODERATE	24.7	null	0.00648004	gnomad_AF_afr_pass	2.68437	0.0170612	76.8	-0.1	0.1
ADGRV1	5:89933576:G>T	20:25294986:G>A	NM_032119.4:c.2051G>T	NP_115495.3:p.Gly684Val	Unknown significance	null	missense_variant	684	MODERATE	26.8	null	0.00558659	gnomad_AF_eas_pass	27.4593	0.287996	69.82	-0.6	0.6
ADGRV1	5:89933578:C>G	20:25294986:G>A	NM_032119.4:c.2053C>G	NP_115495.3:p.Gln685Glu	Unknown significance	null	missense_variant	685	MODERATE	18.39	null	0.000888573	gnomad_AF_nfe_pass	98.0309	0.495727	75.68	0.3	0.3
ADGRV1	5:89933580:G>C	20:25294986:G>A	NM_032119.4:c.2055G>C	NP_115495.3:p.Gln685His	Unknown significance	null	missense_variant	685	MODERATE	22	null	0.000887626	gnomad_AF_nfe_pass	98.0309	0.495727	75.68	-0.1	0.1
ADGRV1	5:89933581:G>C	20:25294986:G>A	NM_032119.4:c.2056G>C	NP_115495.3:p.Ala686Pro	Unknown significance	null	missense_variant	686	MODERATE	26.1	null	0.00284479	gnomad_AF_amr_pass	0	0	71.18	1.3	1.3
ADGRV1	5:89933584:A>G	20:25294986:G>A	NM_032119.4:c.2059A>G	NP_115495.3:p.Thr687Ala	Likely benign	null	missense_variant	687	MODERATE	20.2	null	0.00327139	gnomad_AF_sas_pass	28.229	0.179417	78.07	0.5	0.5
ADGRV1	5:89933588:T>A	20:25294986:G>A	NM_032119.4:c.2063T>A	NP_115495.3:p.Val688Asp	Unknown significance	null	missense_variant	688	MODERATE	28.4	null	0.00177384	gnomad_AF_nfe_pass	0	0	75.93	5.6	5.6
ADGRV1	5:89933593:T>A	20:25294986:G>A	NM_032119.4:c.2068T>A	NP_115495.3:p.Trp690Arg	Unknown significance	null	missense_variant	690	MODERATE	28.8	null	0.00291019	gnomad_AF_amr_pass	5.9994	0.0228698	85	3.8	3.8
ADGRV1	5:89933595:G>C	20:25294986:G>A	NM_032119.4:c.2070G>C	NP_115495.3:p.Trp690Cys	Unknown significance	null	missense_variant	690	MODERATE	32	null	0.00557724	gnomad_AF_eas_pass	5.9994	0.0228698	85	3.1	3.1
ADGRV1	5:89933596:A>G	20:25294986:G>A	NM_032119.4:c.2071A>G	NP_115495.3:p.Ser691Gly	Unknown significance	null	missense_variant	691	MODERATE	27.3	null	0	gnomad_AF_afr_pass,gnomad_AF_sas_pass,gnomad_AF_amr_pass,gnomad_AF_eas_pass,gnomad_AF_nfe_pass	15.2525	0.1106	79.86	0.9	0.9
ADGRV1	5:89933616:T>G	20:25294986:G>A	NM_032119.4:c.2091T>G	NP_115495.3:p.Phe697Leu	Likely benign	null	missense_variant	697	MODERATE	15.54	null	0.00648677	gnomad_AF_nfe_pass	249.387	1.08547	62.93	0	0
ADGRV1	5:89933629:G>A	20:25294986:G>A	NM_032119.4:c.2104G>A	NP_115495.3:p.Val702Met	Unknown significance	null	missense_variant	702	MODERATE	23.9	null	0	null	11.2835	0.0656427	71.56	0.2	0.2
ADGRV1	5:89933630:T>G	20:25294986:G>A	NM_032119.4:c.2105T>G	NP_115495.3:p.Val702Gly	Unknown significance	null	missense_variant	702	MODERATE	26.1	null	0.00646162	gnomad_AF_afr_pass	11.2835	0.0656427	71.56	2.6	2.6
ADGRV1	5:89933633:C>A	20:25294986:G>A	NM_032119.4:c.2108C>A	NP_115495.3:p.Thr703Asn	Unknown significance	null	missense_variant	703	MODERATE	24.1	null	0.0129266	gnomad_AF_afr_pass	60.8908	0.387007	71.48	0.5	0.5
ADGRV1	5:89933636:C>T	20:25294986:G>A	NM_032119.4:c.2111C>T	NP_115495.3:p.Pro704Leu	Likely benign	null	missense_variant	704	MODERATE	12.02	null	0.00980713	gnomad_AF_sas_pass	98.0367	0.623246	69.52	-0.5	0.5
ADGRV1	5:89933638:G>A	20:25294986:G>A	NM_032119.4:c.2113G>A	NP_115495.3:p.Asp705Asn	Likely benign	null	missense_variant	705	MODERATE	18.77	null	0.00326926	gnomad_AF_sas_pass	95.494	0.596913	70.66	-0.2	0.2
ADGRV1	5:89933641:G>T	20:25294986:G>A	NM_032119.4:c.2116G>T	NP_115495.3:p.Asp706Tyr	Unknown significance	null	missense_variant	706	MODERATE	28.9	null	0.0111359	gnomad_AF_eas_pass	0.394416	0.00246541	75.65	-0.9	0.9
ADGRV1	5:89933644:A>G	20:25294986:G>A	NM_032119.4:c.2119A>G	NP_115495.3:p.Ile707Val	Unknown significance	null	missense_variant	707	MODERATE	16.42	null	0.00354177	gnomad_AF_nfe_pass	0	0	83.92	0.5	0.5
ADGRV1	5:89933644:A>T	20:25294986:G>A	NM_032119.4:c.2119A>T	NP_115495.3:p.Ile707Leu	Unknown significance	Usher syndrome, type 2C	missense_variant	707	MODERATE	16.64	null	0.458754	gnomad_AF_afr_pass	0	0	83.92	0.2	0.2
ADGRV1	5:89933645:T>C	20:25294986:G>A	NM_032119.4:c.2120T>C	NP_115495.3:p.Ile707Thr	Unknown significance	null	missense_variant	707	MODERATE	22.9	null	0.00088541	gnomad_AF_nfe_pass	0	0	83.92	2.2	2.2
ADGRV1	5:89933648:G>T	20:25294986:G>A	NM_032119.4:c.2123G>T	NP_115495.3:p.Gly708Val	Unknown significance	null	missense_variant	708	MODERATE	19.05	null	0.00326861	gnomad_AF_sas_pass	4.15352	0.0435625	77.08	-1.6	1.6
ADGRV1	5:89933651:C>T	20:25294986:G>A	NM_032119.4:c.2126C>T	NP_115495.3:p.Pro709Leu	Unknown significance	null	missense_variant	709	MODERATE	28.3	null	0.00653723	gnomad_AF_sas_pass	79.6872	0.506594	80.07	-0.3	0.3
ADGRV1	5:89933660:G>C	20:25294986:G>A	NM_032119.4:c.2135G>C	NP_115495.3:p.Gly712Ala	Unknown significance	null	missense_variant	712	MODERATE	26.2	null	0.0129199	gnomad_AF_afr_pass	26.7542	0.2806	82.34	0	0
ADGRV1	5:89933676:A>T	20:25294986:G>A	NM_032119.4:c.2151A>T	NP_115495.3:p.Leu717Phe	Likely benign	null	missense_variant	717	MODERATE	16.38	null	0.00326861	gnomad_AF_sas_pass	116.078	0.601904	80.17	0.1	0.1
ADGRV1	5:89933677:T>A	20:25294986:G>A	NM_032119.4:c.2152T>A	NP_115495.3:p.Ser718Thr	Unknown significance	null	missense_variant	718	MODERATE	23.5	null	0.000885473	gnomad_AF_nfe_pass	84.8141	0.615009	71.67	-0.1	0.1
ADGRV1	5:89933681:G>C	20:25294986:G>A	NM_032119.4:c.2156G>C	NP_115495.3:p.Gly719Ala	Unknown significance	null	missense_variant	719	MODERATE	26	null	0.00290495	gnomad_AF_amr_pass	57.7418	0.605602	71.63	0.3	0.3
ADGRV1	5:89933686:A>G	20:25294986:G>A	NM_032119.4:c.2161A>G	NP_115495.3:p.Ser721Gly	Unknown significance	null	missense_variant	721	MODERATE	25.1	null	0.00326861	gnomad_AF_sas_pass	48.1457	0.349116	76.83	0.8	0.8
ADGRV1	5:89933687:G>A	20:25294986:G>A	NM_032119.4:c.2162G>A	NP_115495.3:p.Ser721Asn	Unknown significance	null	missense_variant	721	MODERATE	23.2	null	0.00580889	gnomad_AF_amr_pass	48.1457	0.349116	76.83	0.1	0.1
ADGRV1	5:89933696:C>A	20:25294986:G>A	NM_032119.4:c.2171C>A	NP_115495.3:p.Thr724Lys	Unknown significance	null	missense_variant	724	MODERATE	22.2	null	0.00326861	gnomad_AF_sas_pass	56.1322	0.356763	82.56	1	1
ADGRV1	5:89933698:A>G	20:25294986:G>A	NM_032119.4:c.2173A>G	NP_115495.3:p.Ile725Val	Unknown significance	null	missense_variant	725	MODERATE	19.53	null	0.00646078	gnomad_AF_afr_pass	0	0	83.28	0.4	0.4
ADGRV1	5:89933706:T>G	20:25294986:G>A	NM_032119.4:c.2181T>G	NP_115495.3:p.Ile727Met	Unknown significance	null	missense_variant	727	MODERATE	24	null	0	null	0	0	83.8	1.7	1.7
ADGRV1	5:89933707:A>G	20:25294986:G>A	NM_032119.4:c.2182A>G	NP_115495.3:p.Thr728Ala	Unknown significance	null	missense_variant	728	MODERATE	24.1	null	0	null	33.9189	0.215581	81.52	0.1	0.1
ADGRV1	5:89933710:A>G	20:25294986:G>A	NM_032119.4:c.2185A>G	NP_115495.3:p.Ile729Val	Likely benign	null	missense_variant	729	MODERATE	13.21	null	0.0132473	gnomad_AF_nfe_pass	0.0536757	0.000273634	82.28	0.2	0.2
ADGRV1	5:89933713:A>G	20:25294986:G>A	NM_032119.4:c.2188A>G	NP_115495.3:p.Lys730Glu	Unknown significance	null	missense_variant	730	MODERATE	23.3	null	0.000885598	gnomad_AF_nfe_pass	79.1429	0.334339	79.04	0.5	0.5
ADGRV1	5:89933717:G>A	20:25294986:G>A	NM_032119.4:c.2192G>A	NP_115495.3:p.Gly731Asp	Unknown significance	null	missense_variant	731	MODERATE	18.57	null	0.0065368	gnomad_AF_sas_pass	13.0964	0.137357	73.87	-0.2	0.2
ADGRV1	5:89933717:G>T	20:25294986:G>A	NM_032119.4:c.2192G>T	NP_115495.3:p.Gly731Val	Unknown significance	null	missense_variant	731	MODERATE	22.5	null	0.00646078	gnomad_AF_afr_pass	13.0964	0.137357	73.87	-0.7	0.7
ADGRV1	5:89933722:G>A	20:25294986:G>A	NM_032119.4:c.2197G>A	NP_115495.3:p.Asp733Asn	Unknown significance	null	missense_variant	733	MODERATE	22.8	null	0.00326861	gnomad_AF_sas_pass	143.02	0.893988	71.99	-0.1	0.1
ADGRV1	5:89933726:T>C	20:25294986:G>A	NM_032119.4:c.2201T>C	NP_115495.3:p.Ile734Thr	Likely benign	null	missense_variant	734	MODERATE	16.9	null	0.00290613	gnomad_AF_amr_pass	99.54	0.507446	74.92	0.6	0.6
ADGRV1	5:89933727:A>G	20:25294986:G>A	NM_032119.4:c.2202A>G	NP_115495.3:p.Ile734Met	Unknown significance	null	missense_variant	734	MODERATE	18.46	null	0.000885645	gnomad_AF_nfe_pass	99.54	0.507446	74.92	0.3	0.3
ADGRV1	5:89933729:C>T	20:25294986:G>A	NM_032119.4:c.2204C>T	NP_115495.3:p.Pro735Leu	Unknown significance	null	missense_variant	735	MODERATE	26.3	null	0.00581294	gnomad_AF_amr_pass	28.7214	0.18259	74.83	-0.4	0.4
ADGRV1	5:89933736:G>A	20:25294986:G>A	NM_032119.4:c.2211G>A	NP_115495.3:p.Met737Ile	Unknown significance	null	missense_variant	737	MODERATE	21.7	null	0	null	44.6245	0.206086	79.39	0.1	0.1
ADGRV1	5:89933746:G>A	20:25294986:G>A	NM_032119.4:c.2221G>A	NP_115495.3:p.Val741Ile	Likely benign	null	missense_variant	741	MODERATE	13.58	null	0.0032699	gnomad_AF_sas_pass	0	0	83.52	-0.3	0.3
ADGRV1	5:89933758:C>G	20:25294986:G>A	NM_032119.4:c.2233C>G	NP_115495.3:p.Leu745Val	Unknown significance	null	missense_variant	745	MODERATE	21.3	null	0.00312066	gnomad_AF_nfe_pass	6.00466	0.0311362	78.95	1.2	1.2
ADGRV1	5:89933764:A>G	20:25294986:G>A	NM_032119.4:c.2239A>G	NP_115495.3:p.Arg747Gly	Unknown significance	null	missense_variant&splice_region_variant	747	MODERATE	31	null	0.000887406	gnomad_AF_nfe_pass	60.5882	0.224879	63.79	0.9	0.9
ADGRV1	5:89938453:G>T	20:25294986:G>A	NM_032119.4:c.2241G>T	NP_115495.3:p.Arg747Ser	Unknown significance	null	missense_variant&splice_region_variant	747	MODERATE	25.9	null	0	null	60.5882	0.224879	63.79	0.3	0.3
ADGRV1	5:89938457:A>G	20:25294986:G>A	NM_032119.4:c.2245A>G	NP_115495.3:p.Asn749Asp	Unknown significance	null	missense_variant	749	MODERATE	17.38	null	0.00088949	gnomad_AF_nfe_pass	74.883	0.468525	63.4	0.3	0.3
ADGRV1	5:89938460:G>A	20:25294986:G>A	NM_032119.4:c.2248G>A	NP_115495.3:p.Val750Met	Unknown significance	null	missense_variant	750	MODERATE	17.8	null	0.0124141	gnomad_AF_afr_pass	52.788	0.3071	58.99	0.1	0.1
ADGRV1	5:89938463:G>A	20:25294986:G>A	NM_032119.4:c.2251G>A	NP_115495.3:p.Glu751Lys	Unknown significance	null	missense_variant	751	MODERATE	21.8	null	0.0262089	gnomad_AF_sas_pass	39.7048	0.203332	51.17	0	0
ADGRV1	5:89938469:C>G	20:25294986:G>A	NM_032119.4:c.2257C>G	NP_115495.3:p.Gln753Glu	Unknown significance	null	missense_variant	753	MODERATE	20.5	null	0.000887359	gnomad_AF_nfe_pass	3.72756	0.0188497	70.03	0.7	0.7
ADGRV1	5:89938472:G>T	20:25294986:G>A	NM_032119.4:c.2260G>T	NP_115495.3:p.Val754Leu	Unknown significance	null	missense_variant	754	MODERATE	17.31	null	0	null	78.4432	0.456351	68.43	0.1	0.1
ADGRV1	5:89938473:T>C	20:25294986:G>A	NM_032119.4:c.2261T>C	NP_115495.3:p.Val754Ala	Likely pathogenic	Myoclonic epilepsy	missense_variant	754	MODERATE	23.2	null	0.0720272	gnomad_AF_sas_pass	78.4432	0.456351	68.43	0.6	0.6
ADGRV1	5:89938476:T>C	20:25294986:G>A	NM_032119.4:c.2264T>C	NP_115495.3:p.Leu755Pro	Unknown significance	null	missense_variant	755	MODERATE	26.4	null	0.00646663	gnomad_AF_afr_pass	28.6275	0.148443	73.53	2.2	2.2
ADGRV1	5:89938484:G>C	20:25294986:G>A	NM_032119.4:c.2272G>C	NP_115495.3:p.Gly758Arg	Unknown significance	null	missense_variant	758	MODERATE	28.1	null	0	null	58.0531	0.608867	59.29	-0.4	0.4
ADGRV1	5:89938496:C>T	20:25294986:G>A	NM_032119.4:c.2284C>T	NP_115495.3:p.Arg762Cys	Likely benign	null	missense_variant	762	MODERATE	17.82	null	0.196117	gnomad_AF_sas_pass	30.5799	0.1135	81.57	0.1	0.1
ADGRV1	5:89938497:G>A	20:25294986:G>A	NM_032119.4:c.2285G>A	NP_115495.3:p.Arg762His	Pathogenic	Retinitis pigmentosa	missense_variant	762	MODERATE	29.4	null	0.00413633	gnomad_AF_afr_pass	30.5799	0.1135	81.57	0.3	0.3
ADGRV1	5:89938500:A>G	20:25294986:G>A	NM_032119.4:c.2288A>G	NP_115495.3:p.Asp763Gly	Unknown significance	null	missense_variant	763	MODERATE	22.9	null	0.00177236	gnomad_AF_nfe_pass	50.043	0.312808	82.37	0.3	0.3
ADGRV1	5:89938508:A>G	20:25294986:G>A	NM_032119.4:c.2296A>G	NP_115495.3:p.Ile766Val	Unknown significance	null	missense_variant	766	MODERATE	19.37	null	0.00289939	gnomad_AF_amr_pass	0	0	81.55	1	1
ADGRV1	5:89938510:T>G	20:25294986:G>A	NM_032119.4:c.2298T>G	NP_115495.3:p.Ile766Met	Unknown significance	null	missense_variant	766	MODERATE	18.66	null	0.00289973	gnomad_AF_amr_pass	0	0	81.55	1.7	1.7
ADGRV1	5:89938513:G>T	20:25294986:G>A	NM_032119.4:c.2301G>T	NP_115495.3:p.Leu767Phe	Unknown significance	Usher syndrome, type 2C	missense_variant	767	MODERATE	23.4	null	0	null	61.9883	0.321431	80.58	0.2	0.2
ADGRV1	5:89938518:A>G	20:25294986:G>A	NM_032119.4:c.2306A>G	NP_115495.3:p.Asn769Ser	Unknown significance	null	missense_variant	769	MODERATE	23.3	null	0.000886148	gnomad_AF_nfe_pass	5.24353	0.0328075	80.43	0.5	0.5
ADGRV1	5:89938519:T>A	20:25294986:G>A	NM_032119.4:c.2307T>A	NP_115495.3:p.Asn769Lys	Unknown significance	null	missense_variant	769	MODERATE	24.7	null	0.00265854	gnomad_AF_nfe_pass	5.24353	0.0328075	80.43	0.3	0.3
ADGRV1	5:89938520:G>C	20:25294986:G>A	NM_032119.4:c.2308G>C	NP_115495.3:p.Asp770His	Unknown significance	null	missense_variant	770	MODERATE	27.4	null	0.000886242	gnomad_AF_nfe_pass	29.5564	0.184751	75.84	0	0
ADGRV1	5:89938523:G>A	20:25294986:G>A	NM_032119.4:c.2311G>A	NP_115495.3:p.Asp771Asn	Unknown significance	null	missense_variant	771	MODERATE	25.3	null	0.000886336	gnomad_AF_nfe_pass	17.6885	0.110567	74.06	-0.3	0.3
ADGRV1	5:89938523:G>T	20:25294986:G>A	NM_032119.4:c.2311G>T	NP_115495.3:p.Asp771Tyr	Unknown significance	null	missense_variant	771	MODERATE	28	null	0.00354534	gnomad_AF_nfe_pass	17.6885	0.110567	74.06	-1.1	1.1
ADGRV1	5:89938524:A>G	20:25294986:G>A	NM_032119.4:c.2312A>G	NP_115495.3:p.Asp771Gly	Unknown significance	null	missense_variant	771	MODERATE	26.4	null	0.0064658	gnomad_AF_afr_pass	17.6885	0.110567	74.06	0.9	0.9
ADGRV1	5:89938524:A>T	20:25294986:G>A	NM_032119.4:c.2312A>T	NP_115495.3:p.Asp771Val	Unknown significance	null	missense_variant	771	MODERATE	26.3	null	0.000886336	gnomad_AF_nfe_pass	17.6885	0.110567	74.06	0.1	0.1
ADGRV1	5:89938529:G>A	20:25294986:G>A	NM_032119.4:c.2317G>A	NP_115495.3:p.Gly773Arg	Unknown significance	null	missense_variant	773	MODERATE	27	null	0.150847	gnomad_AF_amr_pass	8.97692	0.0941508	73.6	-1.2	1.2
ADGRV1	5:89938536:T>A	20:25294986:G>A	NM_032119.4:c.2324T>A	NP_115495.3:p.Val775Asp	Unknown significance	null	missense_variant	775	MODERATE	24.1	null	0.00581564	gnomad_AF_amr_pass	22.3907	0.13026	83.46	2.4	2.4
ADGRV1	5:89938538:T>C	20:25294986:G>A	NM_032119.4:c.2326T>C	NP_115495.3:p.Phe776Leu	Unknown significance	null	missense_variant	776	MODERATE	24.6	null	0.000886478	gnomad_AF_nfe_pass	0	0	87.01	0.1	0.1
ADGRV1	5:89938542:A>C	20:25294986:G>A	NM_032119.4:c.2330A>C	NP_115495.3:p.Glu777Ala	Unknown significance	Usher syndrome, type 2C	missense_variant	777	MODERATE	23.4	null	0.107615	gnomad_AF_eas_pass	16.344	0.083699	88.04	-0.8	0.8
ADGRV1	5:89938550:C>A	20:25294986:G>A	NM_032119.4:c.2338C>A	NP_115495.3:p.Pro780Thr	Likely benign	null	missense_variant	780	MODERATE	6.85	null	0.00646747	gnomad_AF_afr_pass	104.604	0.664998	77.82	-0.1	0.1
ADGRV1	5:89938550:C>T	20:25294986:G>A	NM_032119.4:c.2338C>T	NP_115495.3:p.Pro780Ser	Likely benign	null	missense_variant	780	MODERATE	6.607	null	0	gnomad_AF_afr_pass,gnomad_AF_sas_pass,gnomad_AF_amr_pass,gnomad_AF_eas_pass,gnomad_AF_nfe_pass	104.604	0.664998	77.82	0.1	0.1
ADGRV1	5:89938559:A>G	20:25294986:G>A	NM_032119.4:c.2347A>G	NP_115495.3:p.Arg783Gly	Unknown significance	null	missense_variant	783	MODERATE	23.2	null	0.000886981	gnomad_AF_nfe_pass	123.541	0.458533	72.83	1.1	1.1
ADGRV1	5:89938562:G>A	20:25294986:G>A	NM_032119.4:c.2350G>A	NP_115495.3:p.Gly784Arg	Unknown significance	null	missense_variant	784	MODERATE	23.7	null	0.00088769	gnomad_AF_nfe_pass	33.8939	0.355482	68.42	-0.4	0.4
ADGRV1	5:89938563:G>A	20:25294986:G>A	NM_032119.4:c.2351G>A	NP_115495.3:p.Gly784Glu	Unknown significance	null	missense_variant	784	MODERATE	24	null	0	null	33.8939	0.355482	68.42	0.1	0.1
ADGRV1	5:89938565:C>T	20:25294986:G>A	NM_032119.4:c.2353C>T	NP_115495.3:p.Pro785Ser	Unknown significance	null	missense_variant	785	MODERATE	22	null	0.00178091	gnomad_AF_nfe_pass	115.264	0.732766	75.04	0.1	0.1
ADGRV1	5:89938566:C>T	20:25294986:G>A	NM_032119.4:c.2354C>T	NP_115495.3:p.Pro785Leu	Unknown significance	null	missense_variant	785	MODERATE	21.1	null	0.00178091	gnomad_AF_nfe_pass	115.264	0.732766	75.04	-0.1	0.1
ADGRV1	5:89938569:A>C	20:25294986:G>A	NM_032119.4:c.2357A>C	NP_115495.3:p.Tyr786Ser	Unknown significance	null	missense_variant	786	MODERATE	17.43	null	0.00469528	gnomad_AF_nfe_pass	56.6495	0.236127	81.72	2.1	2.1
ADGRV1	5:89938571:G>A	20:25294986:G>A	NM_032119.4:c.2359G>A	NP_115495.3:p.Val787Ile	Likely benign	null	missense_variant	787	MODERATE	5.694	null	0.00294759	gnomad_AF_amr_pass	95.0916	0.553205	81.87	0.1	0.1
ADGRV1	5:89938576:A>G	20:25294986:G>A	NM_032119.4:c.2364A>G	NP_115495.3:p.Ile788Met	Unknown significance	null	missense_variant	788	MODERATE	21.1	null	0.000894566	gnomad_AF_nfe_pass	10.7419	0.0547612	83.46	0.9	0.9
ADGRV1	5:89938578:A>C	20:25294986:G>A	NM_032119.4:c.2366A>C	NP_115495.3:p.Lys789Thr	Unknown significance	null	missense_variant&splice_region_variant	789	MODERATE	22.6	null	0.000895095	gnomad_AF_nfe_pass	136.409	0.576257	78.82	-0.2	0.2
ADGRV1	5:89938680:A>C	20:25294986:G>A	NM_032119.4:c.2375A>C	NP_115495.3:p.Glu792Ala	Unknown significance	null	missense_variant	792	MODERATE	24.6	null	0.000912292	gnomad_AF_nfe_pass	81.2441	0.416059	82.81	-0.3	0.3
ADGRV1	5:89938683:C>T	20:25294986:G>A	NM_032119.4:c.2378C>T	NP_115495.3:p.Ser793Phe	Unknown significance	null	missense_variant	793	MODERATE	25.5	null	0.00653595	gnomad_AF_afr_pass	29.4186	0.213321	79.91	-0.6	0.6
ADGRV1	5:89938685:G>A	20:25294986:G>A	NM_032119.4:c.2380G>A	NP_115495.3:p.Val794Ile	Unknown significance	null	missense_variant	794	MODERATE	22.9	null	0	null	4.02489	0.0234152	84.89	-0.1	0.1
ADGRV1	5:89938692:T>C	20:25294986:G>A	NM_032119.4:c.2387T>C	NP_115495.3:p.Leu796Pro	Unknown significance	null	missense_variant	796	MODERATE	31	null	0.00297601	gnomad_AF_amr_pass	0	0	86.74	4.3	4.3
ADGRV1	5:89938694:C>T	20:25294986:G>A	NM_032119.4:c.2389C>T	NP_115495.3:p.His797Tyr	Unknown significance	null	missense_variant	797	MODERATE	18.74	null	0.00297336	gnomad_AF_amr_pass	60.155	0.292864	87.51	-1	1
ADGRV1	5:89938700:A>G	20:25294986:G>A	NM_032119.4:c.2395A>G	NP_115495.3:p.Ile799Val	Unknown significance	null	missense_variant	799	MODERATE	9.185	null	0.00631842	gnomad_AF_nfe_pass	45.7782	0.233373	87.2	0	0
ADGRV1	5:89938704:G>A	20:25294986:G>A	NM_032119.4:c.2399G>A	NP_115495.3:p.Arg800Gln	Pathogenic	Deafness, non-syndromic	missense_variant	800	MODERATE	26.2	null	0.009996	gnomad_AF_sas_pass	1.77967	0.00660542	87.23	1	1
ADGRV1	5:89938704:G>C	20:25294986:G>A	NM_032119.4:c.2399G>C	NP_115495.3:p.Arg800Pro	Unknown significance	null	missense_variant	800	MODERATE	25.9	null	0	gnomad_AF_afr_pass,gnomad_AF_sas_pass,gnomad_AF_amr_pass,gnomad_AF_eas_pass,gnomad_AF_nfe_pass	1.77967	0.00660542	87.23	2.1	2.1
ADGRV1	5:89938704:G>T	20:25294986:G>A	NM_032119.4:c.2399G>T	NP_115495.3:p.Arg800Leu	Unknown significance	null	missense_variant	800	MODERATE	26	null	0.00293066	gnomad_AF_amr_pass	1.77967	0.00660542	87.23	-1.3	1.3
ADGRV1	5:89938710:G>A	20:25294986:G>A	NM_032119.4:c.2405G>A	NP_115495.3:p.Arg802Lys	Unknown significance	null	missense_variant	802	MODERATE	18.35	null	0.000894951	gnomad_AF_nfe_pass	157.789	0.58565	79.96	0.5	0.5
ADGRV1	5:89938725:A>G	20:25294986:G>A	NM_032119.4:c.2420A>G	NP_115495.3:p.Lys807Arg	Likely benign	null	missense_variant	807	MODERATE	21.8	null	0.000892682	gnomad_AF_nfe_pass	122.871	0.519069	82.5	-0.4	0.4
ADGRV1	5:89938728:A>G	20:25294986:G>A	NM_032119.4:c.2423A>G	NP_115495.3:p.Gln808Arg	Unknown significance	null	missense_variant	808	MODERATE	24.3	null	0.00330732	gnomad_AF_sas_pass	0.00188617	9.5381e-06	86.12	-0.3	0.3
ADGRV1	5:89938734:T>A	20:25294986:G>A	NM_032119.4:c.2429T>A	NP_115495.3:p.Leu810Gln	Unknown significance	null	missense_variant	810	MODERATE	27	null	0.000889395	gnomad_AF_nfe_pass	0	0	87.4	3.1	3.1
ADGRV1	5:89938743:G>A	20:25294986:G>A	NM_032119.4:c.2438G>A	NP_115495.3:p.Arg813Gln	Likely benign	null	missense_variant	813	MODERATE	7.46	null	0.00556421	gnomad_AF_eas_pass	59.2533	0.219925	86.87	0.4	0.4
ADGRV1	5:89938749:A>G	20:25294986:G>A	NM_032119.4:c.2444A>G	NP_115495.3:p.Glu815Gly	Unknown significance	null	missense_variant	815	MODERATE	24.7	null	0.00326968	gnomad_AF_sas_pass	45.9701	0.235417	78.71	0.5	0.5
ADGRV1	5:89938757:G>A	20:25294986:G>A	NM_032119.4:c.2452G>A	NP_115495.3:p.Asp818Asn	Unknown significance	null	missense_variant	818	MODERATE	20.7	null	0.00177528	gnomad_AF_nfe_pass	137.85	0.861668	64.69	-0.1	0.1
ADGRV1	5:89938761:G>A	20:25294986:G>A	NM_032119.4:c.2456G>A	NP_115495.3:p.Ser819Asn	Unknown significance	Febrile seizures, familial, 4	missense_variant	819	MODERATE	18.49	null	0.415983	gnomad_AF_amr_pass	27.3989	0.198677	66.62	0.1	0.1
ADGRV1	5:89938763:A>G	20:25294986:G>A	NM_032119.4:c.2458A>G	NP_115495.3:p.Asn820Asp	Unknown significance	null	missense_variant	820	MODERATE	22.2	null	0.00646162	gnomad_AF_afr_pass	105.163	0.657982	69.27	0.2	0.2
ADGRV1	5:89938764:A>G	20:25294986:G>A	NM_032119.4:c.2459A>G	NP_115495.3:p.Asn820Ser	Unknown significance	null	missense_variant	820	MODERATE	17.52	null	0.206731	gnomad_AF_afr_pass	105.163	0.657982	69.27	0	0
ADGRV1	5:89938766:G>C	20:25294986:G>A	NM_032119.4:c.2461G>C	NP_115495.3:p.Glu821Gln	Unknown significance	null	missense_variant	821	MODERATE	24.3	null	0.00646245	gnomad_AF_afr_pass	7.96845	0.0408072	81.13	-0.6	0.6
ADGRV1	5:89938773:A>G	20:25294986:G>A	NM_032119.4:c.2468A>G	NP_115495.3:p.Tyr823Cys	Unknown significance	null	missense_variant	823	MODERATE	25.8	null	0.00326904	gnomad_AF_sas_pass	43.8426	0.182745	78.87	1.4	1.4
ADGRV1	5:89938776:G>A	20:25294986:G>A	NM_032119.4:c.2471G>A	NP_115495.3:p.Gly824Glu	Unknown significance	null	missense_variant	824	MODERATE	27.9	null	0.00289788	gnomad_AF_amr_pass	0.424523	0.00445244	74.87	0	0
ADGRV1	5:89938778:A>G	20:25294986:G>A	NM_032119.4:c.2473A>G	NP_115495.3:p.Asn825Asp	Unknown significance	null	missense_variant	825	MODERATE	23.6	null	0	null	8.19122	0.0512505	79.6	0.7	0.7
ADGRV1	5:89938779:A>C	20:25294986:G>A	NM_032119.4:c.2474A>C	NP_115495.3:p.Asn825Thr	Unknown significance	null	missense_variant	825	MODERATE	22.8	null	0	gnomad_AF_afr_pass,gnomad_AF_sas_pass,gnomad_AF_amr_pass,gnomad_AF_eas_pass,gnomad_AF_nfe_pass	8.19122	0.0512505	79.6	-0.6	0.6
ADGRV1	5:89938779:A>T	20:25294986:G>A	NM_032119.4:c.2474A>T	NP_115495.3:p.Asn825Ile	Unknown significance	null	missense_variant	825	MODERATE	24	null	0.0046856	gnomad_AF_nfe_pass	8.19122	0.0512505	79.6	-1.2	1.2
ADGRV1	5:89938781:A>G	20:25294986:G>A	NM_032119.4:c.2476A>G	NP_115495.3:p.Thr826Ala	Unknown significance	null	missense_variant	826	MODERATE	20.4	null	0.0129232	gnomad_AF_afr_pass	29.5317	0.187696	85.37	0.5	0.5
ADGRV1	5:89938782:C>T	20:25294986:G>A	NM_032119.4:c.2477C>T	NP_115495.3:p.Thr826Met	Likely benign	null	missense_variant	826	MODERATE	15.29	null	0.0111309	gnomad_AF_eas_pass	29.5317	0.187696	85.37	0	0
ADGRV1	5:89938784:G>C	20:25294986:G>A	NM_032119.4:c.2479G>C	NP_115495.3:p.Gly827Arg	Unknown significance	null	missense_variant	827	MODERATE	26	null	0.00326904	gnomad_AF_sas_pass	1.26462	0.0132634	81.84	-0.2	0.2
ADGRV1	5:89938787:G>A	20:25294986:G>A	NM_032119.4:c.2482G>A	NP_115495.3:p.Val828Ile	Likely benign	null	missense_variant	828	MODERATE	12.61	null	0.00980713	gnomad_AF_sas_pass	0	0	86.3	0	0
ADGRV1	5:89938788:T>C	20:25294986:G>A	NM_032119.4:c.2483T>C	NP_115495.3:p.Val828Ala	Unknown significance	null	missense_variant	828	MODERATE	23.2	null	0.00937295	gnomad_AF_nfe_pass	0	0	86.3	1.7	1.7
ADGRV1	5:89938802:C>A	20:25294986:G>A	NM_032119.4:c.2497C>A	NP_115495.3:p.Pro833Thr	Unknown significance	null	missense_variant	833	MODERATE	24.1	null	0	null	84.2636	0.535687	80.07	0	0
ADGRV1	5:89938809:A>C	20:25294986:G>A	NM_032119.4:c.2504A>C	NP_115495.3:p.Glu835Ala	Unknown significance	null	missense_variant	835	MODERATE	27.1	null	0.0114784	gnomad_AF_afr_pass	49.2053	0.251985	81.8	0.2	0.2
ADGRV1	5:89938809:A>G	20:25294986:G>A	NM_032119.4:c.2504A>G	NP_115495.3:p.Glu835Gly	Unknown significance	null	missense_variant	835	MODERATE	28.5	null	0.00579374	gnomad_AF_amr_pass	49.2053	0.251985	81.8	1.1	1.1
ADGRV1	5:89938811:A>G	20:25294986:G>A	NM_032119.4:c.2506A>G	NP_115495.3:p.Arg836Gly	Unknown significance	null	missense_variant	836	MODERATE	24.1	null	0.00556421	gnomad_AF_eas_pass	137.995	0.512184	82.65	1	1
ADGRV1	5:89938812:G>A	20:25294986:G>A	NM_032119.4:c.2507G>A	NP_115495.3:p.Arg836Lys	Unknown significance	null	missense_variant	836	MODERATE	21.9	null	0.000887926	gnomad_AF_nfe_pass	137.995	0.512184	82.65	0.5	0.5
ADGRV1	5:89938820:G>A	20:25294986:G>A	NM_032119.4:c.2515G>A	NP_115495.3:p.Val839Met	Unknown significance	null	missense_variant	839	MODERATE	22.4	null	0.00579441	gnomad_AF_amr_pass	0.943126	0.00548673	84.76	0.5	0.5
ADGRV1	5:89938821:T>C	20:25294986:G>A	NM_032119.4:c.2516T>C	NP_115495.3:p.Val839Ala	Unknown significance	null	missense_variant	839	MODERATE	23.4	null	0.00177623	gnomad_AF_nfe_pass	0.943126	0.00548673	84.76	1.2	1.2
ADGRV1	5:89938827:C>G	20:25294986:G>A	NM_032119.4:c.2522C>G	NP_115495.3:p.Thr841Ser	Unknown significance	null	missense_variant	841	MODERATE	23.6	null	0.00156169	gnomad_AF_nfe_pass	4.30838	0.027383	83.99	1	1
ADGRV1	5:89938829:T>G	20:25294986:G>A	NM_032119.4:c.2524T>G	NP_115495.3:p.Leu842Val	Unknown significance	null	missense_variant	842	MODERATE	19.15	null	0.0124932	gnomad_AF_nfe_pass	0	0	82.9	-0.4	0.4
ADGRV1	5:89938836:C>T	20:25294986:G>A	NM_032119.4:c.2531C>T	NP_115495.3:p.Ala844Val	Unknown significance	null	missense_variant	844	MODERATE	21.4	null	0.00177573	gnomad_AF_nfe_pass	0	0	82.41	-2	2
ADGRV1	5:89938844:G>A	20:25294986:G>A	NM_032119.4:c.2539G>A	NP_115495.3:p.Asp847Asn	Unknown significance	Usher syndrome, type 2C	missense_variant	847	MODERATE	29.2	null	0	gnomad_AF_afr_pass,gnomad_AF_amr_pass,gnomad_AF_eas_pass,gnomad_AF_nfe_pass	57.4497	0.359106	73.57	0.1	0.1
ADGRV1	5:89938847:G>A	20:25294986:G>A	NM_032119.4:c.2542G>A	NP_115495.3:p.Gly848Arg	Unknown significance	null	missense_variant	848	MODERATE	26.9	null	0.000888399	gnomad_AF_nfe_pass	55.4534	0.581601	64.03	-0.6	0.6
ADGRV1	5:89938848:G>A	20:25294986:G>A	NM_032119.4:c.2543G>A	NP_115495.3:p.Gly848Glu	Unknown significance	null	missense_variant	848	MODERATE	22.5	null	0.011489	gnomad_AF_afr_pass	55.4534	0.581601	64.03	-0.1	0.1
ADGRV1	5:89938850:A>G	20:25294986:G>A	NM_032119.4:c.2545A>G	NP_115495.3:p.Ile849Val	Unknown significance	null	missense_variant	849	MODERATE	16.75	null	0	null	116.124	0.591989	68.21	0.2	0.2
ADGRV1	5:89938853:C>A	20:25294986:G>A	NM_032119.4:c.2548C>A	NP_115495.3:p.Pro850Thr	Unknown significance	null	missense_variant	850	MODERATE	26.2	null	0.011489	gnomad_AF_afr_pass	27.6325	0.175668	69.86	0	0
ADGRV1	5:89938857:A>G	20:25294986:G>A	NM_032119.4:c.2552A>G	NP_115495.3:p.Glu851Gly	Unknown significance	null	missense_variant&splice_region_variant	851	MODERATE	33	null	0.0145705	gnomad_AF_amr_pass	17.3791	0.089	72.42	1.4	1.4
[truncated: 126,440 more rows]
