# Supplementary material for: Assessing variants of uncertain significance implicated in hearing loss using a comprehensive deafness proteome
Source: Hum Genet. 2023 Apr 22;142(6):819–34. doi: 10.1007/s00439-023-02559-9 (PMC10182131; doi:10.1007/s00439-023-02559-9)
Supplement: Supplementary file 3 — Supplementary file3 (XLSX 178 KB) [file 439_2023_2559_MOESM3_ESM.xlsx]

## Sheet: Sheet1
Table S5. Comprehensive list of prioritized VUSs. GRCh37 coordinates were converted to GRCh38 coordinates by the Lift Genome Annotations tool.
Gene	Genomic Description (GRCh37)	Genomic Description (GRCh38)	HGVS Nucleotide Change	HGVS Protein Change	Variant Classification	Phenotype	Consequence	Protein Position	Impact	CADD Phred	Interpro Domain	Max MAF (%)	Max MAF Source	Surface Area	Normalized SA	Confidence Score	∆∆G_fold	|∆∆G_fold|
ABHD12	20:25284232:A>G	20:25303596:A>G	NM_001042472.3:c.983T>C	NP_001035937.1:p.Leu328Pro	Unknown significance	null	missense_variant	328	MODERATE	32	null	0.00088308	gnomad_AF_nfe_pass	0	0	98.84	4	4
ABHD12	20:25284241:A>C	20:25303596:A>G	NM_001042472.3:c.974T>G	NP_001035937.1:p.Leu325Arg	Unknown significance	null	missense_variant	325	MODERATE	29.3	null	0.00616903	gnomad_AF_afr_pass	0	0	98.67	2.8	2.8
ABHD12	20:25287478:T>A	20:25303596:A>G	NM_001042472.3:c.941A>T	NP_001035937.1:p.Asn314Ile	Unknown significance	null	missense_variant	314	MODERATE	27	null	0.00327182	gnomad_AF_sas_pass	0	0	97.92	-1.7	1.7
ABHD12	20:25287484:A>C	20:25303596:A>G	NM_001042472.3:c.935T>G	NP_001035937.1:p.Phe312Cys	Unknown significance	-	missense_variant	312	MODERATE	32	null	0	null	0	0	96.78	2.1	2.1
ABHD12	20:25288660:A>G	20:25303596:A>G	NM_001042472.3:c.809T>C	NP_001035937.1:p.Ile270Thr	Unknown significance	null	missense_variant	270	MODERATE	26.7	Serine_aminopeptidase&_S33&Serine_aminopeptidase&_S33	0.000879152	gnomad_AF_nfe_pass	0	0	98.87	2.8	2.8
ABHD12	20:25288663:A>G	20:25303596:A>G	NM_001042472.3:c.806T>C	NP_001035937.1:p.Leu269Pro	Unknown significance	-	missense_variant	269	MODERATE	31	Serine_aminopeptidase&_S33&Serine_aminopeptidase&_S33	0	null	0	0	98.79	4	4
ABHD12	20:25295602:A>T	20:25303596:A>G	NM_001042472.3:c.578T>A	NP_001035937.1:p.Leu193Gln	Unknown significance	null	missense_variant	193	MODERATE	27.9	Serine_aminopeptidase&_S33&Serine_aminopeptidase&_S33&Alpha/beta_hydrolase_fold-1	0.00326627	gnomad_AF_sas_pass	0	0	98.43	3	3
ABHD12	20:25303968:C>T	20:25303596:A>G	NM_001042472.3:c.415G>A	NP_001035937.1:p.Gly139Arg	Unknown significance	null	missense_variant	139	MODERATE	30	null	0.0326193	gnomad_AF_eas_pass	0	0	98.29	-1.6	1.6
ACTB	7:5568139:A>T	20:25303596:A>G	NM_001101.5:c.575T>A	NP_001092.1:p.Ile192Asn	Unknown significance	null	missense_variant	192	MODERATE	28	null	0	null	0	0	95.9	2.2	2.2
																	0
ACTG1	17:79478558:A>C	20:25303596:A>G	NM_001199954.2:c.458T>G	NP_001186883.1:p.Met153Arg	Unknown significance	null	missense_variant	153	MODERATE	26.3	null	0.031344	gnomad_AF_afr_pass	0	0	98.17	2.1	2.1
ACTG1	17:79478567:C>A	20:25303596:A>G	NM_001199954.2:c.449G>T	NP_001186883.1:p.Gly150Val	Unknown significance	null	missense_variant	150	MODERATE	28.8	null	0	null	0	0	97.95	-2.3	2.3
ACTG1	17:79479034:C>A	20:25303596:A>G	NM_001199954.2:c.258G>T	NP_001186883.1:p.Trp86Cys	Unknown significance	null	missense_variant	86	MODERATE	28.6	null	0	null	0	0	98.44	2.3	2.3
ADCY1	7:45753293:T>G	20:25303596:A>G	NM_021116.4:c.3059T>G	NP_066939.1:p.Val1020Gly	Unknown significance	null	missense_variant&splice_region_variant	1020	MODERATE	33	Adenylyl_cyclase_class-3/4/guanylyl_cyclase&Adenylyl_cyclase_class-3/4/guanylyl_cyclase	0	gnomad_AF_afr_pass,gnomad_AF_amr_pass,gnomad_AF_eas_pass,gnomad_AF_nfe_pass,gnomad_AF_sas_pass	0	0	97.97	5	5
ADGRV1	5:89918466:T>A	20:25303596:A>G	NM_032119.4:c.506T>A	NP_115495.3:p.Leu169His	Unknown significance	null	missense_variant	169	MODERATE	26.4	null	0	null	0	0	77.62	3	3
ADGRV1	5:89921008:T>C	20:25303596:A>G	NM_032119.4:c.620T>C	NP_115495.3:p.Phe207Ser	Unknown significance	null	missense_variant	207	MODERATE	29.3	null	0.00327933	gnomad_AF_sas_pass	0	0	75.81	5.5	5.5
ADGRV1	5:89921047:T>G	20:25303596:A>G	NM_032119.4:c.659T>G	NP_115495.3:p.Val220Gly	Unknown significance	null	missense_variant	220	MODERATE	26.6	null	0.00661244	gnomad_AF_sas_pass	0	0	80.41	4.3	4.3
ADGRV1	5:89923209:G>C	20:25303596:A>G	NM_032119.4:c.854G>C	NP_115495.3:p.Arg285Pro	Unknown significance	null	missense_variant	285	MODERATE	26.4	null	0.00556297	gnomad_AF_eas_pass	0	0	85.41	2.4	2.4
ADGRV1	5:89925034:T>C	20:25303596:A>G	NM_032119.4:c.1517T>C	NP_115495.3:p.Phe506Ser	Unknown significance	null	missense_variant	506	MODERATE	28.7	null	0.0134916	gnomad_AF_afr_pass	0	0	88.22	3.8	3.8
ADGRV1	5:89925061:A>G	20:25303596:A>G	NM_032119.4:c.1544A>G	NP_115495.3:p.Tyr515Cys	Unknown significance	null	missense_variant	515	MODERATE	27.2	null	0.00648088	gnomad_AF_nfe_pass	0	0	85.99	2.2	2.2
ADGRV1	5:89933588:T>A	20:25303596:A>G	NM_032119.4:c.2063T>A	NP_115495.3:p.Val688Asp	Unknown significance	null	missense_variant	688	MODERATE	28.4	null	0.00177384	gnomad_AF_nfe_pass	0	0	75.93	5.6	5.6
ADGRV1	5:89938692:T>C	20:25303596:A>G	NM_032119.4:c.2387T>C	NP_115495.3:p.Leu796Pro	Unknown significance	null	missense_variant	796	MODERATE	31	null	0.00297601	gnomad_AF_amr_pass	0	0	86.74	4.3	4.3
ADGRV1	5:89938734:T>A	20:25303596:A>G	NM_032119.4:c.2429T>A	NP_115495.3:p.Leu810Gln	Unknown significance	null	missense_variant	810	MODERATE	27	null	0.000889395	gnomad_AF_nfe_pass	0	0	87.4	3.1	3.1
ADGRV1	5:89940634:T>G	20:25303596:A>G	NM_032119.4:c.2846T>G	NP_115495.3:p.Phe949Cys	Unknown significance	null	missense_variant	949	MODERATE	27.9	Na-Ca_exchanger/integrin-beta4	0.00560475	gnomad_AF_eas_pass	0	0	80.82	3.8	3.8
ADGRV1	5:89948318:C>A	20:25303596:A>G	NM_032119.4:c.3572C>A	NP_115495.3:p.Ala1191Asp	Unknown significance	null	missense_variant	1191	MODERATE	28	Na-Ca_exchanger/integrin-beta4	0.00654664	gnomad_AF_sas_pass	0	0	78.94	1.8	1.8
ADGRV1	5:89949122:T>C	20:25303596:A>G	NM_032119.4:c.3731T>C	NP_115495.3:p.Leu1244Ser	Unknown significance	Usher syndrome, type 2C	missense_variant	1244	MODERATE	27.4	null	0	null	0	0	87.85	3.5	3.5
ADGRV1	5:89949251:T>C	20:25303596:A>G	NM_032119.4:c.3860T>C	NP_115495.3:p.Ile1287Thr	Unknown significance	null	missense_variant	1287	MODERATE	26.2	null	0.218997	gnomad_AF_sas_pass	0	0	92.37	2.1	2.1
ADGRV1	5:89949473:T>G	20:25303596:A>G	NM_032119.4:c.4082T>G	NP_115495.3:p.Val1361Gly	Unknown significance	null	missense_variant	1361	MODERATE	26	null	0	null	0	0	92.6	3.9	3.9
ADGRV1	5:89949671:T>C	20:25303596:A>G	NM_032119.4:c.4280T>C	NP_115495.3:p.Leu1427Pro	Unknown significance	null	missense_variant	1427	MODERATE	27.1	null	0.0114784	gnomad_AF_afr_pass	0	0	92.9	3.7	3.7
ADGRV1	5:89954037:T>A	20:25303596:A>G	NM_032119.4:c.4694T>A	NP_115495.3:p.Ile1565Lys	Unknown significance	null	missense_variant	1565	MODERATE	26.8	Na-Ca_exchanger/integrin-beta4	0	null	0	0	85.33	4.4	4.4
ADGRV1	5:89968397:T>C	20:25303596:A>G	NM_032119.4:c.4787T>C	NP_115495.3:p.Val1596Ala	Unknown significance	null	missense_variant	1596	MODERATE	26.9	Na-Ca_exchanger/integrin-beta4	0.00849521	gnomad_AF_amr_pass	0	0	84.27	3	3
ADGRV1	5:89972000:T>A	20:25303596:A>G	NM_032119.4:c.5417T>A	NP_115495.3:p.Val1806Asp	Unknown significance	null	missense_variant	1806	MODERATE	28.1	Na-Ca_exchanger/integrin-beta4&Na-Ca_exchanger/integrin-beta4	0.00573394	gnomad_AF_eas_pass	0	0	80.67	5.9	5.9
ADGRV1	5:89979854:A>G	20:25303596:A>G	NM_032119.4:c.6116A>G	NP_115495.3:p.Asp2039Gly	Unknown significance	null	missense_variant	2039	MODERATE	27.4	Na-Ca_exchanger/integrin-beta4&Na-Ca_exchanger/integrin-beta4	0.0165303	gnomad_AF_afr_pass	0	0	82.75	1.8	1.8
ADGRV1	5:89979959:T>C	20:25303596:A>G	NM_032119.4:c.6221T>C	NP_115495.3:p.Val2074Ala	Unknown significance	null	missense_variant	2074	MODERATE	26.1	Na-Ca_exchanger/integrin-beta4&Na-Ca_exchanger/integrin-beta4	0.00556979	gnomad_AF_eas_pass	0	0	86.2	2.3	2.3
ADGRV1	5:89981741:T>C	20:25303596:A>G	NM_032119.4:c.6419T>C	NP_115495.3:p.Val2140Ala	Unknown significance	null	missense_variant	2140	MODERATE	27.2	Na-Ca_exchanger/integrin-beta4&Na-Ca_exchanger/integrin-beta4	0.000890646	gnomad_AF_nfe_pass	0	0	85.92	3.2	3.2
ADGRV1	5:89985786:C>A	20:25303596:A>G	NM_032119.4:c.6599C>A	NP_115495.3:p.Ser2200Tyr	Unknown significance	null	missense_variant	2200	MODERATE	26.5	Na-Ca_exchanger/integrin-beta4&Na-Ca_exchanger/integrin-beta4	0.00337975	gnomad_AF_sas_pass	0	0	88.47	-1.9	1.9
ADGRV1	5:89985849:C>G	20:25303596:A>G	NM_032119.4:c.6662C>G	NP_115495.3:p.Ala2221Gly	Unknown significance	null	missense_variant	2221	MODERATE	27.3	null	0	null	0	0	88.91	2	2
ADGRV1	5:89986716:T>G	20:25303596:A>G	NM_032119.4:c.6809T>G	NP_115495.3:p.Val2270Gly	Unknown significance	null	missense_variant	2270	MODERATE	27.3	Na-Ca_exchanger/integrin-beta4&Na-Ca_exchanger/integrin-beta4	0.000887516	gnomad_AF_nfe_pass	0	0	87.39	5.4	5.4
ADGRV1	5:89988519:G>T	20:25303596:A>G	NM_032119.4:c.7049G>T	NP_115495.3:p.Gly2350Val	Unknown significance	null	missense_variant	2350	MODERATE	28.6	Na-Ca_exchanger/integrin-beta4	0	null	0	0	74.56	-1.4	1.4
ADGRV1	5:89989739:A>G	20:25303596:A>G	NM_032119.4:c.7166A>G	NP_115495.3:p.Tyr2389Cys	Unknown significance	null	missense_variant	2389	MODERATE	26.2	Na-Ca_exchanger/integrin-beta4	0	gnomad_AF_afr_pass,gnomad_AF_sas_pass,gnomad_AF_amr_pass,gnomad_AF_eas_pass,gnomad_AF_nfe_pass	0	0	76.63	3	3
ADGRV1	5:89990081:A>G	20:25303596:A>G	NM_032119.4:c.7508A>G	NP_115495.3:p.Tyr2503Cys	Unknown significance	null	missense_variant	2503	MODERATE	27.3	Na-Ca_exchanger/integrin-beta4	0.00326776	gnomad_AF_sas_pass	0	0	74.98	3.9	3.9
ADGRV1	5:89990246:C>T	20:25303596:A>G	NM_032119.4:c.7673C>T	NP_115495.3:p.Pro2558Leu	Unknown significance	null	missense_variant	2558	MODERATE	28.4	null	0.00266005	gnomad_AF_nfe_pass	0	0	73.67	-2.6	2.6
ADGRV1	5:89990318:T>A	20:25303596:A>G	NM_032119.4:c.7745T>A	NP_115495.3:p.Ile2582Asn	Unknown significance	null	missense_variant	2582	MODERATE	27.3	null	0.0114758	gnomad_AF_afr_pass	0	0	89.3	3.4	3.4
ADGRV1	5:89990480:A>G	20:25303596:A>G	NM_032119.4:c.7907A>G	NP_115495.3:p.Asp2636Gly	Unknown significance	null	missense_variant	2636	MODERATE	28.2	Na-Ca_exchanger/integrin-beta4&Na-Ca_exchanger/integrin-beta4	0.0129483	gnomad_AF_afr_pass	0	0	78.42	1.8	1.8
ADGRV1	5:89999533:T>G	20:25303596:A>G	NM_032119.4:c.8207T>G	NP_115495.3:p.Val2736Gly	Unknown significance	null	missense_variant	2736	MODERATE	26.5	Na-Ca_exchanger/integrin-beta4	0.00184108	gnomad_AF_nfe_pass	0	0	84.42	4.7	4.7
ADGRV1	5:90016865:C>G	20:25303596:A>G	NM_032119.4:c.9737C>G	NP_115495.3:p.Ala3246Gly	Unknown significance	null	missense_variant	3246	MODERATE	27.9	null	0.000887264	gnomad_AF_nfe_pass	0	0	75.3	1.9	1.9
ADGRV1	5:90049604:T>A	20:25303596:A>G	NM_032119.4:c.11335T>A	NP_115495.3:p.Trp3779Arg	Unknown significance	null	missense_variant	3779	MODERATE	28.3	null	0.00562683	gnomad_AF_eas_pass	0	0	83.18	3.3	3.3
ADGRV1	5:90050928:T>C	20:25303596:A>G	NM_032119.4:c.11506T>C	NP_115495.3:p.Tyr3836His	Unknown significance	null	missense_variant	3836	MODERATE	26.3	Na-Ca_exchanger/integrin-beta4	0.000887879	gnomad_AF_nfe_pass	0	0	90.01	2.7	2.7
ADGRV1	5:90052860:T>A	20:25303596:A>G	NM_032119.4:c.11822T>A	NP_115495.3:p.Val3941Glu	Unknown significance	null	missense_variant	3941	MODERATE	26	Na-Ca_exchanger/integrin-beta4&Na-Ca_exchanger/integrin-beta4	0.00289754	gnomad_AF_amr_pass	0	0	88.04	4.8	4.8
ADGRV1	5:90052860:T>C	20:25303596:A>G	NM_032119.4:c.11822T>C	NP_115495.3:p.Val3941Ala	Unknown significance	null	missense_variant	3941	MODERATE	26	Na-Ca_exchanger/integrin-beta4&Na-Ca_exchanger/integrin-beta4	0.00326861	gnomad_AF_sas_pass	0	0	88.04	3.4	3.4
ADGRV1	5:90077363:T>C	20:25303596:A>G	NM_032119.4:c.13199T>C	NP_115495.3:p.Ile4400Thr	Unknown significance	null	missense_variant	4400	MODERATE	27.5	Na-Ca_exchanger/integrin-beta4&Na-Ca_exchanger/integrin-beta4	0.00293255	gnomad_AF_amr_pass	0	0	83.37	3.3	3.3
ADGRV1	5:90079118:T>A	20:25303596:A>G	NM_032119.4:c.13409T>A	NP_115495.3:p.Ile4470Asn	Unknown significance	null	missense_variant	4470	MODERATE	27.9	Na-Ca_exchanger/integrin-beta4&Na-Ca_exchanger/integrin-beta4	0.00646496	gnomad_AF_afr_pass	0	0	81.73	5.4	5.4
ADGRV1	5:90079678:T>G	20:25303596:A>G	NM_032119.4:c.13457T>G	NP_115495.3:p.Ile4486Ser	Unknown significance	null	missense_variant	4486	MODERATE	29.3	Na-Ca_exchanger/integrin-beta4&Na-Ca_exchanger/integrin-beta4	0	null	0	0	88.57	5.1	5.1
ADGRV1	5:90124783:T>C	20:25303596:A>G	NM_032119.4:c.16391T>C	NP_115495.3:p.Phe5464Ser	Unknown significance	null	missense_variant	5464	MODERATE	27.6	null	0.00298579	gnomad_AF_amr_pass	0	0	90.55	6.6	6.6
ADGRV1	5:90124987:T>C	20:25303596:A>G	NM_032119.4:c.16595T>C	NP_115495.3:p.Val5532Ala	Unknown significance	null	missense_variant	5532	MODERATE	28.5	Na-Ca_exchanger/integrin-beta4	0.000910863	gnomad_AF_nfe_pass	0	0	90.08	3	3
ADGRV1	5:90136441:C>A	20:25303596:A>G	NM_032119.4:c.16658C>A	NP_115495.3:p.Ala5553Asp	Unknown significance	null	missense_variant	5553	MODERATE	29.7	Na-Ca_exchanger/integrin-beta4	0	null	0	0	92.62	1.8	1.8
ADGRV1	5:90144569:T>C	20:25303596:A>G	NM_032119.4:c.17135T>C	NP_115495.3:p.Phe5712Ser	Unknown significance	null	missense_variant	5712	MODERATE	29.4	null	0.000942063	gnomad_AF_nfe_pass	0	0	91.29	4.3	4.3
ADGRV1	5:90144569:T>G	20:25303596:A>G	NM_032119.4:c.17135T>G	NP_115495.3:p.Phe5712Cys	Unknown significance	null	missense_variant	5712	MODERATE	29.8	null	0.00368541	gnomad_AF_sas_pass	0	0	91.29	2.6	2.6
ADGRV1	5:90144602:T>C	20:25303596:A>G	NM_032119.4:c.17168T>C	NP_115495.3:p.Leu5723Pro	Unknown significance	null	missense_variant	5723	MODERATE	29.7	null	0.000952363	gnomad_AF_nfe_pass	0	0	86.72	4.5	4.5
ADGRV1	5:90149294:T>C	20:25303596:A>G	NM_032119.4:c.17398T>C	NP_115495.3:p.Tyr5800His	Unknown significance	null	missense_variant	5800	MODERATE	28.1	null	0.00557849	gnomad_AF_eas_pass	0	0	92.05	3.1	3.1
ADGRV1	5:90149295:A>G	20:25303596:A>G	NM_032119.4:c.17399A>G	NP_115495.3:p.Tyr5800Cys	Unknown significance	null	missense_variant	5800	MODERATE	27.3	null	0.000889743	gnomad_AF_nfe_pass	0	0	92.05	3.6	3.6
ADGRV1	5:90149886:C>A	20:25303596:A>G	NM_032119.4:c.17462C>A	NP_115495.3:p.Ser5821Tyr	Unknown significance	null	missense_variant	5821	MODERATE	26.9	null	0	null	0	0	91.03	-1.9	1.9
ADGRV1	5:90159577:T>C	20:25303596:A>G	NM_032119.4:c.17759T>C	NP_115495.3:p.Leu5920Pro	Unknown significance	null	missense_variant	5920	MODERATE	29.6	GPCR&_family_2-like	0.00326776	gnomad_AF_sas_pass	0	0	94.33	5	5
ADGRV1	5:90281171:T>C	20:25303596:A>G	NM_032119.4:c.17984T>C	NP_115495.3:p.Phe5995Ser	Unknown significance	null	missense_variant	5995	MODERATE	32	GPCR&_family_2-like&GPCR&_family_2-like&GPCR&_family_2-like&GPCR&_family_2-like&GPCR&_family_2-like	0.00649519	gnomad_AF_afr_pass	0	0	84.26	4.3	4.3
ADGRV1	5:90281171:T>G	20:25303596:A>G	NM_032119.4:c.17984T>G	NP_115495.3:p.Phe5995Cys	Unknown significance	null	missense_variant	5995	MODERATE	32	GPCR&_family_2-like&GPCR&_family_2-like&GPCR&_family_2-like&GPCR&_family_2-like&GPCR&_family_2-like	0.00675584	gnomad_AF_sas_pass	0	0	84.26	2.3	2.3
ADGRV1	5:90368266:G>A	20:25303596:A>G	NM_032119.4:c.18155G>A	NP_115495.3:p.Cys6052Tyr	Unknown significance	null	missense_variant&splice_region_variant	6052	MODERATE	26.9	GPCR&_family_2-like&GPCR&_family_2-like&GPCR&_family_2-like&GPCR&_family_2-like&GPCR&_family_2-like	0.00326797	gnomad_AF_sas_pass	0	0	86.79	2.1	2.1
ADGRV1	5:90398108:A>G	20:25303596:A>G	NM_032119.4:c.18383A>G	NP_115495.3:p.Tyr6128Cys	Unknown significance	null	missense_variant	6128	MODERATE	31	GPCR&_family_2-like&GPCR&_family_2-like	0.00574779	gnomad_AF_eas_pass	0	0	82.39	1.8	1.8
AIFM1	X:129265748:T>C	20:25303596:A>G	NM_004208.4:c.1475A>G	NP_004199.1:p.Tyr492Cys	Unknown significance	null	missense_variant	492	MODERATE	31	Mitochondrial_apoptosis-inducing_factor&_C-terminal_domain&Mitochondrial_apoptosis-inducing_factor&_C-terminal_domain	0.00742124	gnomad_AF_nfe_pass	0	0	98.78	2	2
ANKH	5:14716865:G>C	20:25303596:A>G	NM_054027.6:c.1091C>G	NP_473368.1:p.Ala364Gly	Unknown significance	null	missense_variant	364	MODERATE	26	null	0.00439816	gnomad_AF_nfe_pass	0	0	91.38	1.8	1.8
ANKH	5:14746016:A>G	20:25303596:A>G	NM_054027.6:c.878T>C	NP_473368.1:p.Leu293Ser	Unknown significance	null	missense_variant	293	MODERATE	29.4	null	0.00175818	gnomad_AF_nfe_pass	0	0	95.83	3.4	3.4
ANKH	5:14746049:G>A	20:25303596:A>G	NM_054027.6:c.845C>T	NP_473368.1:p.Thr282Ile	Unknown significance	null	missense_variant	282	MODERATE	29.3	null	0.00578202	gnomad_AF_amr_pass	0	0	91.94	-2.1	2.1
ANKH	5:14751287:G>A	20:25303596:A>G	NM_054027.6:c.578C>T	NP_473368.1:p.Pro193Leu	Unknown significance	null	missense_variant	193	MODERATE	28.5	null	0.00154863	gnomad_AF_nfe_pass	0	0	88.29	-2.2	2.2
ANKH	5:14755995:G>A	20:25303596:A>G	NM_054027.6:c.491C>T	NP_473368.1:p.Ala164Val	Unknown significance	null	missense_variant	164	MODERATE	32	null	0.000879538	gnomad_AF_nfe_pass	0	0	94.53	-1.5	1.5
ANKH	5:14769167:A>G	20:25303596:A>G	NM_054027.6:c.230T>C	NP_473368.1:p.Val77Ala	Unknown significance	null	missense_variant	77	MODERATE	26.4	null	0.000879817	gnomad_AF_nfe_pass	0	0	94.02	1.8	1.8
ANKH	5:14769179:C>G	20:25303596:A>G	NM_054027.6:c.218G>C	NP_473368.1:p.Gly73Ala	Unknown significance	null	missense_variant	73	MODERATE	26.2	null	0	gnomad_AF_afr_pass,gnomad_AF_sas_pass,gnomad_AF_amr_pass,gnomad_AF_eas_pass,gnomad_AF_nfe_pass	0	0	94.85	-1.7	1.7
ATP2B2	3:10387782:A>C	20:25303596:A>G	NM_001001331.4:c.2444T>G	NP_001001331.1:p.Val815Gly	Unknown significance	null	missense_variant	815	MODERATE	29.5	null	0	null	0	0	93.98	5.5	5.5
ATP2B2	3:10413663:A>T	20:25303596:A>G	NM_001001331.4:c.1489T>A	NP_001001331.1:p.Cys497Ser	Unknown significance	null	missense_variant	497	MODERATE	26.2	null	0.000878982	gnomad_AF_nfe_pass	0	0	96.42	3.3	3.3
ATP2B2	3:10417121:G>A	20:25303596:A>G	NM_001001331.4:c.1409C>T	NP_001001331.1:p.Ser470Leu	Unknown significance	null	missense_variant	470	MODERATE	28.4	null	0	null	0	0	84.7	-1.7	1.7
ATP2B2	3:10442711:A>T	20:25303596:A>G	NM_001001331.4:c.707T>A	NP_001001331.1:p.Ile236Asn	Unknown significance	null	missense_variant	236	MODERATE	27.9	null	0.0160192	gnomad_AF_afr_pass	0	0	80.05	3.6	3.6
ATP2B2	3:10443801:A>G	20:25303596:A>G	NM_001001331.4:c.629T>C	NP_001001331.1:p.Val210Ala	Unknown significance	null	missense_variant	210	MODERATE	26	null	0.00326627	gnomad_AF_sas_pass	0	0	91.67	2.3	2.3
ATP6V0A4	7:138417674:A>G	20:25303596:A>G	NM_020632.3:c.1856T>C	NP_065683.2:p.Met619Thr	Unknown significance	null	missense_variant	619	MODERATE	26.3	null	0.000879337	gnomad_AF_nfe_pass	0	0	88.48	2.6	2.6
ATP6V0A4	7:138417797:G>A	20:25303596:A>G	NM_020632.3:c.1733C>T	NP_065683.2:p.Pro578Leu	Unknown significance	RENAL TUBULAR ACIDOSIS, DISTAL, 3, WITH OR WITHOUT HEARING LOSS, AUTOSOMAL RECESSIVE	missense_variant	578	MODERATE	29.9	null	0	null	0	0	91.58	-1.7	1.7
ATP6V0A4	7:138432300:G>A	20:25303596:A>G	NM_020632.3:c.1190C>T	NP_065683.2:p.Thr397Ile	Unknown significance	null	missense_variant	397	MODERATE	27.4	null	0.0114995	gnomad_AF_afr_pass	0	0	92.14	-2.6	2.6
ATP6V0A4	7:138433966:A>G	20:25303596:A>G	NM_020632.3:c.1126T>C	NP_065683.2:p.Phe376Leu	Unknown significance	null	missense_variant	376	MODERATE	26.4	null	0.0100241	gnomad_AF_eas_pass	0	0	91.51	2	2
ATP6V0A4	7:138441254:A>G	20:25303596:A>G	NM_020632.3:c.671T>C	NP_065683.2:p.Ile224Thr	Unknown significance	null	missense_variant	224	MODERATE	25.9	null	0.00464569	gnomad_AF_nfe_pass	0	0	89.28	3.6	3.6
ATP6V0A4	7:138441254:A>T	20:25303596:A>G	NM_020632.3:c.671T>A	NP_065683.2:p.Ile224Lys	Unknown significance	null	missense_variant	224	MODERATE	26.4	null	0	null	0	0	89.28	5.2	5.2
ATP6V0A4	7:138444582:A>G	20:25303596:A>G	NM_020632.3:c.554T>C	NP_065683.2:p.Phe185Ser	Unknown significance	null	missense_variant	185	MODERATE	31	null	0.00326627	gnomad_AF_sas_pass	0	0	90.84	4.5	4.5
ATP6V0A4	7:138447661:G>A	20:25303596:A>G	NM_020632.3:c.401C>T	NP_065683.2:p.Thr134Ile	Unknown significance	null	missense_variant	134	MODERATE	26.1	null	0	gnomad_AF_afr_pass,gnomad_AF_amr_pass,gnomad_AF_eas_pass,gnomad_AF_nfe_pass,gnomad_AF_sas_pass	0	0	82.43	-1.6	1.6
ATP6V0A4	7:138455949:A>T	20:25303596:A>G	NM_020632.3:c.44T>A	NP_065683.2:p.Leu15Gln	Unknown significance	null	missense_variant	15	MODERATE	26.8	null	0.0114732	gnomad_AF_afr_pass	0	0	91.84	4.4	4.4
ATP6V1B1	2:71185198:T>C	20:25303596:A>G	NM_001692.4:c.197T>C	NP_001683.2:p.Val66Ala	Unknown significance	null	missense_variant	66	MODERATE	26.7	ATPase&_F1/V1/A1_complex&_alpha/beta_subunit&_N-terminal_domain&ATPase&_F1/V1/A1_complex&_alpha/beta_subunit&_N-terminal_domain&ATPase&_F1/V1/A1_complex&_alpha/beta_subunit&_N-terminal_domain	0.000881694	gnomad_AF_nfe_pass	0	0	92.93	2.6	2.6
ATP6V1B1	2:71185264:C>T	20:25303596:A>G	NM_001692.4:c.263C>T	NP_001683.2:p.Ala88Val	Unknown significance	null	missense_variant	88	MODERATE	26	ATPase&_F1/V1/A1_complex&_alpha/beta_subunit&_N-terminal_domain&ATPase&_F1/V1/A1_complex&_alpha/beta_subunit&_N-terminal_domain&ATPase&_F1/V1/A1_complex&_alpha/beta_subunit&_N-terminal_domain	0.00544366	gnomad_AF_eas_pass	0	0	93.73	-2.1	2.1
ATP6V1B1	2:71185551:T>A	20:25303596:A>G	NM_001692.4:c.362T>A	NP_001683.2:p.Met121Lys	Unknown significance	null	missense_variant	121	MODERATE	27.2	null	0.0061978	gnomad_AF_nfe_pass	0	0	91.3	3	3
ATP6V1B1	2:71186157:T>C	20:25303596:A>G	NM_001692.4:c.377T>C	NP_001683.2:p.Phe126Ser	Unknown significance	null	missense_variant	126	MODERATE	27.4	null	0.000880034	gnomad_AF_nfe_pass	0	0	94.28	3.8	3.8
ATP6V1B1	2:71188142:C>T	20:25303596:A>G	NM_001692.4:c.677C>T	NP_001683.2:p.Ala226Val	Unknown significance	null	missense_variant	226	MODERATE	26.1	ATPase&_F1/V1/A1_complex&_alpha/beta_subunit&_nucleotide-binding_domain&ATPase&_F1/V1/A1_complex&_alpha/beta_subunit&_nucleotide-binding_domain&ATPase&_F1/V1/A1_complex&_alpha/beta_subunit&_nucleotide-binding_domain	0	null	0	0	95.42	-1.4	1.4
ATP6V1B1	2:71188763:T>C	20:25303596:A>G	NM_001692.4:c.725T>C	NP_001683.2:p.Phe242Ser	Unknown significance	null	missense_variant	242	MODERATE	28.9	ATPase&_F1/V1/A1_complex&_alpha/beta_subunit&_nucleotide-binding_domain&ATPase&_F1/V1/A1_complex&_alpha/beta_subunit&_nucleotide-binding_domain&ATPase&_F1/V1/A1_complex&_alpha/beta_subunit&_nucleotide-binding_domain	0	null	0	0	85.54	3.3	3.3
ATP6V1B1	2:71189927:C>T	20:25303596:A>G	NM_001692.4:c.806C>T	NP_001683.2:p.Pro269Leu	Unknown significance	null	missense_variant	269	MODERATE	28.1	ATPase&_F1/V1/A1_complex&_alpha/beta_subunit&_nucleotide-binding_domain&ATPase&_F1/V1/A1_complex&_alpha/beta_subunit&_nucleotide-binding_domain&ATPase&_F1/V1/A1_complex&_alpha/beta_subunit&_nucleotide-binding_domain	0.018457	gnomad_AF_afr_pass	0	0	96.57	-1.6	1.6
ATP6V1B1	2:71189980:G>A	20:25303596:A>G	NM_001692.4:c.859G>A	NP_001683.2:p.Val287Met	Unknown significance	null	missense_variant	287	MODERATE	27.3	ATPase&_F1/V1/A1_complex&_alpha/beta_subunit&_nucleotide-binding_domain&ATPase&_F1/V1/A1_complex&_alpha/beta_subunit&_nucleotide-binding_domain&ATPase&_F1/V1/A1_complex&_alpha/beta_subunit&_nucleotide-binding_domain	0.000878997	gnomad_AF_nfe_pass	0	0	92.92	2.1	2.1
ATP6V1B1	2:71189981:T>C	20:25303596:A>G	NM_001692.4:c.860T>C	NP_001683.2:p.Val287Ala	Unknown significance	null	missense_variant	287	MODERATE	26.7	ATPase&_F1/V1/A1_complex&_alpha/beta_subunit&_nucleotide-binding_domain&ATPase&_F1/V1/A1_complex&_alpha/beta_subunit&_nucleotide-binding_domain&ATPase&_F1/V1/A1_complex&_alpha/beta_subunit&_nucleotide-binding_domain	0.0440776	gnomad_AF_afr_pass	0	0	92.92	3.3	3.3
ATP6V1B1	2:71190365:T>C	20:25303596:A>G	NM_001692.4:c.983T>C	NP_001683.2:p.Ile328Thr	Unknown significance	null	missense_variant	328	MODERATE	26.6	ATPase&_F1/V1/A1_complex&_alpha/beta_subunit&_nucleotide-binding_domain&ATPase&_F1/V1/A1_complex&_alpha/beta_subunit&_nucleotide-binding_domain	0.00087926	gnomad_AF_nfe_pass	0	0	96.53	2.4	2.4
ATP6V1B1	2:71190419:C>T	20:25303596:A>G	NM_001692.4:c.1037C>T	NP_001683.2:p.Pro346Leu	Unknown significance	null	missense_variant	346	MODERATE	28.7	ATPase&_F1/V1/A1_complex&_alpha/beta_subunit&_nucleotide-binding_domain	0.0100291	gnomad_AF_eas_pass	0	0	96.76	-2.4	2.4
ATP6V1B1	2:71190431:T>A	20:25303596:A>G	NM_001692.4:c.1049T>A	NP_001683.2:p.Met350Lys	Unknown significance	null	missense_variant	350	MODERATE	27.9	ATPase&_F1/V1/A1_complex&_alpha/beta_subunit&_nucleotide-binding_domain	0	gnomad_AF_afr_pass,gnomad_AF_sas_pass,gnomad_AF_amr_pass,gnomad_AF_eas_pass,gnomad_AF_nfe_pass	0	0	95.34	2.3	2.3
ATP6V1B1	2:71190717:T>A	20:25303596:A>G	NM_001692.4:c.1076T>A	NP_001683.2:p.Ile359Asn	Unknown significance	null	missense_variant	359	MODERATE	31	ATPase&_F1/V1/A1_complex&_alpha/beta_subunit&_nucleotide-binding_domain&ATPase&_F1/V1/A1_complex&_alpha/beta_subunit&_nucleotide-binding_domain	0.000879136	gnomad_AF_nfe_pass	0	0	95.54	4	4
ATP6V1B1	2:71190754:C>G	20:25303596:A>G	NM_001692.4:c.1113C>G	NP_001683.2:p.Ile371Met	Unknown significance	null	missense_variant	371	MODERATE	27.7	ATPase&_F1/V1/A1_complex&_alpha/beta_subunit&_nucleotide-binding_domain&ATPase&_F1/V1/A1_complex&_alpha/beta_subunit&_nucleotide-binding_domain	0.00615157	gnomad_AF_afr_pass	0	0	96.1	2	2
ATP6V1B1	2:71191876:A>G	20:25303596:A>G	NM_001692.4:c.1259A>G	NP_001683.2:p.Tyr420Cys	Unknown significance	null	missense_variant	420	MODERATE	28.6	null	0.00326648	gnomad_AF_sas_pass	0	0	95.41	3.1	3.1
ATP6V1B1	2:71191884:G>A	20:25303596:A>G	NM_001692.4:c.1267G>A	NP_001683.2:p.Gly423Arg	Unknown significance	null	missense_variant	423	MODERATE	32	null	0.000880855	gnomad_AF_nfe_pass	0	0	94.7	-1.7	1.7
ATP6V1B1	2:71191972:T>G	20:25303596:A>G	NM_001692.4:c.1355T>G	NP_001683.2:p.Phe452Cys	Unknown significance	null	missense_variant	452	MODERATE	27.2	null	0.000879631	gnomad_AF_nfe_pass	0	0	94.93	2.8	2.8
ATP6V1B1	2:71192129:G>C	20:25303596:A>G	NM_001692.4:c.1420G>C	NP_001683.2:p.Gly474Arg	Unknown significance	null	missense_variant	474	MODERATE	29.7	null	0.00648088	gnomad_AF_nfe_pass	0	0	92.77	-1.5	1.5
ATP6V1B1	2:71192142:T>G	20:25303596:A>G	NM_001692.4:c.1433T>G	NP_001683.2:p.Leu478Arg	Unknown significance	null	missense_variant	478	MODERATE	28.6	null	0.00802053	gnomad_AF_afr_pass	0	0	93.11	3.2	3.2
ATP6V1B2	8:20068748:C>T	20:25303596:A>G	NM_001693.4:c.524C>T	NP_001684.2:p.Ser175Leu	Unknown significance	null	missense_variant	175	MODERATE	31	ATPase&_F1/V1/A1_complex&_alpha/beta_subunit&_nucleotide-binding_domain	0.00616523	gnomad_AF_afr_pass	0	0	91.02	-2	2
ATP6V1B2	8:20072405:A>G	20:25303596:A>G	NM_001693.4:c.1004A>G	NP_001684.2:p.Tyr335Cys	Unknown significance	null	missense_variant	335	MODERATE	28.8	ATPase&_F1/V1/A1_complex&_alpha/beta_subunit&_nucleotide-binding_domain	0.00543774	gnomad_AF_eas_pass	0	0	93.98	2.4	2.4
ATP6V1B2	8:20075674:A>G	20:25303596:A>G	NM_001693.4:c.1277A>G	NP_001684.2:p.Tyr426Cys	Unknown significance	null	missense_variant	426	MODERATE	29.2	null	0.00176323	gnomad_AF_nfe_pass	0	0	92.57	3	3
BCS1L	2:219525910:T>C	20:25303596:A>G	NM_001079866.2:c.200T>C	NP_001073335.1:p.Leu67Pro	Unknown significance	null	missense_variant	67	MODERATE	28.2	BCS1&_N-terminal&BCS1&_N-terminal&BCS1&_N-terminal&BCS1&_N-terminal&BCS1&_N-terminal&BCS1&_N-terminal&BCS1&_N-terminal&BCS1&_N-terminal&BCS1&_N-terminal&BCS1&_N-terminal&BCS1&_N-terminal&BCS1&_N-terminal&BCS1&_N-terminal&BCS1&_N-terminal&BCS1&_N-terminal&BCS1&_N-terminal&BCS1&_N-terminal&BCS1&_N-terminal&BCS1&_N-terminal&BCS1&_N-terminal&BCS1&_N-terminal&BCS1&_N-terminal&BCS1&_N-terminal	0.0163132	gnomad_AF_eas_pass	0	0	87.77	4.2	4.2
BCS1L	2:219526940:T>C	20:25303596:A>G	NM_001079866.2:c.676T>C	NP_001073335.1:p.Tyr226His	Unknown significance	null	missense_variant	226	MODERATE	27.5	AAA+_ATPase_domain&AAA+_ATPase_domain&AAA+_ATPase_domain&AAA+_ATPase_domain&AAA+_ATPase_domain&AAA+_ATPase_domain&AAA+_ATPase_domain	0.000879724	gnomad_AF_nfe_pass	0	0	97.43	2.7	2.7
BCS1L	2:219527310:T>A	20:25303596:A>G	NM_001079866.2:c.797T>A	NP_001073335.1:p.Leu266His	Unknown significance	null	missense_variant	266	MODERATE	28.8	ATPase&_AAA-type&_core&AAA+_ATPase_domain&ATPase&_AAA-type&_core&AAA+_ATPase_domain&ATPase&_AAA-type&_core&AAA+_ATPase_domain&ATPase&_AAA-type&_core&AAA+_ATPase_domain&ATPase&_AAA-type&_core&AAA+_ATPase_domain&ATPase&_AAA-type&_core&AAA+_ATPase_domain&ATPase&_AAA-type&_core&AAA+_ATPase_domain	0	null	0	0	89.71	2.9	2.9
BCS1L	2:219527699:T>C	20:25303596:A>G	NM_001079866.2:c.983T>C	NP_001073335.1:p.Phe328Ser	Unknown significance	null	missense_variant	328	MODERATE	27.5	ATPase&_AAA-type&_core&ATPase&_AAA-type&_conserved_site&AAA+_ATPase_domain&ATPase&_AAA-type&_core&ATPase&_AAA-type&_conserved_site&AAA+_ATPase_domain&ATPase&_AAA-type&_core&ATPase&_AAA-type&_conserved_site&AAA+_ATPase_domain&ATPase&_AAA-type&_core&ATPase&_AAA-type&_conserved_site&AAA+_ATPase_domain&ATPase&_AAA-type&_core&ATPase&_AAA-type&_conserved_site&AAA+_ATPase_domain&ATPase&_AAA-type&_core&A…	0.00326627	gnomad_AF_sas_pass	0	0	97.32	5	5
BDP1	5:70766234:T>G	20:25303596:A>G	NM_018429.3:c.932T>G	NP_060899.2:p.Phe311Cys	Unknown significance	null	missense_variant	311	MODERATE	29.4	Transcription_factor_TFIIIB_component_B''&_Myb_domain&SANT/Myb_domain&Transcription_factor_TFIIIB_component_B''&_Myb_domain&SANT/Myb_domain	0.00654022	gnomad_AF_afr_pass	0	0	95.67	5	5
BDP1	5:70766287:T>C	20:25303596:A>G	NM_018429.3:c.985T>C	NP_060899.2:p.Phe329Leu	Unknown significance	null	missense_variant	329	MODERATE	26.6	Transcription_factor_TFIIIB_component_B''&_Myb_domain&SANT/Myb_domain&Transcription_factor_TFIIIB_component_B''&_Myb_domain&SANT/Myb_domain	0.023279	gnomad_AF_sas_pass	0	0	93.91	1.9	1.9
BTD	3:15683428:T>C	20:25303596:A>G	NM_001370658.1:c.263T>C	NP_001357587.1:p.Ile88Thr	Unknown significance	null	missense_variant	88	MODERATE	26.5	Carbon-nitrogen_hydrolase&Carbon-nitrogen_hydrolase&Carbon-nitrogen_hydrolase&Carbon-nitrogen_hydrolase&Carbon-nitrogen_hydrolase&Carbon-nitrogen_hydrolase	0.0064792	gnomad_AF_nfe_pass	0	0	98.94	3.9	3.9
BTD	3:15683434:T>C	20:25303596:A>G	NM_001370658.1:c.269T>C	NP_001357587.1:p.Phe90Ser	Unknown significance	null	missense_variant	90	MODERATE	26.8	Carbon-nitrogen_hydrolase&Carbon-nitrogen_hydrolase&Carbon-nitrogen_hydrolase&Carbon-nitrogen_hydrolase&Carbon-nitrogen_hydrolase&Carbon-nitrogen_hydrolase	0.00329402	gnomad_AF_sas_pass	0	0	98.95	4.8	4.8
BTD	3:15686571:T>G	20:25303596:A>G	NM_001370658.1:c.1148T>G	NP_001357587.1:p.Phe383Cys	Unknown significance	null	missense_variant	383	MODERATE	28.4	null	0	null	0	0	98.68	3.6	3.6
BTD	3:15686675:T>C	20:25303596:A>G	NM_001370658.1:c.1252T>C	NP_001357587.1:p.Tyr418His	Unknown significance	null	missense_variant	418	MODERATE	27.6	null	0.00648256	gnomad_AF_nfe_pass	0	0	98.48	3.1	3.1
BTD	3:15686682:T>C	20:25303596:A>G	NM_001370658.1:c.1259T>C	NP_001357587.1:p.Leu420Pro	Unknown significance	null	missense_variant	420	MODERATE	26.3	null	0	null	0	0	98.75	5.3	5.3
BTD	3:15686850:T>C	20:25303596:A>G	NM_001370658.1:c.1427T>C	NP_001357587.1:p.Phe476Ser	Unknown significance	Biotinidase deficiency	missense_variant	476	MODERATE	28	null	0	null	0	0	97.19	4.8	4.8
BTD	3:15686850:T>G	20:25303596:A>G	NM_001370658.1:c.1427T>G	NP_001357587.1:p.Phe476Cys	Unknown significance	null	missense_variant	476	MODERATE	27.9	null	0.0114784	gnomad_AF_afr_pass	0	0	97.19	3.3	3.3
BTD	3:15686952:T>A	20:25303596:A>G	NM_001370658.1:c.1529T>A	NP_001357587.1:p.Leu510Gln	Unknown significance	null	missense_variant	510	MODERATE	28	null	0.000897924	gnomad_AF_nfe_pass	0	0	98.31	4.2	4.2
BTD	3:15686952:T>C	20:25303596:A>G	NM_001370658.1:c.1529T>C	NP_001357587.1:p.Leu510Pro	Unknown significance	null	missense_variant	510	MODERATE	28.6	null	0.00327054	gnomad_AF_sas_pass	0	0	98.31	4.9	4.9
BTD	3:15686967:T>C	20:25303596:A>G	NM_001370658.1:c.1544T>C	NP_001357587.1:p.Leu515Pro	Unknown significance	null	missense_variant	515	MODERATE	29.7	null	0.000911178	gnomad_AF_nfe_pass	0	0	98.7	4.9	4.9
																	0
CABP2	11:67287386:A>G	20:25303596:A>G	NM_001318496.2:c.533T>C	NP_001305425.1:p.Ile178Thr	Unknown significance	null	missense_variant	178	MODERATE	26.3	EF-hand_domain&EF-Hand_1&_calcium-binding_site&EF-hand_domain&EF-hand_domain&EF-hand_domain&EF-hand_domain&EF-Hand_1&_calcium-binding_site&EF-hand_domain&EF-hand_domain&EF-hand_domain	0	null	0	0	91.55	2.8	2.8
CABP2	11:67287410:A>G	20:25303596:A>G	NM_001318496.2:c.509T>C	NP_001305425.1:p.Phe170Ser	Unknown significance	null	missense_variant&splice_region_variant	170	MODERATE	32	EF-hand_domain&EF-hand_domain&EF-hand_domain&EF-hand_domain&EF-hand_domain&EF-hand_domain&EF-hand_domain&EF-hand_domain	0.00657938	gnomad_AF_sas_pass	0	0	89.08	4.1	4.1
CACNA1D	3:53707789:T>C	20:25303596:A>G	NM_000720.4:c.1166T>C	NP_000711.1:p.Leu389Pro	Unknown significance	null	missense_variant	389	MODERATE	27.5	Ion_transport_domain&Ion_transport_domain&Ion_transport_domain&Ion_transport_domain	0.00175796	gnomad_AF_nfe_pass	0	0	91.68	4.4	4.4
CACNA1D	3:53707801:G>T	20:25303596:A>G	NM_000720.4:c.1178G>T	NP_000711.1:p.Gly393Val	Unknown significance	null	missense_variant	393	MODERATE	28.2	Ion_transport_domain&Ion_transport_domain&Ion_transport_domain&Ion_transport_domain	0.000878982	gnomad_AF_nfe_pass	0	0	81.64	-2.5	2.5
CACNA1D	3:53707804:C>T	20:25303596:A>G	NM_000720.4:c.1181C>T	NP_000711.1:p.Ser394Leu	Unknown significance	null	missense_variant	394	MODERATE	29.1	Ion_transport_domain&Ion_transport_domain&Ion_transport_domain&Ion_transport_domain	0.000878997	gnomad_AF_nfe_pass	0	0	82.52	-2.3	2.3
CACNA1D	3:53757929:G>T	20:25303596:A>G	NM_000720.4:c.2063G>T	NP_000711.1:p.Gly688Val	Unknown significance	null	missense_variant	688	MODERATE	31	Ion_transport_domain&Ion_transport_domain&Ion_transport_domain&Ion_transport_domain&Ion_transport_domain&Ion_transport_domain	0	null	0	0	86.17	-1.5	1.5
CACNA1D	3:53760937:T>C	20:25303596:A>G	NM_000720.4:c.2192T>C	NP_000711.1:p.Met731Thr	Unknown significance	null	missense_variant	731	MODERATE	26.5	Ion_transport_domain&Ion_transport_domain&Ion_transport_domain&Ion_transport_domain&Ion_transport_domain&Ion_transport_domain	0.00289084	gnomad_AF_amr_pass	0	0	89.82	2.6	2.6
CACNA1D	3:53781439:C>T	20:25303596:A>G	NM_000720.4:c.3338C>T	NP_000711.1:p.Ala1113Val	Unknown significance	null	missense_variant	1113	MODERATE	29	Ion_transport_domain&Ion_transport_domain&Ion_transport_domain&Ion_transport_domain&Ion_transport_domain&Ion_transport_domain	0.00326627	gnomad_AF_sas_pass	0	0	90.88	-1.5	1.5
CACNA1D	3:53785904:C>G	20:25303596:A>G	NM_000720.4:c.3705C>G	NP_000711.1:p.Ile1235Met	Unknown significance	null	missense_variant	1235	MODERATE	25.8	Ion_transport_domain&Ion_transport_domain&Ion_transport_domain&Ion_transport_domain&Ion_transport_domain&Ion_transport_domain&Ion_transport_domain&Ion_transport_domain	0	null	0	0	86.51	2.2	2.2
CDC14A	1:100889808:G>C	20:25303596:A>G	NM_033312.2:c.340G>C	NP_201569.1:p.Ala114Pro	Unknown significance	null	missense_variant	114	MODERATE	31	Dual_specificity/tyrosine_protein_phosphatase&_N-terminal&Dual_specificity/tyrosine_protein_phosphatase&_N-terminal&Dual_specificity/tyrosine_protein_phosphatase&_N-terminal&Dual_specificity/tyrosine_protein_phosphatase&_N-terminal&Dual_specificity/tyrosine_protein_phosphatase&_N-terminal	0.00289335	gnomad_AF_amr_pass	0	0	97.65	1.9	1.9
CDC14A	1:100889809:C>A	20:25303596:A>G	NM_033312.2:c.341C>A	NP_201569.1:p.Ala114Asp	Unknown significance	null	missense_variant	114	MODERATE	27.8	Dual_specificity/tyrosine_protein_phosphatase&_N-terminal&Dual_specificity/tyrosine_protein_phosphatase&_N-terminal&Dual_specificity/tyrosine_protein_phosphatase&_N-terminal&Dual_specificity/tyrosine_protein_phosphatase&_N-terminal&Dual_specificity/tyrosine_protein_phosphatase&_N-terminal	0.00289318	gnomad_AF_amr_pass	0	0	97.65	2.8	2.8
CDC14A	1:100905547:T>C	20:25303596:A>G	NM_033312.2:c.449T>C	NP_201569.1:p.Ile150Thr	Unknown significance	null	missense_variant	150	MODERATE	26	Dual_specificity/tyrosine_protein_phosphatase&_N-terminal&Dual_specificity/tyrosine_protein_phosphatase&_N-terminal&Dual_specificity/tyrosine_protein_phosphatase&_N-terminal&Dual_specificity/tyrosine_protein_phosphatase&_N-terminal&Dual_specificity/tyrosine_protein_phosphatase&_N-terminal	0.00326797	gnomad_AF_sas_pass	0	0	98.38	2.2	2.2
CDC14A	1:100928309:T>C	20:25303596:A>G	NM_033312.2:c.710T>C	NP_201569.1:p.Phe237Ser	Unknown significance	null	missense_variant	237	MODERATE	29.8	Dual_specificity_protein_phosphatase_domain&Dual_specificity_protein_phosphatase_domain&Dual_specificity_protein_phosphatase_domain&Dual_specificity_protein_phosphatase_domain	0	null	0	0	98.39	3.5	3.5
CDC14A	1:100933541:G>C	20:25303596:A>G	NM_033312.2:c.868G>C	NP_201569.1:p.Ala290Pro	Unknown significance	null	missense_variant	290	MODERATE	27.1	Dual_specificity_phosphatase&_catalytic_domain&Dual_specificity_protein_phosphatase_domain&Tyrosine_specific_protein_phosphatases_domain&Dual_specificity_protein_phosphatase_domain&Protein-tyrosine_phosphatase&_catalytic&Dual_specificity_phosphatase&_catalytic_domain&Dual_specificity_protein_phosphatase_domain&Tyrosine_specific_protein_phosphatases_domain&Dual_specificity_protein_phosphatase_doma…	0.00342021	gnomad_AF_sas_pass	0	0	98.91	1.8	1.8
CDH23	10:73269953:T>G	20:25303596:A>G	NM_022124.6:c.260T>G	NP_071407.4:p.Val87Gly	Unknown significance	null	missense_variant	87	MODERATE	28.2	Cadherin-like&Cadherin-like&Cadherin-like&Cadherin-like&Cadherin-like&Cadherin-like&Cadherin-like&Cadherin-like&Cadherin-like&Cadherin-like&Cadherin-like&Cadherin-like&Cadherin-like&Cadherin-like&Cadherin-like&Cadherin-like&Cadherin-like&Cadherin-like&Cadherin-like&Cadherin-like&Cadherin-like&Cadherin-like	0	null	0	0	84.41	4.7	4.7
CDH23	10:73269959:T>C	20:25303596:A>G	NM_022124.6:c.266T>C	NP_071407.4:p.Leu89Pro	Unknown significance	null	missense_variant	89	MODERATE	27.8	Cadherin-like&Cadherin-like&Cadherin-like&Cadherin-like&Cadherin-like&Cadherin-like&Cadherin-like&Cadherin-like&Cadherin-like&Cadherin-like&Cadherin-like&Cadherin-like&Cadherin-like&Cadherin-like&Cadherin-like&Cadherin-like&Cadherin-like&Cadherin-like&Cadherin-like&Cadherin-like&Cadherin-like&Cadherin-like	0	null	0	0	83.4	3.4	3.4
CDH23	10:73405610:T>G	20:25303596:A>G	NM_022124.6:c.1163T>G	NP_071407.4:p.Val388Gly	Unknown significance	null	missense_variant	388	MODERATE	29	Cadherin-like&Cadherin-like&Cadherin-like&Cadherin-like&Cadherin-like&Cadherin-like&Cadherin-like&Cadherin-like&Cadherin-like&Cadherin-like&Cadherin-like&Cadherin-like&Cadherin-like&Cadherin-like	0	null	0	0	75.87	3.6	3.6
CDH23	10:73406370:T>A	20:25303596:A>G	NM_022124.6:c.1445T>A	NP_071407.4:p.Val482Asp	Unknown significance	null	missense_variant	482	MODERATE	28.7	Cadherin-like&Cadherin-like&Cadherin-like&Cadherin-like&Cadherin-like&Cadherin-like&Cadherin-like&Cadherin-like&Cadherin-like&Cadherin-like&Cadherin-like&Cadherin-like	0	gnomad_AF_afr_pass,gnomad_AF_sas_pass,gnomad_AF_amr_pass,gnomad_AF_eas_pass,gnomad_AF_nfe_pass	0	0	77.61	4.7	4.7
CDH23	10:73437248:T>G	20:25303596:A>G	NM_022124.6:c.1550T>G	NP_071407.4:p.Leu517Arg	Unknown significance	null	missense_variant	517	MODERATE	27.4	Cadherin-like&Cadherin-like&Cadherin-like&Cadherin-like&Cadherin-like&Cadherin-like&Cadherin-like&Cadherin-like&Cadherin-like&Cadherin-like&Cadherin-like&Cadherin-like&Cadherin-like&Cadherin-like&Cadherin-like&Cadherin-like&Cadherin-like&Cadherin-like	0	null	0	0	80.27	2.4	2.4
CDH23	10:73437338:T>G	20:25303596:A>G	NM_022124.6:c.1640T>G	NP_071407.4:p.Val547Gly	Unknown significance	null	missense_variant	547	MODERATE	27.4	Cadherin-like&Cadherin-like&Cadherin-like&Cadherin-like&Cadherin-like&Cadherin-like&Cadherin-like&Cadherin-like&Cadherin-like&Cadherin-like&Cadherin-like&Cadherin-like	0	null	0	0	76.57	5.3	5.3
CDH23	10:73455176:T>C	20:25303596:A>G	NM_022124.6:c.2291T>C	NP_071407.4:p.Val764Ala	Unknown significance	null	missense_variant&splice_region_variant	764	MODERATE	28.2	Cadherin-like&Cadherin-like&Cadherin-like&Cadherin-like&Cadherin-like&Cadherin-like&Cadherin-like&Cadherin-like&Cadherin-like&Cadherin-like&Cadherin-like&Cadherin-like	0.00289956	gnomad_AF_amr_pass	0	0	76.5	3.3	3.3
CDH23	10:73455176:T>G	20:25303596:A>G	NM_022124.6:c.2291T>G	NP_071407.4:p.Val764Gly	Unknown significance	null	missense_variant&splice_region_variant	764	MODERATE	27.3	Cadherin-like&Cadherin-like&Cadherin-like&Cadherin-like&Cadherin-like&Cadherin-like&Cadherin-like&Cadherin-like&Cadherin-like&Cadherin-like&Cadherin-like&Cadherin-like	0	null	0	0	76.5	5.6	5.6
CDH23	10:73464774:T>A	20:25303596:A>G	NM_022124.6:c.2840T>A	NP_071407.4:p.Val947Glu	Unknown significance	null	missense_variant	947	MODERATE	27.1	Cadherin-like&Cadherin-like&Cadherin-like&Cadherin-like&Cadherin-like&Cadherin-like&Cadherin-like&Cadherin-like&Cadherin-like&Cadherin-like&Cadherin-like&Cadherin-like	0.00359318	gnomad_AF_nfe_pass	0	0	76.15	4.3	4.3
CDH23	10:73491930:T>A	20:25303596:A>G	NM_022124.6:c.3902T>A	NP_071407.4:p.Ile1301Asn	Unknown significance	null	missense_variant	1301	MODERATE	27.5	Cadherin-like&Cadherin-like&Cadherin-like&Cadherin-like&Cadherin-like&Cadherin-like&Cadherin-like&Cadherin-like	0.000886132	gnomad_AF_nfe_pass	0	0	83.87	4.9	4.9
CDH23	10:73538010:T>C	20:25303596:A>G	NM_022124.6:c.5132T>C	NP_071407.4:p.Val1711Ala	Unknown significance	null	missense_variant	1711	MODERATE	27	Cadherin-like&Cadherin-like&Cadherin-like&Cadherin-like	0.00980392	gnomad_AF_sas_pass	0	0	84.73	3.3	3.3
CDH23	10:73539060:C>T	20:25303596:A>G	NM_022124.6:c.5224C>T	NP_071407.4:p.Pro1742Ser	Unknown significance	null	missense_variant	1742	MODERATE	27.1	Cadherin-like&Cadherin-like	0.000884877	gnomad_AF_nfe_pass	0	0	73.93	1.8	1.8
CDH23	10:73565708:T>C	20:25303596:A>G	NM_022124.6:c.8018T>C	NP_071407.4:p.Ile2673Thr	Unknown significance	null	missense_variant	2673	MODERATE	27.5	Cadherin-like&Cadherin-like&Cadherin-like&Cadherin-like	0.00267747	gnomad_AF_nfe_pass	0	0	96.71	3.4	3.4
CDH23	10:73565726:T>C	20:25303596:A>G	NM_022124.6:c.8036T>C	NP_071407.4:p.Leu2679Pro	Unknown significance	null	missense_variant	2679	MODERATE	29.5	Cadherin-like&Cadherin-like&Cadherin-like&Cadherin-like	0.0066454	gnomad_AF_afr_pass	0	0	93.22	3.2	3.2
CDH23	10:73565937:G>C	20:25303596:A>G	NM_022124.6:c.8077G>C	NP_071407.4:p.Ala2693Pro	Unknown significance	null	missense_variant	2693	MODERATE	32	Cadherin-like&Cadherin-like&Cadherin-like&Cadherin-like	0	null	0	0	96.83	1.8	1.8
CDH23	10:73567336:T>C	20:25303596:A>G	NM_022124.6:c.8372T>C	NP_071407.4:p.Leu2791Pro	Unknown significance	null	missense_variant	2791	MODERATE	28.8	Cadherin-like&Cadherin-like&Cadherin-like&Cadherin-like	0.000888005	gnomad_AF_nfe_pass	0	0	93.84	3.3	3.3
CDH23	10:73567459:T>G	20:25303596:A>G	NM_022124.6:c.8495T>G	NP_071407.4:p.Val2832Gly	Unknown significance	null	missense_variant	2832	MODERATE	28.2	Cadherin-like&Cadherin-like	0	null	0	0	93.17	5.4	5.4
CDH23	10:73569706:T>C	20:25303596:A>G	NM_022124.6:c.8852T>C	NP_071407.4:p.Leu2951Pro	Unknown significance	null	missense_variant	2951	MODERATE	27.3	null	0	gnomad_AF_afr_pass,gnomad_AF_sas_pass,gnomad_AF_amr_pass,gnomad_AF_eas_pass,gnomad_AF_nfe_pass	0	0	86.9	2.8	2.8
CDH23	10:73570283:C>A	20:25303596:A>G	NM_022124.6:c.9034C>A	NP_071407.4:p.His3012Asn	Unknown significance	null	missense_variant	3012	MODERATE	26.4	null	0	gnomad_AF_afr_pass,gnomad_AF_amr_pass,gnomad_AF_eas_pass,gnomad_AF_nfe_pass	0	0	91.14	1.9	1.9
CEACAM16	19:45209076:G>A	20:25303596:A>G	NM_001039213.4:c.878G>A	NP_001034302.2:p.Cys293Tyr	Unknown significance	null	missense_variant	293	MODERATE	26	Immunoglobulin-like_domain&Immunoglobulin-like_domain&Immunoglobulin_subtype_2&Immunoglobulin_subtype&Immunoglobulin-like_domain&Immunoglobulin-like_domain&Immunoglobulin_subtype_2&Immunoglobulin_subtype	0.0289495	gnomad_AF_afr_pass	0	0	96.89	2.6	2.6
CEACAM16	19:45211355:T>C	20:25303596:A>G	NM_001039213.4:c.1163T>C	NP_001034302.2:p.Leu388Pro	Unknown significance	null	missense_variant	388	MODERATE	27.5	Immunoglobulin_subtype&Immunoglobulin_subtype	0.000905748	gnomad_AF_nfe_pass	0	0	97.16	4.9	4.9
CEACAM16	19:45211394:A>G	20:25303596:A>G	NM_001039213.4:c.1202A>G	NP_001034302.2:p.Tyr401Cys	Unknown significance	null	missense_variant	401	MODERATE	26.8	Immunoglobulin_subtype&Immunoglobulin_subtype	0	null	0	0	97.64	3.5	3.5
CEP78	9:80855104:T>C	20:25303596:A>G	NM_001330691.3:c.419T>C	NP_001317620.1:p.Leu140Pro	Unknown significance	null	missense_variant	140	MODERATE	26.5	null	0	null	0	0	93.9	4.7	4.7
CEP78	9:80856645:T>G	20:25303596:A>G	NM_001330691.3:c.533T>G	NP_001317620.1:p.Leu178Arg	Unknown significance	null	missense_variant	178	MODERATE	27.6	null	0.000886368	gnomad_AF_nfe_pass	0	0	91.46	3.5	3.5
CEP78	9:80861663:T>C	20:25303596:A>G	NM_001330691.3:c.857T>C	NP_001317620.1:p.Leu286Pro	Unknown significance	null	missense_variant	286	MODERATE	27	null	0.00342513	gnomad_AF_sas_pass	0	0	91.59	4.7	4.7
CEP78	9:80861672:T>A	20:25303596:A>G	NM_001330691.3:c.866T>A	NP_001317620.1:p.Leu289Gln	Unknown significance	null	missense_variant	289	MODERATE	27.9	null	0	null	0	0	94.39	4.4	4.4
CEP78	9:80861672:T>C	20:25303596:A>G	NM_001330691.3:c.866T>C	NP_001317620.1:p.Leu289Pro	Unknown significance	null	missense_variant	289	MODERATE	27.7	null	0	null	0	0	94.39	5	5
CHD7	8:61734373:T>C	20:25303596:A>G	NM_017780.4:c.2722T>C	NP_060250.2:p.Trp908Arg	Unknown significance	-	missense_variant	908	MODERATE	29.1	Chromo_domain&Chromo/chromo_shadow_domain&Chromo/chromo_shadow_domain&Chromo/chromo_shadow_domain	0	null	0	0	88.72	4.7	4.7
CHD7	8:61735109:A>T	20:25303596:A>G	NM_017780.4:c.3005A>T	NP_060250.2:p.Gln1002Leu	Unknown significance	null	missense_variant	1002	MODERATE	27.9	SNF2-related&_N-terminal_domain&Helicase_superfamily_1/2&_ATP-binding_domain&Helicase_superfamily_1/2&_ATP-binding_domain	0.00289805	gnomad_AF_amr_pass	0	0	93.42	-1.5	1.5
CHD7	8:61741286:T>C	20:25303596:A>G	NM_017780.4:c.3443T>C	NP_060250.2:p.Leu1148Pro	Unknown significance	null	missense_variant	1148	MODERATE	29.8	SNF2-related&_N-terminal_domain&Helicase_superfamily_1/2&_ATP-binding_domain&Helicase_superfamily_1/2&_ATP-binding_domain	0	null	0	0	84.12	4.4	4.4
CHD7	8:61742975:T>C	20:25303596:A>G	NM_017780.4:c.3617T>C	NP_060250.2:p.Ile1206Thr	Unknown significance	null	missense_variant	1206	MODERATE	26.5	SNF2-related&_N-terminal_domain	0.0057924	gnomad_AF_amr_pass	0	0	88.85	2.9	2.9
CHD7	8:61761106:T>C	20:25303596:A>G	NM_017780.4:c.5243T>C	NP_060250.2:p.Leu1748Pro	Unknown significance	CHARGE association	missense_variant	1748	MODERATE	28.3	null	0	null	0	0	85.18	4.7	4.7
CHD7	8:61761689:C>G	20:25303596:A>G	NM_017780.4:c.5380C>G	NP_060250.2:p.Leu1794Val	Unknown significance	Inborn genetic diseases	missense_variant	1794	MODERATE	26.6	null	0	null	0	0	90.89	2	2
CHD7	8:61761690:T>C	20:25303596:A>G	NM_017780.4:c.5381T>C	NP_060250.2:p.Leu1794Pro	Unknown significance	null	missense_variant	1794	MODERATE	29.5	null	0	null	0	0	90.89	5.7	5.7
CHD7	8:61761696:T>A	20:25303596:A>G	NM_017780.4:c.5387T>A	NP_060250.2:p.Ile1796Asn	Unknown significance	Inborn genetic diseases	missense_variant	1796	MODERATE	30	null	0	null	0	0	87.88	4.9	4.9
CHD7	8:61765586:T>C	20:25303596:A>G	NM_017780.4:c.6302T>C	NP_060250.2:p.Leu2101Pro	Unknown significance	Microcephaly	missense_variant	2101	MODERATE	28.3	null	0	null	0	0	91.03	5.7	5.7
CHD7	8:61765592:G>A	20:25303596:A>G	NM_017780.4:c.6308G>A	NP_060250.2:p.Gly2103Asp	Unknown significance	CHARGE association	missense_variant	2103	MODERATE	26.6	null	0	null	0	0	88.95	1.8	1.8
CHSY1	15:101775426:A>G	20:25303596:A>G	NM_014918.5:c.677T>C	NP_055733.2:p.Ile226Thr	Unknown significance	null	missense_variant	226	MODERATE	26.9	null	0.0123031	gnomad_AF_afr_pass	0	0	97.72	3.2	3.2
CHSY1	15:101775741:G>A	20:25303596:A>G	NM_014918.5:c.362C>T	NP_055733.2:p.Ser121Leu	Unknown significance	null	missense_variant	121	MODERATE	32	null	0.00351976	gnomad_AF_nfe_pass	0	0	95.38	-1.6	1.6
CHSY1	15:101775744:A>G	20:25303596:A>G	NM_014918.5:c.359T>C	NP_055733.2:p.Phe120Ser	Unknown significance	null	missense_variant	120	MODERATE	28.2	null	0.000880049	gnomad_AF_nfe_pass	0	0	97.22	4.8	4.8
CIB2	15:78401600:G>A	20:25303596:A>G	NM_006383.4:c.323C>T	NP_006374.1:p.Ala108Val	Unknown significance	null	missense_variant	108	MODERATE	29.2	EF-hand_domain&EF-hand_domain&EF-hand_domain&EF-hand_domain&EF-hand_domain&EF-hand_domain&EF-hand_domain&EF-hand_domain&EF-hand_domain	0.0116036	gnomad_AF_afr_pass	0	0	88.12	-1.9	1.9
																	0
CLDN14	21:37833503:A>G	20:25303596:A>G	NM_001146079.2:c.491T>C	NP_001139551.1:p.Leu164Pro	Unknown significance	null	missense_variant	164	MODERATE	27.2	null	0.00089044	gnomad_AF_nfe_pass	0	0	94.85	4	4
CLDN9	16:3063392:G>T	20:25303596:A>G	NM_020982.4:c.29G>T	NP_066192.1:p.Gly10Val	Unknown significance	null	missense_variant	10	MODERATE	26	null	0.00619272	gnomad_AF_afr_pass	0	0	93.79	-2.1	2.1
CLDN9	16:3063413:G>C	20:25303596:A>G	NM_020982.4:c.50G>C	NP_066192.1:p.Gly17Ala	Unknown significance	null	missense_variant	17	MODERATE	26.2	null	0.0202558	gnomad_AF_amr_pass	0	0	97.06	-1.4	1.4
CLDN9	16:3063884:T>C	20:25303596:A>G	NM_020982.4:c.521T>C	NP_066192.1:p.Leu174Pro	Unknown significance	null	missense_variant	174	MODERATE	26.2	null	0.00292654	gnomad_AF_amr_pass	0	0	97.08	4.7	4.7
CLDN9	16:3063895:G>T	20:25303596:A>G	NM_020982.4:c.532G>T	NP_066192.1:p.Gly178Trp	Unknown significance	null	missense_variant	178	MODERATE	26.7	null	0.00707114	gnomad_AF_afr_pass	0	0	94.93	-1.8	1.8
CLIC5	6:45870932:A>G	20:25303596:A>G	NM_016929.5:c.649T>C	NP_058625.2:p.Tyr217His	Unknown significance	null	missense_variant	217	MODERATE	29.2	Glutathione_S-transferase&_C-terminal-like&Glutathione_S-transferase&_C-terminal-like	0.00290968	gnomad_AF_amr_pass	0	0	98.54	3	3
CLIC5	6:45922941:G>A	20:25303596:A>G	NM_016929.5:c.104C>T	NP_058625.2:p.Ser35Phe	Unknown significance	null	missense_variant	35	MODERATE	29.8	Glutathione_S-transferase&_N-terminal&Glutathione_S-transferase&_N-terminal&Glutathione_S-transferase&_N-terminal&Glutathione_S-transferase&_N-terminal	0	null	0	0	96.22	-1.4	1.4
CLPP	19:6362537:G>A	20:25303596:A>G	NM_006012.4:c.351G>A	NP_006003.1:p.Met117Ile	Unknown significance	null	missense_variant	117	MODERATE	27.6	null	0.0108743	gnomad_AF_eas_pass	0	0	98.81	-1.7	1.7
CLPP	19:6368606:T>C	20:25303596:A>G	NM_006012.4:c.719T>C	NP_006003.1:p.Ile240Thr	Unknown significance	null	missense_variant	240	MODERATE	26.5	null	0	gnomad_AF_afr_pass,gnomad_AF_amr_pass,gnomad_AF_eas_pass,gnomad_AF_nfe_pass,gnomad_AF_sas_pass	0	0	98.71	3	3
CLRN1	3:150645805:A>G	20:25303596:A>G	NM_174878.3:c.617T>C	NP_777367.1:p.Ile206Thr	Unknown significance	null	missense_variant	206	MODERATE	26.9	null	0.000881321	gnomad_AF_nfe_pass	0	0	91.93	4	4
COCH	14:31346877:T>C	20:25303596:A>G	NM_004086.3:c.182T>C	NP_004077.1:p.Val61Ala	Unknown significance	null	missense_variant	61	MODERATE	26.3	LCCL_domain&LCCL_domain&LCCL_domain&LCCL_domain&LCCL_domain&LCCL_domain&LCCL_domain&LCCL_domain&LCCL_domain&LCCL_domain&LCCL_domain&LCCL_domain&LCCL_domain&LCCL_domain&LCCL_domain&LCCL_domain&LCCL_domain&LCCL_domain	0.00289084	gnomad_AF_amr_pass	0	0	89.81	2.9	2.9
COCH	14:31349912:G>A	20:25303596:A>G	NM_004086.3:c.601G>A	NP_004077.1:p.Gly201Arg	Unknown significance	null	missense_variant	201	MODERATE	29.8	von_Willebrand_factor&_type_A&von_Willebrand_factor&_type_A&von_Willebrand_factor&_type_A&von_Willebrand_factor&_type_A&von_Willebrand_factor&_type_A&von_Willebrand_factor&_type_A&von_Willebrand_factor&_type_A&von_Willebrand_factor&_type_A&von_Willebrand_factor&_type_A&von_Willebrand_factor&_type_A&von_Willebrand_factor&_type_A&von_Willebrand_factor&_type_A&von_Willebrand_factor&_type_A&von_Wille…	0.00648929	gnomad_AF_nfe_pass	0	0	83.95	-1.5	1.5
COCH	14:31353860:C>T	20:25303596:A>G	NM_004086.3:c.731C>T	NP_004077.1:p.Thr244Ile	Unknown significance	null	missense_variant&splice_region_variant	244	MODERATE	28.6	von_Willebrand_factor&_type_A&von_Willebrand_factor&_type_A&von_Willebrand_factor&_type_A&von_Willebrand_factor&_type_A&von_Willebrand_factor&_type_A&von_Willebrand_factor&_type_A&von_Willebrand_factor&_type_A&von_Willebrand_factor&_type_A&von_Willebrand_factor&_type_A&von_Willebrand_factor&_type_A&von_Willebrand_factor&_type_A&von_Willebrand_factor&_type_A&von_Willebrand_factor&_type_A&von_Wille…	0.000880669	gnomad_AF_nfe_pass	0	0	96.44	-1.7	1.7
COCH	14:31354606:C>G	20:25303596:A>G	NM_004086.3:c.740C>G	NP_004077.1:p.Ala247Gly	Unknown significance	null	missense_variant	247	MODERATE	27.7	von_Willebrand_factor&_type_A&von_Willebrand_factor&_type_A&von_Willebrand_factor&_type_A&von_Willebrand_factor&_type_A&von_Willebrand_factor&_type_A&von_Willebrand_factor&_type_A&von_Willebrand_factor&_type_A&von_Willebrand_factor&_type_A&von_Willebrand_factor&_type_A&von_Willebrand_factor&_type_A&von_Willebrand_factor&_type_A&von_Willebrand_factor&_type_A&von_Willebrand_factor&_type_A&von_Wille…	0.000879832	gnomad_AF_nfe_pass	0	0	98.02	1.9	1.9
COCH	14:31354630:T>C	20:25303596:A>G	NM_004086.3:c.764T>C	NP_004077.1:p.Phe255Ser	Unknown significance	null	missense_variant	255	MODERATE	26.9	von_Willebrand_factor&_type_A&von_Willebrand_factor&_type_A&von_Willebrand_factor&_type_A&von_Willebrand_factor&_type_A&von_Willebrand_factor&_type_A&von_Willebrand_factor&_type_A&von_Willebrand_factor&_type_A&von_Willebrand_factor&_type_A&von_Willebrand_factor&_type_A&von_Willebrand_factor&_type_A&von_Willebrand_factor&_type_A&von_Willebrand_factor&_type_A&von_Willebrand_factor&_type_A&von_Wille…	0	null	0	0	97.14	3.4	3.4
COCH	14:31354678:T>G	20:25303596:A>G	NM_004086.3:c.812T>G	NP_004077.1:p.Val271Gly	Unknown significance	null	missense_variant	271	MODERATE	31	von_Willebrand_factor&_type_A&von_Willebrand_factor&_type_A&von_Willebrand_factor&_type_A&von_Willebrand_factor&_type_A&von_Willebrand_factor&_type_A&von_Willebrand_factor&_type_A&von_Willebrand_factor&_type_A&von_Willebrand_factor&_type_A&von_Willebrand_factor&_type_A&von_Willebrand_factor&_type_A&von_Willebrand_factor&_type_A&von_Willebrand_factor&_type_A&von_Willebrand_factor&_type_A&von_Wille…	0	null	0	0	98.62	6.3	6.3
COCH	14:31354756:T>G	20:25303596:A>G	NM_004086.3:c.890T>G	NP_004077.1:p.Phe297Cys	Unknown significance	null	missense_variant	297	MODERATE	31	von_Willebrand_factor&_type_A&von_Willebrand_factor&_type_A&von_Willebrand_factor&_type_A&von_Willebrand_factor&_type_A&von_Willebrand_factor&_type_A&von_Willebrand_factor&_type_A&von_Willebrand_factor&_type_A&von_Willebrand_factor&_type_A&von_Willebrand_factor&_type_A&von_Willebrand_factor&_type_A&von_Willebrand_factor&_type_A&von_Willebrand_factor&_type_A&von_Willebrand_factor&_type_A&von_Wille…	0.00648088	gnomad_AF_nfe_pass	0	0	98.03	3.1	3.1
COCH	14:31354762:T>C	20:25303596:A>G	NM_004086.3:c.896T>C	NP_004077.1:p.Val299Ala	Unknown significance	null	missense_variant	299	MODERATE	26.5	von_Willebrand_factor&_type_A&von_Willebrand_factor&_type_A&von_Willebrand_factor&_type_A&von_Willebrand_factor&_type_A&von_Willebrand_factor&_type_A&von_Willebrand_factor&_type_A&von_Willebrand_factor&_type_A&von_Willebrand_factor&_type_A&von_Willebrand_factor&_type_A&von_Willebrand_factor&_type_A&von_Willebrand_factor&_type_A&von_Willebrand_factor&_type_A&von_Willebrand_factor&_type_A&von_Wille…	0.00326648	gnomad_AF_sas_pass	0	0	97.58	3.1	3.1
COCH	14:31355144:T>A	20:25303596:A>G	NM_004086.3:c.1103T>A	NP_004077.1:p.Ile368Asn	Unknown significance	null	missense_variant	368	MODERATE	26.2	von_Willebrand_factor&_type_A&von_Willebrand_factor&_type_A&von_Willebrand_factor&_type_A&von_Willebrand_factor&_type_A&von_Willebrand_factor&_type_A&von_Willebrand_factor&_type_A&von_Willebrand_factor&_type_A&von_Willebrand_factor&_type_A&von_Willebrand_factor&_type_A&von_Willebrand_factor&_type_A&von_Willebrand_factor&_type_A&von_Willebrand_factor&_type_A&von_Willebrand_factor&_type_A&von_Wille…	0.00615157	gnomad_AF_afr_pass	0	0	98.32	4.8	4.8
COL11A1	1:103343586:A>G	20:25303596:A>G	NM_001854.4:c.5410T>C	NP_001845.3:p.Phe1804Leu	Unknown significance	null	missense_variant	1804	MODERATE	27.7	Fibrillar_collagen&_C-terminal&Fibrillar_collagen&_C-terminal&Fibrillar_collagen&_C-terminal&Fibrillar_collagen&_C-terminal	0.00289486	gnomad_AF_amr_pass	0	0	96.9	2.5	2.5
COL11A1	1:103343606:A>G	20:25303596:A>G	NM_001854.4:c.5390T>C	NP_001845.3:p.Phe1797Ser	Unknown significance	null	missense_variant	1797	MODERATE	29.8	Fibrillar_collagen&_C-terminal&Fibrillar_collagen&_C-terminal&Fibrillar_collagen&_C-terminal&Fibrillar_collagen&_C-terminal	0.00543892	gnomad_AF_eas_pass	0	0	96.33	6.3	6.3
COL11A1	1:103348850:G>A	20:25303596:A>G	NM_001854.4:c.4876C>T	NP_001845.3:p.Pro1626Ser	Unknown significance	Connective tissue disease	missense_variant	1626	MODERATE	31	Fibrillar_collagen&_C-terminal&Fibrillar_collagen&_C-terminal&Fibrillar_collagen&_C-terminal	0.00155236	gnomad_AF_nfe_pass	0	0	94.58	2.5	2.5
COL11A1	1:103540313:A>G	20:25303596:A>G	NM_001854.4:c.512T>C	NP_001845.3:p.Val171Ala	Unknown significance	null	missense_variant	171	MODERATE	26.9	Laminin_G_domain&Laminin_G_domain&Laminin_G_domain&Laminin_G_domain&Laminin_G_domain&Laminin_G_domain&Laminin_G_domain&Laminin_G_domain&Laminin_G_domain&Laminin_G_domain&Laminin_G_domain&Laminin_G_domain&Laminin_G_domain&Laminin_G_domain&Laminin_G_domain&Laminin_G_domain&Laminin_G_domain&Laminin_G_domain&Laminin_G_domain&Laminin_G_domain	0.00653424	gnomad_AF_sas_pass	0	0	97.82	3.5	3.5
COL11A1	1:103540314:C>T	20:25303596:A>G	NM_001854.4:c.511G>A	NP_001845.3:p.Val171Met	Unknown significance	Fibrochondrogenesis 1; Stickler syndrome type 2	missense_variant	171	MODERATE	28.5	Laminin_G_domain&Laminin_G_domain&Laminin_G_domain&Laminin_G_domain&Laminin_G_domain&Laminin_G_domain&Laminin_G_domain&Laminin_G_domain&Laminin_G_domain&Laminin_G_domain&Laminin_G_domain&Laminin_G_domain&Laminin_G_domain&Laminin_G_domain&Laminin_G_domain&Laminin_G_domain&Laminin_G_domain&Laminin_G_domain&Laminin_G_domain&Laminin_G_domain	0.0116185	gnomad_AF_amr_pass	0	0	97.82	2.1	2.1
COL11A1	1:103544241:A>C	20:25303596:A>G	NM_001854.4:c.461T>G	NP_001845.3:p.Phe154Cys	Unknown significance	null	missense_variant	154	MODERATE	29.1	Laminin_G_domain&Laminin_G_domain&Laminin_G_domain&Laminin_G_domain&Laminin_G_domain&Laminin_G_domain&Laminin_G_domain&Laminin_G_domain&Laminin_G_domain&Laminin_G_domain&Laminin_G_domain&Laminin_G_domain&Laminin_G_domain&Laminin_G_domain&Laminin_G_domain&Laminin_G_domain&Laminin_G_domain&Laminin_G_domain&Laminin_G_domain&Laminin_G_domain	0	gnomad_AF_afr_pass,gnomad_AF_amr_pass,gnomad_AF_eas_pass,gnomad_AF_nfe_pass,gnomad_AF_sas_pass	0	0	94.98	5.1	5.1
COL11A1	1:103544292:A>G	20:25303596:A>G	NM_001854.4:c.410T>C	NP_001845.3:p.Phe137Ser	Unknown significance	null	missense_variant	137	MODERATE	29.6	Laminin_G_domain&Laminin_G_domain&Laminin_G_domain&Laminin_G_domain&Laminin_G_domain&Laminin_G_domain&Laminin_G_domain&Laminin_G_domain&Laminin_G_domain&Laminin_G_domain&Laminin_G_domain&Laminin_G_domain&Laminin_G_domain&Laminin_G_domain	0.00980008	gnomad_AF_sas_pass	0	0	97.57	7.6	7.6
COL11A1	1:103544293:A>C	20:25303596:A>G	NM_001854.4:c.409T>G	NP_001845.3:p.Phe137Val	Unknown significance	null	missense_variant	137	MODERATE	28.1	Laminin_G_domain&Laminin_G_domain&Laminin_G_domain&Laminin_G_domain&Laminin_G_domain&Laminin_G_domain&Laminin_G_domain&Laminin_G_domain&Laminin_G_domain&Laminin_G_domain&Laminin_G_domain&Laminin_G_domain&Laminin_G_domain&Laminin_G_domain	0.00087991	gnomad_AF_nfe_pass	0	0	97.57	2.8	2.8
COL11A1	1:103544299:G>A	20:25303596:A>G	NM_001854.4:c.403C>T	NP_001845.3:p.Pro135Ser	Unknown significance	null	missense_variant	135	MODERATE	27.1	Laminin_G_domain&Laminin_G_domain&Laminin_G_domain&Laminin_G_domain&Laminin_G_domain&Laminin_G_domain&Laminin_G_domain&Laminin_G_domain&Laminin_G_domain&Laminin_G_domain&Laminin_G_domain&Laminin_G_domain&Laminin_G_domain&Laminin_G_domain	0.000880018	gnomad_AF_nfe_pass	0	0	95.48	2.7	2.7
COL11A1	1:103544311:C>A	20:25303596:A>G	NM_001854.4:c.391G>T	NP_001845.3:p.Val131Phe	Unknown significance	null	missense_variant	131	MODERATE	26.4	Laminin_G_domain&Laminin_G_domain&Laminin_G_domain&Laminin_G_domain&Laminin_G_domain&Laminin_G_domain&Laminin_G_domain&Laminin_G_domain&Laminin_G_domain&Laminin_G_domain&Laminin_G_domain&Laminin_G_domain&Laminin_G_domain&Laminin_G_domain	0.000880297	gnomad_AF_nfe_pass	0	0	96.63	2.1	2.1
COL11A1	1:103544391:G>T	20:25303596:A>G	NM_001854.4:c.311C>A	NP_001845.3:p.Thr104Lys	Unknown significance	null	missense_variant	104	MODERATE	26.5	Laminin_G_domain&Laminin_G_domain&Laminin_G_domain&Laminin_G_domain&Laminin_G_domain&Laminin_G_domain&Laminin_G_domain&Laminin_G_domain&Laminin_G_domain&Laminin_G_domain&Laminin_G_domain&Laminin_G_domain&Laminin_G_domain&Laminin_G_domain	0	null	0	0	97.96	2.8	2.8
COL11A2	6:33131471:A>C	20:25303596:A>G	NM_080680.3:c.5195T>G	NP_542411.2:p.Val1732Gly	Unknown significance	null	missense_variant	1732	MODERATE	27	Fibrillar_collagen&_C-terminal&Fibrillar_collagen&_C-terminal&Fibrillar_collagen&_C-terminal&Fibrillar_collagen&_C-terminal&Fibrillar_collagen&_C-terminal&Fibrillar_collagen&_C-terminal&Fibrillar_collagen&_C-terminal&Fibrillar_collagen&_C-terminal&Fibrillar_collagen&_C-terminal&Fibrillar_collagen&_C-terminal&Fibrillar_collagen&_C-terminal&Fibrillar_collagen&_C-terminal	0.000914612	gnomad_AF_nfe_pass	0	0	93.99	6	6
COL11A2	6:33131472:C>A	20:25303596:A>G	NM_080680.3:c.5194G>T	NP_542411.2:p.Val1732Phe	Unknown significance	null	missense_variant	1732	MODERATE	27.5	Fibrillar_collagen&_C-terminal&Fibrillar_collagen&_C-terminal&Fibrillar_collagen&_C-terminal&Fibrillar_collagen&_C-terminal&Fibrillar_collagen&_C-terminal&Fibrillar_collagen&_C-terminal&Fibrillar_collagen&_C-terminal&Fibrillar_collagen&_C-terminal&Fibrillar_collagen&_C-terminal&Fibrillar_collagen&_C-terminal&Fibrillar_collagen&_C-terminal&Fibrillar_collagen&_C-terminal	0	null	0	0	93.99	1.8	1.8
COL11A2	6:33132111:C>T	20:25303596:A>G	NM_080680.3:c.5003G>A	NP_542411.2:p.Gly1668Glu	Unknown significance	null	missense_variant	1668	MODERATE	28.1	Fibrillar_collagen&_C-terminal&Fibrillar_collagen&_C-terminal&Fibrillar_collagen&_C-terminal&Fibrillar_collagen&_C-terminal&Fibrillar_collagen&_C-terminal&Fibrillar_collagen&_C-terminal&Fibrillar_collagen&_C-terminal&Fibrillar_collagen&_C-terminal&Fibrillar_collagen&_C-terminal&Fibrillar_collagen&_C-terminal&Fibrillar_collagen&_C-terminal&Fibrillar_collagen&_C-terminal	0.000905502	gnomad_AF_nfe_pass	0	0	89.01	1.9	1.9
COL11A2	6:33132684:C>T	20:25303596:A>G	NM_080680.3:c.4808G>A	NP_542411.2:p.Cys1603Tyr	Unknown significance	null	missense_variant	1603	MODERATE	29	Fibrillar_collagen&_C-terminal&Fibrillar_collagen&_C-terminal&Fibrillar_collagen&_C-terminal&Fibrillar_collagen&_C-terminal&Fibrillar_collagen&_C-terminal&Fibrillar_collagen&_C-terminal&Fibrillar_collagen&_C-terminal&Fibrillar_collagen&_C-terminal&Fibrillar_collagen&_C-terminal	0	null	0	0	95.45	3.5	3.5
COL11A2	6:33156767:A>G	20:25303596:A>G	NM_080680.3:c.431T>C	NP_542411.2:p.Leu144Pro	Unknown significance	null	missense_variant	144	MODERATE	26.3	Laminin_G_domain&Laminin_G_domain&Laminin_G_domain&Laminin_G_domain&Laminin_G_domain&Laminin_G_domain&Laminin_G_domain&Laminin_G_domain&Laminin_G_domain&Laminin_G_domain&Laminin_G_domain&Laminin_G_domain	0.0229674	gnomad_AF_afr_pass	0	0	87.51	5.4	5.4
COL2A1	12:48367255:G>A	20:25303596:A>G	NM_001844.5:c.4399C>T	NP_001835.3:p.Pro1467Ser	Unknown significance	null	missense_variant	1467	MODERATE	26.7	Fibrillar_collagen&_C-terminal&Fibrillar_collagen&_C-terminal&Fibrillar_collagen&_C-terminal&Fibrillar_collagen&_C-terminal	0.00289084	gnomad_AF_amr_pass	0	0	95.66	2.5	2.5
COL2A1	12:48368035:C>T	20:25303596:A>G	NM_001844.5:c.4154G>A	NP_001835.3:p.Gly1385Asp	Unknown significance	null	missense_variant	1385	MODERATE	26.5	Fibrillar_collagen&_C-terminal&Fibrillar_collagen&_C-terminal&Fibrillar_collagen&_C-terminal&Fibrillar_collagen&_C-terminal	0.0064834	gnomad_AF_nfe_pass	0	0	95.51	1.9	1.9
COL2A1	12:48368589:A>C	20:25303596:A>G	NM_001844.5:c.3943T>G	NP_001835.3:p.Cys1315Gly	Unknown significance	Platyspondylic dysplasia, Torrance type	missense_variant	1315	MODERATE	27	Fibrillar_collagen&_C-terminal&Fibrillar_collagen&_C-terminal&Fibrillar_collagen&_C-terminal	0	null	0	0	95.76	6.2	6.2
COL4A3	2:228172524:C>G	20:25303596:A>G	NM_000091.5:c.4351C>G	NP_000082.2:p.His1451Asp	Unknown significance	null	missense_variant	1451	MODERATE	28.2	Collagen_IV&_non-collagenous&Collagen_IV&_non-collagenous&Collagen_IV&_non-collagenous&Collagen_IV&_non-collagenous&Collagen_IV&_non-collagenous&Collagen_IV&_non-collagenous	0.00645745	gnomad_AF_afr_pass	0	0	93.92	2.9	2.9
COL4A3	2:228172593:C>T	20:25303596:A>G	NM_000091.5:c.4420C>T	NP_000082.2:p.Leu1474Phe	Unknown significance	null	missense_variant	1474	MODERATE	26.7	Collagen_IV&_non-collagenous&Collagen_IV&_non-collagenous&Collagen_IV&_non-collagenous&Collagen_IV&_non-collagenous&Collagen_IV&_non-collagenous&Collagen_IV&_non-collagenous	0	null	0	0	89.59	2	2
COL4A3	2:228173921:T>G	20:25303596:A>G	NM_000091.5:c.4642T>G	NP_000082.2:p.Cys1548Gly	Unknown significance	null	missense_variant&splice_region_variant	1548	MODERATE	33	Collagen_IV&_non-collagenous&Collagen_IV&_non-collagenous&Collagen_IV&_non-collagenous&Collagen_IV&_non-collagenous&Collagen_IV&_non-collagenous&Collagen_IV&_non-collagenous	0.0129116	gnomad_AF_afr_pass	0	0	95.34	5.9	5.9
COL4A3	2:228173928:T>C	20:25303596:A>G	NM_000091.5:c.4649T>C	NP_000082.2:p.Val1550Ala	Unknown significance	null	missense_variant	1550	MODERATE	28.9	Collagen_IV&_non-collagenous&Collagen_IV&_non-collagenous&Collagen_IV&_non-collagenous&Collagen_IV&_non-collagenous&Collagen_IV&_non-collagenous&Collagen_IV&_non-collagenous	0.00176591	gnomad_AF_nfe_pass	0	0	95.94	4.1	4.1
COL4A3	2:228173930:T>C	20:25303596:A>G	NM_000091.5:c.4651T>C	NP_000082.2:p.Cys1551Arg	Unknown significance	null	missense_variant	1551	MODERATE	31	Collagen_IV&_non-collagenous&Collagen_IV&_non-collagenous&Collagen_IV&_non-collagenous&Collagen_IV&_non-collagenous&Collagen_IV&_non-collagenous&Collagen_IV&_non-collagenous	0.000882909	gnomad_AF_nfe_pass	0	0	94.09	4.3	4.3
COL4A3	2:228176558:G>A	20:25303596:A>G	NM_000091.5:c.4985G>A	NP_000082.2:p.Cys1662Tyr	Unknown significance	null	missense_variant	1662	MODERATE	31	Collagen_IV&_non-collagenous&Collagen_IV&_non-collagenous&Collagen_IV&_non-collagenous	0	null	0	0	95.11	3.3	3.3
COL4A3	2:228176563:G>A	20:25303596:A>G	NM_000091.5:c.4990G>A	NP_000082.2:p.Val1664Met	Unknown significance	null	missense_variant	1664	MODERATE	29.6	null	0.000883392	gnomad_AF_nfe_pass	0	0	95.52	2.5	2.5
COL4A3	2:228176563:G>T	20:25303596:A>G	NM_000091.5:c.4990G>T	NP_000082.2:p.Val1664Leu	Unknown significance	null	missense_variant	1664	MODERATE	28.6	null	0	gnomad_AF_afr_pass,gnomad_AF_sas_pass,gnomad_AF_amr_pass,gnomad_AF_eas_pass,gnomad_AF_nfe_pass	0	0	95.52	2	2
COL4A4	2:227872213:C>T	20:25303596:A>G	NM_000092.5:c.4901G>A	NP_000083.3:p.Cys1634Tyr	Unknown significance	null	missense_variant	1634	MODERATE	29.8	Collagen_IV&_non-collagenous&Collagen_IV&_non-collagenous&Collagen_IV&_non-collagenous	0	gnomad_AF_afr_pass,gnomad_AF_sas_pass,gnomad_AF_amr_pass,gnomad_AF_eas_pass,gnomad_AF_nfe_pass	0	0	92.3	2.9	2.9
COL4A4	2:227872214:A>G	20:25303596:A>G	NM_000092.5:c.4900T>C	NP_000083.3:p.Cys1634Arg	Unknown significance	null	missense_variant	1634	MODERATE	29.2	Collagen_IV&_non-collagenous&Collagen_IV&_non-collagenous&Collagen_IV&_non-collagenous	0.00648256	gnomad_AF_nfe_pass	0	0	92.3	4	4
COL4A4	2:227872246:A>G	20:25303596:A>G	NM_000092.5:c.4868T>C	NP_000083.3:p.Leu1623Pro	Unknown significance	null	missense_variant	1623	MODERATE	30	Collagen_IV&_non-collagenous&Collagen_IV&_non-collagenous&Collagen_IV&_non-collagenous	0.0028962	gnomad_AF_amr_pass	0	0	94.85	4.6	4.6
COL4A4	2:227872837:C>A	20:25303596:A>G	NM_000092.5:c.4706G>T	NP_000083.3:p.Cys1569Phe	Unknown significance	null	missense_variant	1569	MODERATE	26.3	Collagen_IV&_non-collagenous&Collagen_IV&_non-collagenous&Collagen_IV&_non-collagenous	0.00647501	gnomad_AF_afr_pass	0	0	95.41	2.6	2.6
COL4A4	2:227872919:A>G	20:25303596:A>G	NM_000092.5:c.4624T>C	NP_000083.3:p.Trp1542Arg	Unknown significance	null	missense_variant	1542	MODERATE	31	Collagen_IV&_non-collagenous&Collagen_IV&_non-collagenous&Collagen_IV&_non-collagenous	0.00579441	gnomad_AF_amr_pass	0	0	94.69	6.5	6.5
COL4A4	2:227875139:T>G	20:25303596:A>G	NM_000092.5:c.4412A>C	NP_000083.3:p.His1471Pro	Unknown significance	null	missense_variant	1471	MODERATE	28.2	Collagen_IV&_non-collagenous&Collagen_IV&_non-collagenous&Collagen_IV&_non-collagenous	0	null	0	0	95.13	3.2	3.2
COL4A5	X:107938039:G>A	20:25303596:A>G	NM_033380.3:c.4709G>A	NP_203699.1:p.Cys1570Tyr	Unknown significance	null	missense_variant&splice_region_variant	1570	MODERATE	29.5	Collagen_IV&_non-collagenous&Collagen_IV&_non-collagenous&Collagen_IV&_non-collagenous&Collagen_IV&_non-collagenous&Collagen_IV&_non-collagenous&Collagen_IV&_non-collagenous	0	null	0	0	95.58	3.1	3.1
COL4A5	X:107938498:A>G	20:25303596:A>G	NM_033380.3:c.4823A>G	NP_203699.1:p.His1608Arg	Unknown significance	null	missense_variant&splice_region_variant	1608	MODERATE	28.4	Collagen_IV&_non-collagenous&Collagen_IV&_non-collagenous&Collagen_IV&_non-collagenous	0	gnomad_AF_afr_pass,gnomad_AF_amr_pass,gnomad_AF_eas_pass,gnomad_AF_nfe_pass,gnomad_AF_sas_pass	0	0	86.13	2.1	2.1
COL4A6	X:107402801:G>C	20:25303596:A>G	NM_001287758.1:c.4754C>G	NP_001274687.1:p.Ser1585Cys	Unknown significance	null	missense_variant	1585	MODERATE	27.6	Collagen_IV&_non-collagenous&Collagen_IV&_non-collagenous&Collagen_IV&_non-collagenous&Collagen_IV&_non-collagenous&Collagen_IV&_non-collagenous&Collagen_IV&_non-collagenous&Collagen_IV&_non-collagenous&Collagen_IV&_non-collagenous&Collagen_IV&_non-collagenous&Collagen_IV&_non-collagenous&Collagen_IV&_non-collagenous&Collagen_IV&_non-collagenous&Collagen_IV&_non-collagenous&Collagen_IV&_non-colla…	0.00527704	gnomad_AF_sas_pass	0	0	96.56	-2.7	2.7
COL4A6	X:107402805:A>G	20:25303596:A>G	NM_001287758.1:c.4750T>C	NP_001274687.1:p.Cys1584Arg	Unknown significance	null	missense_variant	1584	MODERATE	28.2	Collagen_IV&_non-collagenous&Collagen_IV&_non-collagenous&Collagen_IV&_non-collagenous&Collagen_IV&_non-collagenous&Collagen_IV&_non-collagenous&Collagen_IV&_non-collagenous&Collagen_IV&_non-collagenous&Collagen_IV&_non-collagenous&Collagen_IV&_non-collagenous&Collagen_IV&_non-collagenous&Collagen_IV&_non-collagenous&Collagen_IV&_non-collagenous&Collagen_IV&_non-collagenous&Collagen_IV&_non-colla…	0	null	0	0	96.72	5.2	5.2
COL4A6	X:107402875:C>G	20:25303596:A>G	NM_001287758.1:c.4680G>C	NP_001274687.1:p.Trp1560Cys	Unknown significance	null	missense_variant	1560	MODERATE	32	Collagen_IV&_non-collagenous&Collagen_IV&_non-collagenous&Collagen_IV&_non-collagenous&Collagen_IV&_non-collagenous&Collagen_IV&_non-collagenous&Collagen_IV&_non-collagenous&Collagen_IV&_non-collagenous&Collagen_IV&_non-collagenous&Collagen_IV&_non-collagenous&Collagen_IV&_non-collagenous&Collagen_IV&_non-collagenous&Collagen_IV&_non-collagenous&Collagen_IV&_non-collagenous&Collagen_IV&_non-colla…	0	null	0	0	95	5.3	5.3
COL9A1	6:70993501:A>T	20:25303596:A>G	NM_001851.5:c.719T>A	NP_001842.3:p.Ile240Asn	Unknown significance	null	missense_variant	240	MODERATE	27	Laminin_G_domain	0.00648761	gnomad_AF_nfe_pass	0	0	94.12	4.1	4.1
COL9A1	6:70993522:A>G	20:25303596:A>G	NM_001851.5:c.698T>C	NP_001842.3:p.Phe233Ser	Unknown significance	null	missense_variant&splice_region_variant	233	MODERATE	32	Laminin_G_domain	0	null	0	0	96.5	6.3	6.3
COL9A1	6:70993523:A>G	20:25303596:A>G	NM_001851.5:c.697T>C	NP_001842.3:p.Phe233Leu	Unknown significance	null	missense_variant&splice_region_variant	233	MODERATE	32	Laminin_G_domain	0.000965046	gnomad_AF_nfe_pass	0	0	96.5	2.5	2.5
COL9A1	6:71004007:C>T	20:25303596:A>G	NM_001851.5:c.559G>A	NP_001842.3:p.Val187Met	Unknown significance	null	missense_variant	187	MODERATE	25.8	Laminin_G_domain	0.00791696	gnomad_AF_nfe_pass	0	0	97.44	2.1	2.1
COL9A1	6:71004051:A>G	20:25303596:A>G	NM_001851.5:c.515T>C	NP_001842.3:p.Leu172Ser	Unknown significance	null	missense_variant	172	MODERATE	25.9	Laminin_G_domain	0.000879337	gnomad_AF_nfe_pass	0	0	95.64	4.8	4.8
COL9A1	6:71004175:A>C	20:25303596:A>G	NM_001851.5:c.391T>G	NP_001842.3:p.Trp131Gly	Unknown significance	null	missense_variant	131	MODERATE	27.1	Laminin_G_domain	0.00264098	gnomad_AF_nfe_pass	0	0	96.63	8	8
COL9A1	6:71009789:C>T	20:25303596:A>G	NM_001851.5:c.256G>A	NP_001842.3:p.Ala86Thr	Unknown significance	null	missense_variant	86	MODERATE	26.4	Laminin_G_domain	0.00326712	gnomad_AF_sas_pass	0	0	94.52	1.8	1.8
CRYM	16:21270130:A>G	20:25303596:A>G	NM_001888.5:c.917T>C	NP_001879.1:p.Ile306Thr	Unknown significance	null	missense_variant	306	MODERATE	25.8	null	0.00326627	gnomad_AF_sas_pass	0	0	97	3	3
CRYM	16:21270142:G>A	20:25303596:A>G	NM_001888.5:c.905C>T	NP_001879.1:p.Ala302Val	Unknown significance	null	missense_variant	302	MODERATE	29.4	null	0.000880406	gnomad_AF_nfe_pass	0	0	97.66	-2.2	2.2
CRYM	16:21278943:A>C	20:25303596:A>G	NM_001888.5:c.605T>G	NP_001879.1:p.Ile202Ser	Unknown significance	null	missense_variant	202	MODERATE	27.1	null	0.0229674	gnomad_AF_afr_pass	0	0	98.96	4.9	4.9
CRYM	16:21278946:A>T	20:25303596:A>G	NM_001888.5:c.602T>A	NP_001879.1:p.Ile201Asn	Unknown significance	null	missense_variant	201	MODERATE	28.7	null	0	null	0	0	98.95	5.2	5.2
CRYM	16:21278949:A>C	20:25303596:A>G	NM_001888.5:c.599T>G	NP_001879.1:p.Val200Gly	Unknown significance	null	missense_variant	200	MODERATE	26.6	null	0	null	0	0	98.92	5	5
CRYM	16:21278955:G>C	20:25303596:A>G	NM_001888.5:c.593C>G	NP_001879.1:p.Ala198Gly	Unknown significance	null	missense_variant	198	MODERATE	28	null	0	null	0	0	98.79	1.8	1.8
CRYM	16:21286866:G>T	20:25303596:A>G	NM_001888.5:c.374C>A	NP_001879.1:p.Ala125Asp	Unknown significance	null	missense_variant	125	MODERATE	31	null	0	null	0	0	98.67	2.5	2.5
CRYM	16:21289493:A>G	20:25303596:A>G	NM_001888.5:c.80T>C	NP_001879.1:p.Leu27Pro	Unknown significance	null	missense_variant	27	MODERATE	30	null	0	null	0	0	98.39	3.6	3.6
CRYM	16:21289535:A>C	20:25303596:A>G	NM_001888.5:c.38T>G	NP_001879.1:p.Val13Gly	Unknown significance	null	missense_variant	13	MODERATE	32	null	0	null	0	0	96.97	4.5	4.5
DCAF17	2:172291206:T>A	20:25303596:A>G	NM_025000.4:c.119T>A	NP_079276.2:p.Val40Glu	Unknown significance	null	missense_variant	40	MODERATE	26.5	null	0	null	0	0	92.76	4.5	4.5
DCAF17	2:172291669:T>G	20:25303596:A>G	NM_025000.4:c.203T>G	NP_079276.2:p.Phe68Cys	Unknown significance	null	missense_variant	68	MODERATE	28.4	null	0.00326797	gnomad_AF_sas_pass	0	0	94.81	2.9	2.9
DCAF17	2:172309707:T>C	20:25303596:A>G	NM_025000.4:c.611T>C	NP_079276.2:p.Leu204Pro	Unknown significance	null	missense_variant	204	MODERATE	27.6	null	0.000885755	gnomad_AF_nfe_pass	0	0	97.87	5.3	5.3
DCAF17	2:172314524:T>C	20:25303596:A>G	NM_025000.4:c.671T>C	NP_079276.2:p.Leu224Pro	Unknown significance	null	missense_variant	224	MODERATE	27.4	null	0.00289654	gnomad_AF_amr_pass	0	0	98.42	6.3	6.3
DCAF17	2:172336638:G>T	20:25303596:A>G	NM_025000.4:c.1357G>T	NP_079276.2:p.Asp453Tyr	Unknown significance	null	missense_variant	453	MODERATE	30	null	0	gnomad_AF_afr_pass,gnomad_AF_sas_pass,gnomad_AF_amr_pass,gnomad_AF_eas_pass,gnomad_AF_nfe_pass	0	0	97.16	-2.7	2.7
DCAF17	2:172337561:C>G	20:25303596:A>G	NM_025000.4:c.1500C>G	NP_079276.2:p.Cys500Trp	Unknown significance	null	missense_variant	500	MODERATE	30	null	0.00326776	gnomad_AF_sas_pass	0	0	95.48	2	2
DCDC2	6:24291235:A>G	20:25303596:A>G	NM_016356.5:c.629T>C	NP_057440.2:p.Val210Ala	Unknown significance	null	missense_variant	210	MODERATE	26	Doublecortin_domain&Doublecortin_domain&Doublecortin_domain&Doublecortin_domain	0	null	0	0	86.71	1.8	1.8
DCDC2	6:24291241:A>G	20:25303596:A>G	NM_016356.5:c.623T>C	NP_057440.2:p.Val208Ala	Unknown significance	null	missense_variant	208	MODERATE	26.4	Doublecortin_domain&Doublecortin_domain&Doublecortin_domain&Doublecortin_domain	0.00289419	gnomad_AF_amr_pass	0	0	88.09	3.5	3.5
DCDC2	6:24291241:A>T	20:25303596:A>G	NM_016356.5:c.623T>A	NP_057440.2:p.Val208Glu	Unknown significance	null	missense_variant	208	MODERATE	27.6	Doublecortin_domain&Doublecortin_domain&Doublecortin_domain&Doublecortin_domain	0.00289419	gnomad_AF_amr_pass	0	0	88.09	5.1	5.1
DCDC2	6:24357785:A>T	20:25303596:A>G	NM_016356.5:c.194T>A	NP_057440.2:p.Ile65Asn	Unknown significance	null	missense_variant	65	MODERATE	28.4	Doublecortin_domain&Doublecortin_domain&Doublecortin_domain&Doublecortin_domain	0	null	0	0	92.63	4.6	4.6
																	0
DIABLO	12:122693037:G>C	20:25303596:A>G	NM_019887.6:c.611C>G	NP_063940.1:p.Ala204Gly	Unknown significance	null	missense_variant	204	MODERATE	28.5	null	0	gnomad_AF_afr_pass,gnomad_AF_amr_pass,gnomad_AF_eas_pass,gnomad_AF_nfe_pass	0	0	98.52	1.9	1.9
DIABLO	12:122701325:A>T	20:25303596:A>G	NM_019887.6:c.407T>A	NP_063940.1:p.Ile136Asn	Unknown significance	null	missense_variant	136	MODERATE	29.8	null	0.00175849	gnomad_AF_nfe_pass	0	0	97.75	5.3	5.3
DIAPH1	5:140905736:G>C	20:25303596:A>G	NM_005219.5:c.3443C>G	NP_005210.3:p.Ala1148Gly	Unknown significance	null	missense_variant	1148	MODERATE	31	Formin&_FH2_domain&Formin&_FH2_domain&Formin&_FH2_domain&Formin&_FH2_domain&Formin&_FH2_domain&Formin&_FH2_domain&Formin&_FH2_domain&Formin&_FH2_domain&Formin&_FH2_domain&Formin&_FH2_domain	0	null	0	0	95.46	1.8	1.8
DIAPH1	5:140908277:G>C	20:25303596:A>G	NM_005219.5:c.3010C>G	NP_005210.3:p.Leu1004Val	Unknown significance	null	missense_variant	1004	MODERATE	26.2	Formin&_FH2_domain&Formin&_FH2_domain&Formin&_FH2_domain&Formin&_FH2_domain&Formin&_FH2_domain&Formin&_FH2_domain&Formin&_FH2_domain&Formin&_FH2_domain&Formin&_FH2_domain&Formin&_FH2_domain&Formin&_FH2_domain&Formin&_FH2_domain&Formin&_FH2_domain&Formin&_FH2_domain&Formin&_FH2_domain	0.00326797	gnomad_AF_sas_pass	0	0	94.5	2	2
DIAPH1	5:140908481:G>A	20:25303596:A>G	NM_005219.5:c.2806C>T	NP_005210.3:p.Arg936Cys	Unknown significance	Deafness, autosomal dominant 1; Seizures, cortical blindness, and microcephaly syndrome	missense_variant	936	MODERATE	32	Formin&_FH2_domain&Formin&_FH2_domain&Formin&_FH2_domain&Formin&_FH2_domain&Formin&_FH2_domain&Formin&_FH2_domain&Formin&_FH2_domain&Formin&_FH2_domain&Formin&_FH2_domain&Formin&_FH2_domain&Formin&_FH2_domain&Formin&_FH2_domain&Formin&_FH2_domain&Formin&_FH2_domain&Formin&_FH2_domain	0.00326797	gnomad_AF_sas_pass	0	0	91.95	1.9	1.9
DIAPH1	5:140909174:A>G	20:25303596:A>G	NM_005219.5:c.2672T>C	NP_005210.3:p.Ile891Thr	Unknown significance	Deafness, autosomal dominant 1	missense_variant	891	MODERATE	27.7	Formin&_FH2_domain&Formin&_FH2_domain&Formin&_FH2_domain&Formin&_FH2_domain&Formin&_FH2_domain&Formin&_FH2_domain&Formin&_FH2_domain&Formin&_FH2_domain&Formin&_FH2_domain&Formin&_FH2_domain&Formin&_FH2_domain&Formin&_FH2_domain&Formin&_FH2_domain&Formin&_FH2_domain&Formin&_FH2_domain	0.00176625	gnomad_AF_nfe_pass	0	0	91.59	2.5	2.5
DIAPH1	5:140958185:C>G	20:25303596:A>G	NM_005219.5:c.941G>C	NP_005210.3:p.Cys314Ser	Unknown significance	Deafness, autosomal dominant 1; Seizures, cortical blindness, and microcephaly syndrome	missense_variant	314	MODERATE	29	Formin&_FH3_domain&Rho_GTPase-binding/formin_homology_3_(GBD/FH3)_domain&Formin&_FH3_domain&Formin&_FH3_domain&Rho_GTPase-binding/formin_homology_3_(GBD/FH3)_domain&Formin&_FH3_domain&Formin&_FH3_domain&Rho_GTPase-binding/formin_homology_3_(GBD/FH3)_domain&Formin&_FH3_domain&Formin&_FH3_domain&Rho_GTPase-binding/formin_homology_3_(GBD/FH3)_domain&Formin&_FH3_domain&Formin&_FH3_domain&Rho_GTPase-b…	0	null	0	0	97.94	3	3
DIAPH1	5:140958704:A>C	20:25303596:A>G	NM_005219.5:c.884T>G	NP_005210.3:p.Phe295Cys	Unknown significance	null	missense_variant	295	MODERATE	29.7	Formin&_FH3_domain&Rho_GTPase-binding/formin_homology_3_(GBD/FH3)_domain&Formin&_FH3_domain&Formin&_FH3_domain&Rho_GTPase-binding/formin_homology_3_(GBD/FH3)_domain&Formin&_FH3_domain&Formin&_FH3_domain&Rho_GTPase-binding/formin_homology_3_(GBD/FH3)_domain&Formin&_FH3_domain&Formin&_FH3_domain&Rho_GTPase-binding/formin_homology_3_(GBD/FH3)_domain&Formin&_FH3_domain&Formin&_FH3_domain&Rho_GTPase-b…	0.000882924	gnomad_AF_nfe_pass	0	0	96.66	4.8	4.8
DIAPH1	5:140958704:A>G	20:25303596:A>G	NM_005219.5:c.884T>C	NP_005210.3:p.Phe295Ser	Unknown significance	null	missense_variant	295	MODERATE	29.7	Formin&_FH3_domain&Rho_GTPase-binding/formin_homology_3_(GBD/FH3)_domain&Formin&_FH3_domain&Formin&_FH3_domain&Rho_GTPase-binding/formin_homology_3_(GBD/FH3)_domain&Formin&_FH3_domain&Formin&_FH3_domain&Rho_GTPase-binding/formin_homology_3_(GBD/FH3)_domain&Formin&_FH3_domain&Formin&_FH3_domain&Rho_GTPase-binding/formin_homology_3_(GBD/FH3)_domain&Formin&_FH3_domain&Formin&_FH3_domain&Rho_GTPase-b…	0	null	0	0	96.66	5.6	5.6
DIAPH3	13:60407275:A>G	20:25303596:A>G	NM_001042517.2:c.2993T>C	NP_001035982.1:p.Leu998Pro	Unknown significance	null	missense_variant	998	MODERATE	26.6	Formin&_FH2_domain&Formin&_FH2_domain&Formin&_FH2_domain	0.000890884	gnomad_AF_nfe_pass	0	0	93.52	4.1	4.1
DIAPH3	13:60413462:A>T	20:25303596:A>G	NM_001042517.2:c.2858T>A	NP_001035982.1:p.Met953Lys	Unknown significance	null	missense_variant	953	MODERATE	27.7	Formin&_FH2_domain&Formin&_FH2_domain&Formin&_FH2_domain	0.00290074	gnomad_AF_amr_pass	0	0	94.43	3.5	3.5
DIAPH3	13:60435549:G>C	20:25303596:A>G	NM_001042517.2:c.2729C>G	NP_001035982.1:p.Ala910Gly	Unknown significance	null	missense_variant	910	MODERATE	32	Formin&_FH2_domain&Formin&_FH2_domain&Formin&_FH2_domain	0.000885881	gnomad_AF_nfe_pass	0	0	93.95	2	2
DIAPH3	13:60435580:A>C	20:25303596:A>G	NM_001042517.2:c.2698T>G	NP_001035982.1:p.Phe900Val	Unknown significance	null	missense_variant	900	MODERATE	27.8	Formin&_FH2_domain&Formin&_FH2_domain&Formin&_FH2_domain	0.00557041	gnomad_AF_eas_pass	0	0	96.27	1.9	1.9
DIAPH3	13:60453379:A>C	20:25303596:A>G	NM_001042517.2:c.2591T>G	NP_001035982.1:p.Leu864Arg	Unknown significance	null	missense_variant	864	MODERATE	31	Formin&_FH2_domain&Formin&_FH2_domain&Formin&_FH2_domain	0.000884971	gnomad_AF_nfe_pass	0	0	92.84	3.4	3.4
DIAPH3	13:60485879:A>G	20:25303596:A>G	NM_001042517.2:c.2357T>C	NP_001035982.1:p.Phe786Ser	Unknown significance	null	missense_variant	786	MODERATE	29.9	Formin&_FH2_domain&Formin&_FH2_domain&Formin&_FH2_domain	0	null	0	0	90.5	5.7	5.7
DIAPH3	13:60490332:A>G	20:25303596:A>G	NM_001042517.2:c.2222T>C	NP_001035982.1:p.Ile741Thr	Unknown significance	null	missense_variant	741	MODERATE	27.2	Formin&_FH2_domain&Formin&_FH2_domain&Formin&_FH2_domain	0.000885395	gnomad_AF_nfe_pass	0	0	92.71	3.8	3.8
DIAPH3	13:60566710:C>G	20:25303596:A>G	NM_001042517.2:c.1022G>C	NP_001035982.1:p.Cys341Ser	Unknown significance	null	missense_variant	341	MODERATE	26.5	Formin&_FH3_domain&Rho_GTPase-binding/formin_homology_3_(GBD/FH3)_domain&Formin&_FH3_domain	0.000896009	gnomad_AF_nfe_pass	0	0	98.43	2.5	2.5
DIAPH3	13:60582725:A>G	20:25303596:A>G	NM_001042517.2:c.967T>C	NP_001035982.1:p.Phe323Leu	Unknown significance	null	missense_variant	323	MODERATE	26.9	Formin&_FH3_domain&Rho_GTPase-binding/formin_homology_3_(GBD/FH3)_domain&Formin&_FH3_domain	0.0641026	gnomad_AF_eas_pass	0	0	97.2	2.1	2.1
DIAPH3	13:60584694:G>A	20:25303596:A>G	NM_001042517.2:c.881C>T	NP_001035982.1:p.Ala294Val	Unknown significance	null	missense_variant	294	MODERATE	29.4	Formin&_GTPase-binding_domain&Rho_GTPase-binding/formin_homology_3_(GBD/FH3)_domain&Formin&_GTPase-binding_domain	0.00551562	gnomad_AF_nfe_pass	0	0	91.56	-1.4	1.4
DIAPH3	13:60584787:A>T	20:25303596:A>G	NM_001042517.2:c.788T>A	NP_001035982.1:p.Ile263Asn	Unknown significance	null	missense_variant	263	MODERATE	29.7	Formin&_GTPase-binding_domain&Rho_GTPase-binding/formin_homology_3_(GBD/FH3)_domain&Formin&_GTPase-binding_domain	0	null	0	0	91.17	4.1	4.1
DIAPH3	13:60590262:C>A	20:25303596:A>G	NM_001042517.2:c.644G>T	NP_001035982.1:p.Gly215Val	Unknown significance	null	missense_variant	215	MODERATE	32	Formin&_GTPase-binding_domain&Rho_GTPase-binding/formin_homology_3_(GBD/FH3)_domain&Formin&_GTPase-binding_domain	0.00089071	gnomad_AF_nfe_pass	0	0	91.02	-2.8	2.8
DIAPH3	13:60590266:A>G	20:25303596:A>G	NM_001042517.2:c.640T>C	NP_001035982.1:p.Phe214Leu	Unknown significance	null	missense_variant	214	MODERATE	29.1	Formin&_GTPase-binding_domain&Rho_GTPase-binding/formin_homology_3_(GBD/FH3)_domain&Formin&_GTPase-binding_domain	0	null	0	0	95.03	2.5	2.5
DMXL2	15:51742351:G>A	20:25303596:A>G	NM_001174116.2:c.8879C>T	NP_001167587.1:p.Thr2960Ile	Unknown significance	null	missense_variant	2960	MODERATE	29.7	WD40-repeat-containing_domain	0	gnomad_AF_afr_pass,gnomad_AF_amr_pass,gnomad_AF_eas_pass,gnomad_AF_nfe_pass,gnomad_AF_sas_pass	0	0	98.3	-1.6	1.6
DMXL2	15:51742474:C>A	20:25303596:A>G	NM_001174116.2:c.8756G>T	NP_001167587.1:p.Gly2919Val	Unknown significance	null	missense_variant	2919	MODERATE	27.7	WD40-repeat-containing_domain	0.000879275	gnomad_AF_nfe_pass	0	0	98.39	-1.7	1.7
DMXL2	15:51748526:G>A	20:25303596:A>G	NM_001174116.2:c.8315C>T	NP_001167587.1:p.Ser2772Leu	Unknown significance	null	missense_variant	2772	MODERATE	32	WD40-repeat-containing_domain	0.0114732	gnomad_AF_afr_pass	0	0	97.65	-2.7	2.7
DMXL2	15:51750802:A>G	20:25303596:A>G	NM_001174116.2:c.8036T>C	NP_001167587.1:p.Leu2679Ser	Unknown significance	null	missense_variant	2679	MODERATE	28.7	null	0.00615309	gnomad_AF_afr_pass	0	0	97.71	2.5	2.5
DMXL2	15:51750949:A>G	20:25303596:A>G	NM_001174116.2:c.7970T>C	NP_001167587.1:p.Ile2657Thr	Unknown significance	null	missense_variant	2657	MODERATE	28.4	null	0.00326776	gnomad_AF_sas_pass	0	0	91.73	2.8	2.8
DMXL2	15:51755643:A>C	20:25303596:A>G	NM_001174116.2:c.7859T>G	NP_001167587.1:p.Val2620Gly	Unknown significance	null	missense_variant	2620	MODERATE	28.2	null	0	gnomad_AF_afr_pass,gnomad_AF_amr_pass,gnomad_AF_eas_pass,gnomad_AF_nfe_pass,gnomad_AF_sas_pass	0	0	88.6	4.7	4.7
DMXL2	15:51772203:A>G	20:25303596:A>G	NM_001174116.2:c.6698T>C	NP_001167587.1:p.Ile2233Thr	Unknown significance	null	missense_variant	2233	MODERATE	26.4	null	0.00548005	gnomad_AF_eas_pass	0	0	85.09	3.5	3.5
DMXL2	15:51773646:A>G	20:25303596:A>G	NM_001174116.2:c.5657T>C	NP_001167587.1:p.Phe1886Ser	Unknown significance	null	missense_variant	1886	MODERATE	28.5	RAVE_complex_protein_Rav1_C-terminal	0.000882535	gnomad_AF_nfe_pass	0	0	85.94	4.8	4.8
DMXL2	15:51780233:G>C	20:25303596:A>G	NM_001174116.2:c.5135C>G	NP_001167587.1:p.Ala1712Gly	Unknown significance	null	missense_variant	1712	MODERATE	27.2	RAVE_complex_protein_Rav1_C-terminal	0.00648677	gnomad_AF_nfe_pass	0	0	88.07	2.5	2.5
DMXL2	15:51783917:G>C	20:25303596:A>G	NM_001174116.2:c.4811C>G	NP_001167587.1:p.Ala1604Gly	Unknown significance	null	missense_variant	1604	MODERATE	27.1	RAVE_complex_protein_Rav1_C-terminal	0	null	0	0	85.9	2.7	2.7
DMXL2	15:51790808:G>A	20:25303596:A>G	NM_001174116.2:c.4613C>T	NP_001167587.1:p.Ala1538Val	Unknown significance	null	missense_variant	1538	MODERATE	27.8	RAVE_complex_protein_Rav1_C-terminal	0	null	0	0	81.6	-2.2	2.2
DMXL2	15:51791640:C>T	20:25303596:A>G	NM_001174116.2:c.3781G>A	NP_001167587.1:p.Val1261Met	Unknown significance	null	missense_variant	1261	MODERATE	27.7	RAVE_complex_protein_Rav1_C-terminal	0.000880545	gnomad_AF_nfe_pass	0	0	89.73	2	2
DMXL2	15:51809309:C>A	20:25303596:A>G	NM_001174116.2:c.2492G>T	NP_001167587.1:p.Gly831Val	Unknown significance	null	missense_variant	831	MODERATE	28.4	null	0.000879507	gnomad_AF_nfe_pass	0	0	82.14	-1.6	1.6
DMXL2	15:51827952:A>G	20:25303596:A>G	NM_001174116.2:c.2344T>C	NP_001167587.1:p.Phe782Leu	Unknown significance	null	missense_variant	782	MODERATE	28	null	0	gnomad_AF_afr_pass,gnomad_AF_amr_pass,gnomad_AF_eas_pass,gnomad_AF_nfe_pass,gnomad_AF_sas_pass	0	0	92.41	2.1	2.1
DMXL2	15:51828395:C>A	20:25303596:A>G	NM_001174116.2:c.2282G>T	NP_001167587.1:p.Trp761Leu	Unknown significance	null	missense_variant	761	MODERATE	31	null	0	null	0	0	89.85	2.4	2.4
DMXL2	15:51828438:G>C	20:25303596:A>G	NM_001174116.2:c.2239C>G	NP_001167587.1:p.Arg747Gly	Unknown significance	null	missense_variant	747	MODERATE	26	null	0.00327397	gnomad_AF_sas_pass	0	0	88.33	3.1	3.1
DMXL2	15:51828758:A>G	20:25303596:A>G	NM_001174116.2:c.1919T>C	NP_001167587.1:p.Val640Ala	Unknown significance	null	missense_variant	640	MODERATE	25.9	null	0.000883611	gnomad_AF_nfe_pass	0	0	89.83	2.6	2.6
DMXL2	15:51829779:A>T	20:25303596:A>G	NM_001174116.2:c.1523T>A	NP_001167587.1:p.Met508Lys	Unknown significance	null	missense_variant	508	MODERATE	26.2	null	0.0217604	gnomad_AF_eas_pass	0	0	93.08	3.1	3.1
DMXL2	15:51860748:G>A	20:25303596:A>G	NM_001174116.2:c.221C>T	NP_001167587.1:p.Ala74Val	Unknown significance	null	missense_variant	74	MODERATE	32	null	0	null	0	0	90.81	-1.9	1.9
DMXL2	15:51914657:G>A	20:25303596:A>G	NM_001174117.2:c.86C>T	NP_001167588.1:p.Thr29Met	Unknown significance	null	missense_variant&splice_region_variant	29	MODERATE	28.3	null	0	null	0	0	91.83	-1.7	1.7
DNMT1	19:10246470:G>A	20:25303596:A>G	NM_001130823.3:c.4715C>T	NP_001124295.1:p.Ser1572Phe	Unknown significance	null	missense_variant	1572	MODERATE	31	null	0	null	0	0	96.68	-2.1	2.1
DNMT1	19:10250372:A>C	20:25303596:A>G	NM_001130823.3:c.3928T>G	NP_001124295.1:p.Cys1310Gly	Unknown significance	null	missense_variant	1310	MODERATE	25.9	null	0	gnomad_AF_afr_pass,gnomad_AF_amr_pass,gnomad_AF_eas_pass,gnomad_AF_nfe_pass,gnomad_AF_sas_pass	0	0	98.09	2.3	2.3
EDNRB	13:78474776:G>A	20:25303596:A>G	NM_001201397.1:c.1235C>T	NP_001188326.1:p.Ala412Val	Unknown significance	null	missense_variant	412	MODERATE	30	GPCR&_rhodopsin-like&_7TM&GPCR&_rhodopsin-like&_7TM&GPCR&_rhodopsin-like&_7TM&GPCR&_rhodopsin-like&_7TM&GPCR&_rhodopsin-like&_7TM&GPCR&_rhodopsin-like&_7TM&GPCR&_rhodopsin-like&_7TM&GPCR&_rhodopsin-like&_7TM	0.0114811	gnomad_AF_afr_pass	0	0	86.92	-1.4	1.4
EDNRB	13:78477394:G>C	20:25303596:A>G	NM_001201397.1:c.968C>G	NP_001188326.1:p.Ala323Gly	Unknown significance	null	missense_variant	323	MODERATE	27.3	GPCR&_rhodopsin-like&_7TM&GPCR&_rhodopsin-like&_7TM&GPCR&_rhodopsin-like&_7TM&GPCR&_rhodopsin-like&_7TM&GPCR&_rhodopsin-like&_7TM&GPCR&_rhodopsin-like&_7TM&GPCR&_rhodopsin-like&_7TM&GPCR&_rhodopsin-like&_7TM&GPCR&_rhodopsin-like&_7TM	0.00289754	gnomad_AF_amr_pass	0	0	97.44	1.9	1.9
EDNRB	13:78477655:T>A	20:25303596:A>G	NM_001201397.1:c.841A>T	NP_001188326.1:p.Ser281Cys	Unknown significance	null	missense_variant	281	MODERATE	26.8	GPCR&_rhodopsin-like&_7TM&GPCR&_rhodopsin-like&_7TM&GPCR&_rhodopsin-like&_7TM&GPCR&_rhodopsin-like&_7TM&GPCR&_rhodopsin-like&_7TM&GPCR&_rhodopsin-like&_7TM&GPCR&_rhodopsin-like&_7TM&GPCR&_rhodopsin-like&_7TM&GPCR&_rhodopsin-like&_7TM	0.00616143	gnomad_AF_afr_pass	0	0	97.71	-1.6	1.6
ELMOD3	2:85598608:C>T	20:25303596:A>G	NM_001135021.2:c.530C>T	NP_001128493.1:p.Thr177Ile	Unknown significance	null	missense_variant	177	MODERATE	27.1	ELMO_domain&ELMO_domain&ELMO_domain&ELMO_domain&ELMO_domain&ELMO_domain&ELMO_domain&ELMO_domain&ELMO_domain	0.0123031	gnomad_AF_afr_pass	0	0	97.78	-1.6	1.6
ELMOD3	2:85617266:G>A	20:25303596:A>G	NM_001135021.2:c.821G>A	NP_001128493.1:p.Cys274Tyr	Unknown significance	null	missense_variant	274	MODERATE	26	ELMO_domain&ELMO_domain&ELMO_domain&ELMO_domain&ELMO_domain&ELMO_domain&ELMO_domain&ELMO_domain	0.0642674	gnomad_AF_eas_pass	0	0	98.32	-1.6	1.6
ELMOD3	2:85617308:A>G	20:25303596:A>G	NM_001135021.2:c.863A>G	NP_001128493.1:p.Tyr288Cys	Unknown significance	null	missense_variant	288	MODERATE	26.8	ELMO_domain&ELMO_domain&ELMO_domain&ELMO_domain&ELMO_domain&ELMO_domain&ELMO_domain&ELMO_domain	0.00289101	gnomad_AF_amr_pass	0	0	98.84	3	3
ELMOD3	2:85617314:C>A	20:25303596:A>G	NM_001135021.2:c.869C>A	NP_001128493.1:p.Ala290Asp	Unknown significance	null	missense_variant	290	MODERATE	27.1	ELMO_domain&ELMO_domain&ELMO_domain&ELMO_domain&ELMO_domain&ELMO_domain&ELMO_domain&ELMO_domain	0.000879167	gnomad_AF_nfe_pass	0	0	98.55	2.2	2.2
ELMOD3	2:85617314:C>T	20:25303596:A>G	NM_001135021.2:c.869C>T	NP_001128493.1:p.Ala290Val	Unknown significance	null	missense_variant	290	MODERATE	27	ELMO_domain&ELMO_domain&ELMO_domain&ELMO_domain&ELMO_domain&ELMO_domain&ELMO_domain&ELMO_domain	0.0064834	gnomad_AF_nfe_pass	0	0	98.55	-1.8	1.8
ELMOD3	2:85617320:T>C	20:25303596:A>G	NM_001135021.2:c.875T>C	NP_001128493.1:p.Phe292Ser	Unknown significance	null	missense_variant	292	MODERATE	26.7	ELMO_domain&ELMO_domain&ELMO_domain&ELMO_domain&ELMO_domain&ELMO_domain&ELMO_domain&ELMO_domain	0.000879183	gnomad_AF_nfe_pass	0	0	98.48	5	5
ELMOD3	2:85617342:G>C	20:25303596:A>G	NM_001135021.2:c.897G>C	NP_001128493.1:p.Trp299Cys	Unknown significance	null	missense_variant	299	MODERATE	29.6	ELMO_domain&ELMO_domain&ELMO_domain&ELMO_domain&ELMO_domain&ELMO_domain&ELMO_domain&ELMO_domain	0.000879353	gnomad_AF_nfe_pass	0	0	97.65	5.3	5.3
EPS8	12:15807226:A>C	20:25303596:A>G	NM_004447.6:c.1103T>G	NP_004438.3:p.Val368Gly	Unknown significance	null	missense_variant&splice_region_variant	368	MODERATE	33	null	0.000881585	gnomad_AF_nfe_pass	0	0	97.96	5.2	5.2
EPS8	12:15822692:A>C	20:25303596:A>G	NM_004447.6:c.272T>G	NP_004438.3:p.Leu91Trp	Unknown significance	null	missense_variant	91	MODERATE	27.7	Tensin/EPS8_phosphotyrosine-binding_domain&PTB/PI_domain&Epidermal_growth_factor_receptor_kinase_substrate&_phosphotyrosine-binding_domain&Tensin/EPS8_phosphotyrosine-binding_domain&PTB/PI_domain&Epidermal_growth_factor_receptor_kinase_substrate&_phosphotyrosine-binding_domain&Tensin/EPS8_phosphotyrosine-binding_domain&PTB/PI_domain&Epidermal_growth_factor_receptor_kinase_substrate&_phosphotyrosi…	0.00088171	gnomad_AF_nfe_pass	0	0	94.76	2.2	2.2
EPS8L2	11:710475:T>A	20:25303596:A>G	NM_022772.4:c.154T>A	NP_073609.2:p.Tyr52Asn	Unknown significance	null	missense_variant	52	MODERATE	27.1	Tensin/EPS8_phosphotyrosine-binding_domain&Tensin/EPS8_phosphotyrosine-binding_domain&PTB/PI_domain&PTB/PI_domain&Epidermal_growth_factor_receptor_kinase_substrate&_phosphotyrosine-binding_domain&Tensin/EPS8_phosphotyrosine-binding_domain&PTB/PI_domain&PTB/PI_domain&Epidermal_growth_factor_receptor_kinase_substrate&_phosphotyrosine-binding_domain&Tensin/EPS8_phosphotyrosine-binding_domain&Tensin/…	0.00616675	gnomad_AF_afr_pass	0	0	93.23	4.7	4.7
EPS8L2	11:722158:T>C	20:25303596:A>G	NM_022772.4:c.1052T>C	NP_073609.2:p.Leu351Pro	Unknown significance	null	missense_variant	351	MODERATE	29.1	null	0.00665425	gnomad_AF_afr_pass	0	0	98.19	5.4	5.4
EPS8L2	11:722456:T>C	20:25303596:A>G	NM_022772.4:c.1115T>C	NP_073609.2:p.Leu372Pro	Unknown significance	null	missense_variant	372	MODERATE	27	null	0.000883939	gnomad_AF_nfe_pass	0	0	95.62	4.5	4.5
EPS8L2	11:722480:T>C	20:25303596:A>G	NM_022772.4:c.1139T>C	NP_073609.2:p.Leu380Pro	Unknown significance	null	missense_variant	380	MODERATE	26.9	null	0.00289469	gnomad_AF_amr_pass	0	0	97.5	5.1	5.1
ERAL1	17:27184964:T>A	20:25303596:A>G	NM_005702.4:c.497T>A	NP_005693.1:p.Leu166His	Unknown significance	null	missense_variant	166	MODERATE	29.1	GTP_binding_domain&GTP_binding_domain&Era-type_guanine_nucleotide-binding_(G)_domain&Small_GTP-binding_protein_domain&Era-type_guanine_nucleotide-binding_(G)_domain	0.00543656	gnomad_AF_eas_pass	0	0	96.82	2.2	2.2
ERAL1	17:27185395:T>G	20:25303596:A>G	NM_005702.4:c.602T>G	NP_005693.1:p.Val201Gly	Unknown significance	null	missense_variant	201	MODERATE	28.1	GTP_binding_domain&Era-type_guanine_nucleotide-binding_(G)_domain&Small_GTP-binding_protein_domain&Era-type_guanine_nucleotide-binding_(G)_domain	0.0108731	gnomad_AF_eas_pass	0	0	98.48	6	6
ERAL1	17:27185494:T>C	20:25303596:A>G	NM_005702.4:c.701T>C	NP_005693.1:p.Val234Ala	Unknown significance	null	missense_variant	234	MODERATE	27.5	GTP_binding_domain&Era-type_guanine_nucleotide-binding_(G)_domain&Small_GTP-binding_protein_domain&Era-type_guanine_nucleotide-binding_(G)_domain	0.00326627	gnomad_AF_sas_pass	0	0	98.35	3	3
ERAL1	17:27187456:T>C	20:25303596:A>G	NM_005702.4:c.1199T>C	NP_005693.1:p.Leu400Pro	Unknown significance	null	missense_variant	400	MODERATE	29.3	null	0.000883939	gnomad_AF_nfe_pass	0	0	95.2	4.8	4.8
ESPN	1:6485241:G>T	20:25303596:A>G	NM_031475.3:c.226G>T	NP_113663.2:p.Asp76Tyr	Unknown significance	null	missense_variant	76	MODERATE	26	Ankyrin_repeat-containing_domain&Ankyrin_repeat-containing_domain&Ankyrin_repeat-containing_domain&Ankyrin_repeat-containing_domain&Ankyrin_repeat-containing_domain&Ankyrin_repeat-containing_domain&Ankyrin_repeat-containing_domain&Ankyrin_repeat-containing_domain&Ankyrin_repeat-containing_domain	0	null	0	0	97.91	-3.4	3.4
ESPN	1:6488413:C>T	20:25303596:A>G	NM_031475.3:c.422C>T	NP_113663.2:p.Pro141Leu	Unknown significance	null	missense_variant	141	MODERATE	27.4	Ankyrin_repeat-containing_domain&Ankyrin_repeat-containing_domain&Ankyrin_repeat-containing_domain&Ankyrin_repeat-containing_domain&Ankyrin_repeat-containing_domain&Ankyrin_repeat-containing_domain&Ankyrin_repeat-containing_domain&Ankyrin_repeat-containing_domain&Ankyrin_repeat-containing_domain&Ankyrin_repeat-containing_domain&Ankyrin_repeat-containing_domain&Ankyrin_repeat-containing_domain	0	null	0	0	98.5	-1.7	1.7
ESPN	1:6500349:C>T	20:25303596:A>G	NM_031475.3:c.524C>T	NP_113663.2:p.Pro175Leu	Unknown significance	null	missense_variant	175	MODERATE	28.2	Ankyrin_repeat-containing_domain&Ankyrin_repeat-containing_domain&Ankyrin_repeat-containing_domain&Ankyrin_repeat-containing_domain&Ankyrin_repeat-containing_domain&Ankyrin_repeat-containing_domain&Ankyrin_repeat-containing_domain&Ankyrin_repeat-containing_domain&Ankyrin_repeat-containing_domain&Ankyrin_repeat-containing_domain&Ankyrin_repeat-containing_domain&Ankyrin_repeat-containing_domain	0.00132968	gnomad_AF_nfe_pass	0	0	98.56	-1.8	1.8
ESPN	1:6500361:C>A	20:25303596:A>G	NM_031475.3:c.536C>A	NP_113663.2:p.Ala179Glu	Unknown significance	null	missense_variant	179	MODERATE	27.8	Ankyrin_repeat-containing_domain&Ankyrin_repeat-containing_domain&Ankyrin_repeat-containing_domain&Ankyrin_repeat-containing_domain&Ankyrin_repeat-containing_domain&Ankyrin_repeat-containing_domain&Ankyrin_repeat-containing_domain&Ankyrin_repeat-containing_domain&Ankyrin_repeat-containing_domain&Ankyrin_repeat-containing_domain&Ankyrin_repeat-containing_domain&Ankyrin_repeat-containing_domain	0.00386061	gnomad_AF_nfe_pass	0	0	98.63	2.1	2.1
ESPN	1:6500451:C>T	20:25303596:A>G	NM_031475.3:c.626C>T	NP_113663.2:p.Pro209Leu	Unknown significance	null	missense_variant	209	MODERATE	27.1	Ankyrin_repeat-containing_domain&Ankyrin_repeat-containing_domain&Ankyrin_repeat-containing_domain&Ankyrin_repeat-containing_domain&Ankyrin_repeat-containing_domain&Ankyrin_repeat-containing_domain&Ankyrin_repeat-containing_domain&Ankyrin_repeat-containing_domain&Ankyrin_repeat-containing_domain&Ankyrin_repeat-containing_domain&Ankyrin_repeat-containing_domain	0	null	0	0	98.29	-1.8	1.8
ESPN	1:6500454:T>G	20:25303596:A>G	NM_031475.3:c.629T>G	NP_113663.2:p.Leu210Arg	Unknown significance	null	missense_variant	210	MODERATE	27.3	Ankyrin_repeat-containing_domain&Ankyrin_repeat-containing_domain&Ankyrin_repeat-containing_domain&Ankyrin_repeat-containing_domain&Ankyrin_repeat-containing_domain&Ankyrin_repeat-containing_domain&Ankyrin_repeat-containing_domain&Ankyrin_repeat-containing_domain&Ankyrin_repeat-containing_domain&Ankyrin_repeat-containing_domain&Ankyrin_repeat-containing_domain&Ankyrin_repeat-containing_domain&Ank…	0.00348926	gnomad_AF_nfe_pass	0	0	98.13	3.4	3.4
ESPN	1:6500466:C>T	20:25303596:A>G	NM_031475.3:c.641C>T	NP_113663.2:p.Ala214Val	Unknown significance	null	missense_variant	214	MODERATE	29.4	Ankyrin_repeat-containing_domain&Ankyrin_repeat-containing_domain&Ankyrin_repeat-containing_domain&Ankyrin_repeat-containing_domain&Ankyrin_repeat-containing_domain&Ankyrin_repeat-containing_domain&Ankyrin_repeat-containing_domain&Ankyrin_repeat-containing_domain&Ankyrin_repeat-containing_domain&Ankyrin_repeat-containing_domain&Ankyrin_repeat-containing_domain&Ankyrin_repeat-containing_domain&Ank…	0.00971628	gnomad_AF_afr_pass	0	0	97.98	-1.7	1.7
ESPN	1:6500827:G>T	20:25303596:A>G	NM_031475.3:c.817G>T	NP_113663.2:p.Gly273Trp	Unknown significance	null	missense_variant	273	MODERATE	31	Ankyrin_repeat-containing_domain&Ankyrin_repeat-containing_domain&Ankyrin_repeat-containing_domain&Ankyrin_repeat-containing_domain&Ankyrin_repeat-containing_domain&Ankyrin_repeat-containing_domain&Ankyrin_repeat-containing_domain&Ankyrin_repeat-containing_domain&Ankyrin_repeat-containing_domain&Ankyrin_repeat-containing_domain&Ankyrin_repeat-containing_domain&Ankyrin_repeat-containing_domain	0.00191029	gnomad_AF_nfe_pass	0	0	96.29	-2.5	2.5
ESRRB	14:76948953:T>C	20:25303596:A>G	NM_004452.3:c.638T>C	NP_004443.3:p.Val213Ala	Unknown significance	null	missense_variant	213	MODERATE	28	Nuclear_hormone_receptor&_ligand-binding_domain&Nuclear_hormone_receptor&_ligand-binding_domain	0.000879198	gnomad_AF_nfe_pass	0	0	91.79	1.9	1.9
ESRRB	14:76957792:T>C	20:25303596:A>G	NM_004452.3:c.790T>C	NP_004443.3:p.Phe264Leu	Unknown significance	null	missense_variant&splice_region_variant	264	MODERATE	27.4	Nuclear_hormone_receptor&_ligand-binding_domain&Nuclear_hormone_receptor&_ligand-binding_domain&Nuclear_hormone_receptor&_ligand-binding_domain&Nuclear_hormone_receptor&_ligand-binding_domain&Nuclear_hormone_receptor&_ligand-binding_domain&Nuclear_hormone_receptor&_ligand-binding_domain	0	null	0	0	95.87	1.8	1.8
ESRRB	14:76957792:T>G	20:25303596:A>G	NM_004452.3:c.790T>G	NP_004443.3:p.Phe264Val	Unknown significance	null	missense_variant&splice_region_variant	264	MODERATE	26.8	Nuclear_hormone_receptor&_ligand-binding_domain&Nuclear_hormone_receptor&_ligand-binding_domain&Nuclear_hormone_receptor&_ligand-binding_domain&Nuclear_hormone_receptor&_ligand-binding_domain&Nuclear_hormone_receptor&_ligand-binding_domain&Nuclear_hormone_receptor&_ligand-binding_domain	0.00343336	gnomad_AF_sas_pass	0	0	95.87	2.4	2.4
ESRRB	14:76958042:T>G	20:25303596:A>G	NM_004452.3:c.1040T>G	NP_004443.3:p.Leu347Arg	Unknown significance	null	missense_variant	347	MODERATE	31	Nuclear_hormone_receptor&_ligand-binding_domain&Nuclear_hormone_receptor&_ligand-binding_domain&Nuclear_hormone_receptor&_ligand-binding_domain&Nuclear_hormone_receptor&_ligand-binding_domain&Nuclear_hormone_receptor&_ligand-binding_domain&Nuclear_hormone_receptor&_ligand-binding_domain	0.0064834	gnomad_AF_nfe_pass	0	0	97.95	3.9	3.9
ESRRB	14:76964719:T>A	20:25303596:A>G	NM_004452.3:c.1220T>A	NP_004443.3:p.Val407Glu	Unknown significance	null	missense_variant	407	MODERATE	28.5	Nuclear_hormone_receptor&_ligand-binding_domain&Nuclear_hormone_receptor&_ligand-binding_domain&Nuclear_hormone_receptor&_ligand-binding_domain&Nuclear_hormone_receptor&_ligand-binding_domain	0.00648593	gnomad_AF_nfe_pass	0	0	97.99	2.1	2.1
EYA1	8:72123480:A>G	20:25303596:A>G	NM_000503.6:c.1609T>C	NP_000494.2:p.Cys537Arg	Unknown significance	Melnick-Fraser syndrome	missense_variant	537	MODERATE	29.4	EYA_domain&EYA_domain&EYA_domain&EYA_domain&EYA_domain&EYA_domain&EYA_domain&EYA_domain&EYA_domain&EYA_domain&EYA_domain&EYA_domain&EYA_domain&EYA_domain&EYA_domain&EYA_domain&EYA_domain&EYA_domain&EYA_domain&EYA_domain&EYA_domain&EYA_domain	0	null	0	0	98.62	1.9	1.9
EYA1	8:72127651:A>G	20:25303596:A>G	NM_000503.6:c.1568T>C	NP_000494.2:p.Ile523Thr	Unknown significance	null	missense_variant	523	MODERATE	26.6	EYA_domain&EYA_domain&EYA_domain&EYA_domain&EYA_domain&EYA_domain&EYA_domain&EYA_domain&EYA_domain&EYA_domain&EYA_domain&EYA_domain&EYA_domain&EYA_domain&EYA_domain&EYA_domain&EYA_domain&EYA_domain&EYA_domain&EYA_domain&EYA_domain&EYA_domain	0.000881275	gnomad_AF_nfe_pass	0	0	98.6	2.1	2.1
EYA1	8:72127658:A>G	20:25303596:A>G	NM_000503.6:c.1561T>C	NP_000494.2:p.Phe521Leu	Unknown significance	null	missense_variant	521	MODERATE	28.8	EYA_domain&EYA_domain&EYA_domain&EYA_domain&EYA_domain&EYA_domain&EYA_domain&EYA_domain&EYA_domain&EYA_domain&EYA_domain&EYA_domain&EYA_domain&EYA_domain&EYA_domain&EYA_domain&EYA_domain&EYA_domain&EYA_domain&EYA_domain&EYA_domain&EYA_domain	0.00176211	gnomad_AF_nfe_pass	0	0	98.56	1.9	1.9
EYA1	8:72128953:T>C	20:25303596:A>G	NM_000503.6:c.1334A>G	NP_000494.2:p.Tyr445Cys	Unknown significance	null	missense_variant	445	MODERATE	28.8	EYA_domain&EYA_domain&EYA_domain&EYA_domain&EYA_domain&EYA_domain&EYA_domain&EYA_domain&EYA_domain&EYA_domain&EYA_domain&EYA_domain&EYA_domain&EYA_domain&EYA_domain&EYA_domain&EYA_domain&EYA_domain&EYA_domain&EYA_domain&EYA_domain&EYA_domain	0.00289201	gnomad_AF_amr_pass	0	0	98.77	4	4
EYA1	8:72128978:G>A	20:25303596:A>G	NM_000503.6:c.1309C>T	NP_000494.2:p.Arg437Cys	Unknown significance	null	missense_variant	437	MODERATE	32	EYA_domain&EYA_domain&EYA_domain&EYA_domain&EYA_domain&EYA_domain&EYA_domain&EYA_domain&EYA_domain&EYA_domain&EYA_domain&EYA_domain&EYA_domain&EYA_domain&EYA_domain&EYA_domain&EYA_domain&EYA_domain&EYA_domain&EYA_domain&EYA_domain&EYA_domain	0.000775314	gnomad_AF_nfe_pass	0	0	97.9	1.8	1.8
EYA1	8:72128978:G>T	20:25303596:A>G	NM_000503.6:c.1309C>A	NP_000494.2:p.Arg437Ser	Unknown significance	null	missense_variant	437	MODERATE	28.9	EYA_domain&EYA_domain&EYA_domain&EYA_domain&EYA_domain&EYA_domain&EYA_domain&EYA_domain&EYA_domain&EYA_domain&EYA_domain&EYA_domain&EYA_domain&EYA_domain&EYA_domain&EYA_domain&EYA_domain&EYA_domain&EYA_domain&EYA_domain&EYA_domain&EYA_domain	0	gnomad_AF_afr_pass,gnomad_AF_amr_pass,gnomad_AF_eas_pass,gnomad_AF_nfe_pass,gnomad_AF_sas_pass	0	0	97.9	2.3	2.3
EYA1	8:72182054:A>G	20:25303596:A>G	NM_000503.6:c.971T>C	NP_000494.2:p.Val324Ala	Unknown significance	null	missense_variant	324	MODERATE	27.9	EYA_domain&EYA_domain&EYA_domain&EYA_domain&EYA_domain&EYA_domain&EYA_domain&EYA_domain&EYA_domain&EYA_domain&EYA_domain&EYA_domain&EYA_domain&EYA_domain&EYA_domain&EYA_domain&EYA_domain&EYA_domain&EYA_domain&EYA_domain	0	gnomad_AF_afr_pass,gnomad_AF_amr_pass,gnomad_AF_eas_pass,gnomad_AF_nfe_pass,gnomad_AF_sas_pass	0	0	98.25	3	3
EYA4	6:133827302:C>A	20:25303596:A>G	NM_004100.5:c.1250C>A	NP_004091.3:p.Ala417Asp	Unknown significance	null	missense_variant	417	MODERATE	26.9	EYA_domain&EYA_domain&EYA_domain&EYA_domain&EYA_domain&EYA_domain&EYA_domain&EYA_domain&EYA_domain&EYA_domain&EYA_domain&EYA_domain&EYA_domain&EYA_domain	0.00648088	gnomad_AF_nfe_pass	0	0	98.62	2.3	2.3
EYA4	6:133834138:T>C	20:25303596:A>G	NM_004100.5:c.1463T>C	NP_004091.3:p.Val488Ala	Unknown significance	null	missense_variant	488	MODERATE	27.2	EYA_domain&EYA_domain&EYA_domain&EYA_domain&EYA_domain&EYA_domain&EYA_domain&EYA_domain&EYA_domain&EYA_domain&EYA_domain&EYA_domain&EYA_domain&EYA_domain	0.00326733	gnomad_AF_sas_pass	0	0	98.69	2.8	2.8
EYA4	6:133844244:T>C	20:25303596:A>G	NM_004100.5:c.1667T>C	NP_004091.3:p.Leu556Pro	Unknown significance	null	missense_variant	556	MODERATE	28.9	EYA_domain&EYA_domain&EYA_domain&EYA_domain&EYA_domain&EYA_domain&EYA_domain&EYA_domain&EYA_domain&EYA_domain&EYA_domain&EYA_domain&EYA_domain&EYA_domain	0	null	0	0	98.9	4.5	4.5
EYA4	6:133846303:T>G	20:25303596:A>G	NM_004100.5:c.1750T>G	NP_004091.3:p.Cys584Gly	Unknown significance	null	missense_variant	584	MODERATE	28.5	EYA_domain&EYA_domain&EYA_domain&EYA_domain&EYA_domain&EYA_domain&EYA_domain&EYA_domain	0.00869868	gnomad_AF_amr_pass	0	0	98.67	3.7	3.7
EYA4	6:133846356:T>G	20:25303596:A>G	NM_004100.5:c.1803T>G	NP_004091.3:p.Ile601Met	Unknown significance	Dilated cardiomyopathy 1J	missense_variant	601	MODERATE	25.8	EYA_domain&EYA_domain&EYA_domain&EYA_domain&EYA_domain&EYA_domain&EYA_domain&EYA_domain	0	null	0	0	98.82	2	2
EYA4	6:133846358:G>A	20:25303596:A>G	NM_004100.5:c.1805G>A	NP_004091.3:p.Gly602Glu	Unknown significance	null	missense_variant	602	MODERATE	28.8	EYA_domain&EYA_domain&EYA_domain&EYA_domain&EYA_domain&EYA_domain&EYA_domain&EYA_domain	0	null	0	0	98.63	1.9	1.9
EYA4	6:133846385:C>A	20:25303596:A>G	NM_004100.5:c.1832C>A	NP_004091.3:p.Ala611Glu	Unknown significance	null	missense_variant	611	MODERATE	29.5	EYA_domain&EYA_domain&EYA_domain&EYA_domain&EYA_domain&EYA_domain&EYA_domain&EYA_domain	0	null	0	0	98.44	1.9	1.9
FDXR	17:72859347:A>C	20:25303596:A>G	NM_024417.5:c.1196T>G	NP_077728.3:p.Val399Gly	Unknown significance	null	missense_variant	399	MODERATE	29.1	null	0	null	0	0	98.41	3.5	3.5
FDXR	17:72860122:A>G	20:25303596:A>G	NM_024417.5:c.1070T>C	NP_077728.3:p.Leu357Pro	Unknown significance	null	missense_variant	357	MODERATE	27.2	null	0	null	0	0	98.7	4.5	4.5
FDXR	17:72861845:A>C	20:25303596:A>G	NM_024417.5:c.605T>G	NP_077728.3:p.Leu202Arg	Unknown significance	null	missense_variant	202	MODERATE	29.6	null	0.0165271	gnomad_AF_eas_pass	0	0	96.1	2.4	2.4
FDXR	17:72861878:A>G	20:25303596:A>G	NM_024417.5:c.572T>C	NP_077728.3:p.Val191Ala	Unknown significance	null	missense_variant	191	MODERATE	26.4	FAD/NAD(P)-binding_domain&FAD/NAD(P)-binding_domain&FAD/NAD(P)-binding_domain&FAD/NAD(P)-binding_domain	0	null	0	0	98.75	2.5	2.5
FDXR	17:72862980:C>A	20:25303596:A>G	NM_024417.5:c.196G>T	NP_077728.3:p.Asp66Tyr	Unknown significance	null	missense_variant	66	MODERATE	32	FAD/NAD(P)-binding_domain&FAD/NAD(P)-binding_domain&FAD/NAD(P)-binding_domain&FAD/NAD(P)-binding_domain	0.00654022	gnomad_AF_sas_pass	0	0	98.92	-2.9	2.9
FGFR1	8:38271522:A>G	20:25303596:A>G	NM_023110.3:c.2206T>C	NP_075598.2:p.Cys736Arg	Unknown significance	Hypogonadotropic hypogonadism 2 with or without anosmia	missense_variant	736	MODERATE	31	Serine-threonine/tyrosine-protein_kinase&_catalytic_domain&Serine-threonine/tyrosine-protein_kinase&_catalytic_domain&Protein_kinase_domain&Tyrosine-protein_kinase&_catalytic_domain&Fibroblast_growth_factor_receptor_1&_catalytic_domain&Serine-threonine/tyrosine-protein_kinase&_catalytic_domain&Serine-threonine/tyrosine-protein_kinase&_catalytic_domain&Protein_kinase_domain&Tyrosine-protein_kinase…	0	null	0	0	98.25	2	2
FGFR1	8:38273563:A>G	20:25303596:A>G	NM_023110.3:c.1679T>C	NP_075598.2:p.Ile560Thr	Unknown significance	null	missense_variant	560	MODERATE	29.6	Serine-threonine/tyrosine-protein_kinase&_catalytic_domain&Protein_kinase_domain&Tyrosine-protein_kinase&_catalytic_domain&Fibroblast_growth_factor_receptor_1&_catalytic_domain&Serine-threonine/tyrosine-protein_kinase&_catalytic_domain&Protein_kinase_domain&Tyrosine-protein_kinase&_catalytic_domain&Fibroblast_growth_factor_receptor_1&_catalytic_domain&Serine-threonine/tyrosine-protein_kinase&_cat…	0.000895335	gnomad_AF_nfe_pass	0	0	95.4	3.1	3.1
FGFR1	8:38275402:A>C	20:25303596:A>G	NM_023110.3:c.1538T>G	NP_075598.2:p.Val513Gly	Unknown significance	null	missense_variant	513	MODERATE	31	Serine-threonine/tyrosine-protein_kinase&_catalytic_domain&Protein_kinase&_ATP_binding_site&Protein_kinase_domain&Tyrosine-protein_kinase&_catalytic_domain&Fibroblast_growth_factor_receptor_1&_catalytic_domain&Serine-threonine/tyrosine-protein_kinase&_catalytic_domain&Protein_kinase&_ATP_binding_site&Protein_kinase_domain&Tyrosine-protein_kinase&_catalytic_domain&Fibroblast_growth_factor_receptor…	0	null	0	0	95.06	5	5
FGFR1	8:38275402:A>G	20:25303596:A>G	NM_023110.3:c.1538T>C	NP_075598.2:p.Val513Ala	Unknown significance	null	missense_variant	513	MODERATE	27.1	Serine-threonine/tyrosine-protein_kinase&_catalytic_domain&Protein_kinase&_ATP_binding_site&Protein_kinase_domain&Tyrosine-protein_kinase&_catalytic_domain&Fibroblast_growth_factor_receptor_1&_catalytic_domain&Serine-threonine/tyrosine-protein_kinase&_catalytic_domain&Protein_kinase&_ATP_binding_site&Protein_kinase_domain&Tyrosine-protein_kinase&_catalytic_domain&Fibroblast_growth_factor_receptor…	0.000882768	gnomad_AF_nfe_pass	0	0	95.06	2.9	2.9
FGFR1	8:38287263:A>G	20:25303596:A>G	NM_023110.3:c.295T>C	NP_075598.2:p.Tyr99His	Unknown significance	Pfeiffer syndrome; Hypogonadotropic hypogonadism 2 with or without anosmia	missense_variant	99	MODERATE	26.5	Immunoglobulin&Immunoglobulin-like_domain&Immunoglobulin_subtype_2&Immunoglobulin_subtype&Immunoglobulin&Immunoglobulin-like_domain&Immunoglobulin_subtype_2&Immunoglobulin_subtype&Immunoglobulin&Immunoglobulin-like_domain&Immunoglobulin_subtype_2&Immunoglobulin_subtype&Immunoglobulin&Immunoglobulin-like_domain&Immunoglobulin_subtype_2&Immunoglobulin_subtype&Immunoglobulin&Immunoglobulin-like_doma…	0	null	0	0	90.13	3	3
FGFR2	10:123243243:A>G	20:25303596:A>G	NM_000141.4:c.2270T>C	NP_000132.3:p.Leu757Ser	Unknown significance	null	missense_variant	757	MODERATE	26.5	Serine-threonine/tyrosine-protein_kinase&_catalytic_domain&Protein_kinase_domain&Tyrosine-protein_kinase&_catalytic_domain&Serine-threonine/tyrosine-protein_kinase&_catalytic_domain&Protein_kinase_domain&Tyrosine-protein_kinase&_catalytic_domain&Serine-threonine/tyrosine-protein_kinase&_catalytic_domain&Protein_kinase_domain&Tyrosine-protein_kinase&_catalytic_domain&Serine-threonine/tyrosine-prot…	0.00327826	gnomad_AF_sas_pass	0	0	97.06	4.8	4.8
FGFR2	10:123256091:G>C	20:25303596:A>G	NM_000141.4:c.1818C>G	NP_000132.3:p.Cys606Trp	Unknown significance	null	missense_variant	606	MODERATE	25.8	Serine-threonine/tyrosine-protein_kinase&_catalytic_domain&Protein_kinase_domain&Tyrosine-protein_kinase&_catalytic_domain&Serine-threonine/tyrosine-protein_kinase&_catalytic_domain&Protein_kinase_domain&Tyrosine-protein_kinase&_catalytic_domain&Serine-threonine/tyrosine-protein_kinase&_catalytic_domain&Protein_kinase_domain&Tyrosine-protein_kinase&_catalytic_domain&Serine-threonine/tyrosine-prot…	0	null	0	0	96.13	-1.4	1.4
FGFR2	10:123279598:G>C	20:25303596:A>G	NM_000141.4:c.834C>G	NP_000132.3:p.Cys278Trp	Unknown significance	FGFR2 related craniosynostosis	missense_variant	278	MODERATE	31	Immunoglobulin_I-set&Immunoglobulin-like_domain&Immunoglobulin_subtype_2&Immunoglobulin_subtype&Immunoglobulin_I-set&Immunoglobulin-like_domain&Immunoglobulin_subtype_2&Immunoglobulin_subtype&Immunoglobulin_I-set&Immunoglobulin-like_domain&Immunoglobulin_subtype_2&Immunoglobulin_subtype&Immunoglobulin_I-set&Immunoglobulin-like_domain&Immunoglobulin_subtype_2&Immunoglobulin_subtype&Immunoglobulin_…	0	null	0	0	89.66	2.3	2.3
FGFR3	4:1807779:G>A	20:25303596:A>G	NM_000142.4:c.1838G>A	NP_000133.1:p.Cys613Tyr	Unknown significance	null	missense_variant&splice_region_variant	613	MODERATE	29.9	Serine-threonine/tyrosine-protein_kinase&_catalytic_domain&Serine-threonine/tyrosine-protein_kinase&_catalytic_domain&Protein_kinase_domain&Tyrosine-protein_kinase&_catalytic_domain&Serine-threonine/tyrosine-protein_kinase&_catalytic_domain&Serine-threonine/tyrosine-protein_kinase&_catalytic_domain&Protein_kinase_domain&Tyrosine-protein_kinase&_catalytic_domain	0.00326819	gnomad_AF_sas_pass	0	0	89.91	-1.8	1.8
FGFR3	4:1807779:G>T	20:25303596:A>G	NM_000142.4:c.1838G>T	NP_000133.1:p.Cys613Phe	Unknown significance	null	missense_variant&splice_region_variant	613	MODERATE	29.6	Serine-threonine/tyrosine-protein_kinase&_catalytic_domain&Serine-threonine/tyrosine-protein_kinase&_catalytic_domain&Protein_kinase_domain&Tyrosine-protein_kinase&_catalytic_domain&Serine-threonine/tyrosine-protein_kinase&_catalytic_domain&Serine-threonine/tyrosine-protein_kinase&_catalytic_domain&Protein_kinase_domain&Tyrosine-protein_kinase&_catalytic_domain	0	null	0	0	89.91	-1.9	1.9
FITM2	20:42935450:A>C	20:25303596:A>G	NM_001080472.4:c.604T>G	NP_001073941.1:p.Trp202Gly	Unknown significance	null	missense_variant	202	MODERATE	25.8	null	0.0123031	gnomad_AF_afr_pass	0	0	95.3	6.8	6.8
FITM2	20:42935587:G>A	20:25303596:A>G	NM_001080472.4:c.467C>T	NP_001073941.1:p.Ser156Phe	Unknown significance	null	missense_variant	156	MODERATE	26.5	null	0.000879245	gnomad_AF_nfe_pass	0	0	95.11	-2.5	2.5
FITM2	20:42935755:C>A	20:25303596:A>G	NM_001080472.4:c.299G>T	NP_001073941.1:p.Gly100Val	Unknown significance	null	missense_variant	100	MODERATE	26.6	null	0.000881181	gnomad_AF_nfe_pass	0	0	97.15	-3.1	3.1
FOXI1	5:169533353:T>A	20:25303596:A>G	NM_012188.5:c.392T>A	NP_036320.2:p.Leu131His	Unknown significance	null	missense_variant	131	MODERATE	27.3	Fork_head_domain&Fork_head_domain&Fork_head_domain_conserved_site1&Fork_head_domain&Fork_head_domain&Fork_head_domain	0.000907985	gnomad_AF_nfe_pass	0	0	95.3	4.4	4.4
FOXI1	5:169533473:T>C	20:25303596:A>G	NM_012188.5:c.512T>C	NP_036320.2:p.Ile171Thr	Unknown significance	null	missense_variant	171	MODERATE	26.4	Fork_head_domain&Fork_head_domain&Fork_head_domain_conserved_site_2&Fork_head_domain&Fork_head_domain&Fork_head_domain	0	null	0	0	97.44	3.2	3.2
GAB1	4:144336817:T>C	20:25303596:A>G	NM_207123.3:c.260T>C	NP_997006.1:p.Ile87Thr	Unknown significance	null	missense_variant	87	MODERATE	26.6	Pleckstrin_homology_domain&Pleckstrin_homology_domain&Pleckstrin_homology_domain&Pleckstrin_homology_domain&Pleckstrin_homology_domain&Pleckstrin_homology_domain&Pleckstrin_homology_domain&Pleckstrin_homology_domain&Pleckstrin_homology_domain	0.00176038	gnomad_AF_nfe_pass	0	0	91.53	3.2	3.2
GIPC3	19:3586861:G>A	20:25303596:A>G	NM_133261.3:c.461G>A	NP_573568.1:p.Gly154Asp	Unknown significance	null	missense_variant	154	MODERATE	26.4	PDZ_domain&PDZ_domain&PDZ_domain&PDZ_domain&PDZ_domain&PDZ_domain&PDZ_domain&PDZ_domain&PDZ_domain	0.000886556	gnomad_AF_nfe_pass	0	0	95.76	1.8	1.8
GIPC3	19:3589910:G>C	20:25303596:A>G	NM_133261.3:c.787G>C	NP_573568.1:p.Ala263Pro	Unknown significance	null	missense_variant&splice_region_variant	263	MODERATE	34	null	0.000884251	gnomad_AF_nfe_pass	0	0	89.33	2.1	2.1
GIPC3	19:3590084:T>G	20:25303596:A>G	NM_133261.3:c.835T>G	NP_573568.1:p.Phe279Val	Unknown significance	null	missense_variant	279	MODERATE	26.6	null	0	null	0	0	91.3	2.5	2.5
GJB2	13:20763182:C>A	20:25303596:A>G	NM_004004.6:c.539G>T	NP_003995.2:p.Cys180Phe	Unknown significance	null	missense_variant	180	MODERATE	29.5	Connexin&_N-terminal&Connexin&_conserved_site&Gap_junction_protein&_cysteine-rich_domain&Connexin&_N-terminal&Connexin&_conserved_site&Gap_junction_protein&_cysteine-rich_domain&Connexin&_N-terminal&Connexin&_conserved_site&Gap_junction_protein&_cysteine-rich_domain	0	null	0	0	96.58	3.7	3.7
GJB2	13:20763182:C>T	20:25303596:A>G	NM_004004.6:c.539G>A	NP_003995.2:p.Cys180Tyr	Unknown significance	null	missense_variant	180	MODERATE	29	Connexin&_N-terminal&Connexin&_conserved_site&Gap_junction_protein&_cysteine-rich_domain&Connexin&_N-terminal&Connexin&_conserved_site&Gap_junction_protein&_cysteine-rich_domain&Connexin&_N-terminal&Connexin&_conserved_site&Gap_junction_protein&_cysteine-rich_domain	0.000880266	gnomad_AF_nfe_pass	0	0	96.58	3.9	3.9
GJB3	1:35250520:T>C	20:25303596:A>G	NM_024009.3:c.157T>C	NP_076872.1:p.Cys53Arg	Unknown significance	null	missense_variant	53	MODERATE	27.2	Connexin&_N-terminal&Connexin&_conserved_site&Connexin&_N-terminal&Connexin&_N-terminal&Connexin&_conserved_site&Connexin&_N-terminal	0.00326648	gnomad_AF_sas_pass	0	0	94.11	5.4	5.4
GJB3	1:35250521:G>T	20:25303596:A>G	NM_024009.3:c.158G>T	NP_076872.1:p.Cys53Phe	Unknown significance	null	missense_variant	53	MODERATE	28.3	Connexin&_N-terminal&Connexin&_conserved_site&Connexin&_N-terminal&Connexin&_N-terminal&Connexin&_conserved_site&Connexin&_N-terminal	0.00615385	gnomad_AF_afr_pass	0	0	94.11	3.9	3.9
GJB3	1:35250767:T>C	20:25303596:A>G	NM_024009.3:c.404T>C	NP_076872.1:p.Leu135Pro	Unknown significance	null	missense_variant	135	MODERATE	28.2	Connexin&_N-terminal&Connexin&_N-terminal	0	gnomad_AF_afr_pass,gnomad_AF_amr_pass,gnomad_AF_eas_pass,gnomad_AF_nfe_pass,gnomad_AF_sas_pass	0	0	93.11	4.7	4.7
GPSM2	1:109439569:T>C	20:25303596:A>G	NM_013296.5:c.140T>C	NP_037428.3:p.Phe47Ser	Unknown significance	null	missense_variant	47	MODERATE	29.2	null	0.000879538	gnomad_AF_nfe_pass	0	0	95.52	4	4
GPSM2	1:109440196:G>C	20:25303596:A>G	NM_013296.5:c.361G>C	NP_037428.3:p.Ala121Pro	Unknown significance	null	missense_variant	121	MODERATE	29.1	Tetratricopeptide_repeat-containing_domain&Tetratricopeptide_repeat-containing_domain&Tetratricopeptide_repeat-containing_domain&Tetratricopeptide_repeat-containing_domain	0	null	0	0	97.92	1.8	1.8
GPSM2	1:109440197:C>G	20:25303596:A>G	NM_013296.5:c.362C>G	NP_037428.3:p.Ala121Gly	Unknown significance	null	missense_variant	121	MODERATE	26.5	Tetratricopeptide_repeat-containing_domain&Tetratricopeptide_repeat-containing_domain&Tetratricopeptide_repeat-containing_domain&Tetratricopeptide_repeat-containing_domain	0.00979944	gnomad_AF_sas_pass	0	0	97.92	2.1	2.1
GPSM2	1:109444516:C>G	20:25303596:A>G	NM_013296.5:c.902C>G	NP_037428.3:p.Ala301Gly	Unknown significance	null	missense_variant	301	MODERATE	28.2	Tetratricopeptide_repeat-containing_domain&Tetratricopeptide_repeat-containing_domain&Tetratricopeptide_repeat-containing_domain	0.00289168	gnomad_AF_amr_pass	0	0	93.95	2	2
GPSM2	1:109445828:C>T	20:25303596:A>G	NM_013296.5:c.1034C>T	NP_037428.3:p.Ala345Val	Unknown significance	null	missense_variant	345	MODERATE	29.2	Tetratricopeptide_repeat-containing_domain&Tetratricopeptide_repeat-containing_domain&Tetratricopeptide_repeat-containing_domain	0.00653467	gnomad_AF_sas_pass	0	0	92.38	-1.6	1.6
GRAP	17:18925372:A>G	20:25303596:A>G	NM_006613.4:c.554T>C	NP_006604.1:p.Ile185Thr	Unknown significance	null	missense_variant	185	MODERATE	26.4	SH3_domain&SH3_domain&SH3_domain&SH3_domain&SH3_domain&SH3_domain&SH3_domain	0	null	0	0	89	3.2	3.2
GRAP	17:18927604:A>G	20:25303596:A>G	NM_006613.4:c.392T>C	NP_006604.1:p.Leu131Pro	Unknown significance	null	missense_variant	131	MODERATE	28.5	SH2_domain&SH2_domain&SH2_domain&SH2_domain&SH2_domain&SH2_domain&SH2_domain&SH2_domain	0	null	0	0	92.83	3.6	3.6
GREB1L	18:19029752:T>G	20:25303596:A>G	NM_001142966.2:c.1675T>G	NP_001136438.1:p.Cys559Gly	Unknown significance	null	missense_variant	559	MODERATE	26.2	null	0.00168731	gnomad_AF_nfe_pass	0	0	90.57	4.8	4.8
GREB1L	18:19057225:C>G	20:25303596:A>G	NM_001142966.2:c.2464C>G	NP_001136438.1:p.Leu822Val	Unknown significance	null	missense_variant	822	MODERATE	26	null	0	null	0	0	97.64	1.9	1.9
GREB1L	18:19075704:T>C	20:25303596:A>G	NM_001142966.2:c.3104T>C	NP_001136438.1:p.Val1035Ala	Unknown significance	null	missense_variant	1035	MODERATE	26.3	null	0	gnomad_AF_afr_pass,gnomad_AF_amr_pass,gnomad_AF_eas_pass,gnomad_AF_nfe_pass,gnomad_AF_sas_pass	0	0	97.93	3.4	3.4
GREB1L	18:19080520:A>G	20:25303596:A>G	NM_001142966.2:c.3989A>G	NP_001136438.1:p.Tyr1330Cys	Unknown significance	null	missense_variant	1330	MODERATE	27.1	null	0.00441813	gnomad_AF_sas_pass	0	0	96.49	4.2	4.2
GREB1L	18:19093907:T>A	20:25303596:A>G	NM_001142966.2:c.4861T>A	NP_001136438.1:p.Cys1621Ser	Unknown significance	null	missense_variant	1621	MODERATE	27.2	null	0.00167768	gnomad_AF_nfe_pass	0	0	95.78	4.3	4.3
GREB1L	18:19095467:A>C	20:25303596:A>G	NM_001142966.2:c.4991A>C	NP_001136438.1:p.Tyr1664Ser	Unknown significance	Renal agenesis and hypodysplasia	missense_variant	1664	MODERATE	29.3	null	0	null	0	0	96.9	5.4	5.4
GREB1L	18:19100658:T>C	20:25303596:A>G	NM_001142966.2:c.5482T>C	NP_001136438.1:p.Cys1828Arg	Unknown significance	null	missense_variant	1828	MODERATE	29.2	null	0.0360837	gnomad_AF_afr_pass	0	0	94.05	4.4	4.4
GREB1L	18:19100659:G>A	20:25303596:A>G	NM_001142966.2:c.5483G>A	NP_001136438.1:p.Cys1828Tyr	Unknown significance	null	missense_variant	1828	MODERATE	29.9	null	0.00405121	gnomad_AF_amr_pass	0	0	94.05	2.5	2.5
GREB1L	18:19102658:T>C	20:25303596:A>G	NM_001142966.2:c.5648T>C	NP_001136438.1:p.Leu1883Ser	Unknown significance	null	missense_variant	1883	MODERATE	28.4	null	0	null	0	0	91.03	4.4	4.4
GRHL2	8:102585910:A>G	20:25303596:A>G	NM_024915.4:c.749A>G	NP_079191.2:p.Tyr250Cys	Unknown significance	null	missense_variant	250	MODERATE	29.4	CP2_transcription_factor&CP2_transcription_factor	0.00326627	gnomad_AF_sas_pass	0	0	97.42	3.1	3.1
GRXCR1	4:42964949:A>G	20:25303596:A>G	NM_001080476.2:c.425A>G	NP_001073945.1:p.Tyr142Cys	Unknown significance	null	missense_variant	142	MODERATE	27.9	Glutaredoxin&Glutaredoxin	0.00870979	gnomad_AF_amr_pass	0	0	97.37	3.6	3.6
GRXCR1	4:42965119:C>T	20:25303596:A>G	NM_001080476.2:c.595C>T	NP_001073945.1:p.Pro199Ser	Unknown significance	null	missense_variant	199	MODERATE	27.3	Glutaredoxin&Glutaredoxin	0.000884815	gnomad_AF_nfe_pass	0	0	97.61	2.6	2.6
GRXCR1	4:43022411:T>A	20:25303596:A>G	NM_001080476.2:c.668T>A	NP_001073945.1:p.Leu223Gln	Unknown significance	null	missense_variant	223	MODERATE	29	Glutaredoxin	0.000884424	gnomad_AF_nfe_pass	0	0	95.63	4	4
GSDME	7:24738676:C>A	20:25303596:A>G	NM_004403.3:c.1460G>T	NP_004394.1:p.Gly487Val	Unknown significance	null	missense_variant	487	MODERATE	26.2	null	0.00326776	gnomad_AF_sas_pass	0	0	90.27	-2.2	2.2
GSDME	7:24738781:A>G	20:25303596:A>G	NM_004403.3:c.1355T>C	NP_004394.1:p.Phe452Ser	Unknown significance	null	missense_variant	452	MODERATE	28.1	null	0.000879183	gnomad_AF_nfe_pass	0	0	83.74	4.8	4.8
GSDME	7:24784232:A>T	20:25303596:A>G	NM_004403.3:c.353T>A	NP_004394.1:p.Leu118Gln	Unknown significance	null	missense_variant	118	MODERATE	27.9	null	0.000879198	gnomad_AF_nfe_pass	0	0	95.77	3.2	3.2
HARS2	5:140073855:A>C	20:25303596:A>G	NM_012208.4:c.389A>C	NP_036340.1:p.Tyr130Ser	Unknown significance	null	missense_variant	130	MODERATE	28.8	Aminoacyl-tRNA_synthetase&_class_II&Aminoacyl-tRNA_synthetase&_class_II&Aminoacyl-tRNA_synthetase&_class_II&Aminoacyl-tRNA_synthetase&_class_II&Aminoacyl-tRNA_synthetase&_class_II&Aminoacyl-tRNA_synthetase&_class_II&Aminoacyl-tRNA_synthetase&_class_II&Aminoacyl-tRNA_synthetase&_class_II	0.000879013	gnomad_AF_nfe_pass	0	0	94.58	2.7	2.7
HARS2	5:140073855:A>G	20:25303596:A>G	NM_012208.4:c.389A>G	NP_036340.1:p.Tyr130Cys	Unknown significance	null	missense_variant	130	MODERATE	29.1	Aminoacyl-tRNA_synthetase&_class_II&Aminoacyl-tRNA_synthetase&_class_II&Aminoacyl-tRNA_synthetase&_class_II&Aminoacyl-tRNA_synthetase&_class_II&Aminoacyl-tRNA_synthetase&_class_II&Aminoacyl-tRNA_synthetase&_class_II&Aminoacyl-tRNA_synthetase&_class_II&Aminoacyl-tRNA_synthetase&_class_II	0	null	0	0	94.58	2.2	2.2
HARS2	5:140076122:T>G	20:25303596:A>G	NM_012208.4:c.749T>G	NP_036340.1:p.Val250Gly	Unknown significance	null	missense_variant	250	MODERATE	28	Aminoacyl-tRNA_synthetase&_class_II&Aminoacyl-tRNA_synthetase&_class_II&Aminoacyl-tRNA_synthetase&_class_II&Aminoacyl-tRNA_synthetase&_class_II&Aminoacyl-tRNA_synthetase&_class_II&Aminoacyl-tRNA_synthetase&_class_II&Aminoacyl-tRNA_synthetase&_class_II&Aminoacyl-tRNA_synthetase&_class_II	0.000879013	gnomad_AF_nfe_pass	0	0	93.97	3.3	3.3
HGF	7:81339472:A>G	20:25303596:A>G	NM_000601.6:c.1532T>C	NP_000592.3:p.Leu511Ser	Unknown significance	null	missense_variant	511	MODERATE	27.8	Serine_proteases&_trypsin_domain&Serine_proteases&_trypsin_domain&Serine_proteases&_trypsin_domain&Serine_proteases&_trypsin_domain&Serine_proteases&_trypsin_domain&Serine_proteases&_trypsin_domain&Serine_proteases&_trypsin_domain&Serine_proteases&_trypsin_domain	0.000880437	gnomad_AF_nfe_pass	0	0	97.1	4.5	4.5
HGF	7:81355287:G>T	20:25303596:A>G	NM_000601.6:c.1087C>A	NP_000592.3:p.Pro363Thr	Unknown significance	null	missense_variant	363	MODERATE	26.8	Kringle&Kringle&_conserved_site&Kringle&Kringle&Kringle&Kringle&Kringle&_conserved_site&Kringle&Kringle&Kringle	0.00648088	gnomad_AF_nfe_pass	0	0	89.25	1.8	1.8
HGF	7:81372685:A>C	20:25303596:A>G	NM_000601.6:c.849T>G	NP_000592.3:p.Cys283Trp	Unknown significance	null	missense_variant	283	MODERATE	28.6	Kringle&Kringle&Kringle&Kringle&Kringle&Kringle&Kringle&Kringle	0.00615157	gnomad_AF_afr_pass	0	0	97.61	3.4	3.4
HGF	7:81372722:C>A	20:25303596:A>G	NM_000601.6:c.812G>T	NP_000592.3:p.Cys271Phe	Unknown significance	null	missense_variant	271	MODERATE	30	Kringle&Kringle&_conserved_site&Kringle&Kringle&Kringle&Kringle&Kringle&_conserved_site&Kringle&Kringle&Kringle	0.000879198	gnomad_AF_nfe_pass	0	0	98.3	3.2	3.2
HGF	7:81386541:C>T	20:25303596:A>G	NM_000601.6:c.446G>A	NP_000592.3:p.Cys149Tyr	Unknown significance	null	missense_variant	149	MODERATE	27.7	Kringle&Kringle&Kringle&Kringle&Kringle&Kringle&Kringle&Kringle&Kringle&Kringle&Kringle&Kringle&Kringle&Kringle&Kringle&Kringle&Kringle&Kringle	0.000879554	gnomad_AF_nfe_pass	0	0	98.15	3.4	3.4
HGF	7:81392068:C>T	20:25303596:A>G	NM_000601.6:c.209G>A	NP_000592.3:p.Cys70Tyr	Unknown significance	null	missense_variant	70	MODERATE	27.3	PAN/Apple_domain&PAN/Apple_domain&PAN/Apple_domain&PAN/Apple_domain&PAN/Apple_domain&PAN/Apple_domain&PAN/Apple_domain&PAN/Apple_domain&PAN/Apple_domain&PAN/Apple_domain&PAN/Apple_domain&PAN/Apple_domain&PAN/Apple_domain&PAN/Apple_domain&PAN/Apple_domain&PAN/Apple_domain&PAN/Apple_domain&PAN/Apple_domain&PAN/Apple_domain&PAN/Apple_domain&PAN/Apple_domain	0	gnomad_AF_afr_pass,gnomad_AF_amr_pass,gnomad_AF_eas_pass,gnomad_AF_nfe_pass	0	0	95.47	3	3
HSD17B4	5:118810132:C>T	20:25303596:A>G	NM_001199291.3:c.332C>T	NP_001186220.1:p.Ala111Val	Unknown significance	null	missense_variant	111	MODERATE	29	null	0.00326627	gnomad_AF_sas_pass	0	0	87.65	-1.8	1.8
HSD17B4	5:118810153:T>C	20:25303596:A>G	NM_001199291.3:c.353T>C	NP_001186220.1:p.Ile118Thr	Unknown significance	Perrault syndrome; Bifunctional peroxisomal enzyme deficiency	missense_variant&splice_region_variant	118	MODERATE	32	null	0.0652458	gnomad_AF_eas_pass	0	0	90.33	2.6	2.6
HSD17B4	5:118813163:C>T	20:25303596:A>G	NM_001199291.3:c.476C>T	NP_001186220.1:p.Ala159Val	Unknown significance	null	missense_variant	159	MODERATE	29.8	null	0	null	0	0	95.99	-1.7	1.7
HSD17B4	5:118814534:T>G	20:25303596:A>G	NM_001199291.3:c.515T>G	NP_001186220.1:p.Ile172Ser	Unknown significance	null	missense_variant	172	MODERATE	27.9	null	0	gnomad_AF_afr_pass,gnomad_AF_sas_pass,gnomad_AF_amr_pass,gnomad_AF_eas_pass,gnomad_AF_nfe_pass	0	0	97.36	4.8	4.8
HSD17B4	5:118814672:C>A	20:25303596:A>G	NM_001199291.3:c.653C>A	NP_001186220.1:p.Ala218Asp	Unknown significance	null	missense_variant	218	MODERATE	28.9	null	0.000776771	gnomad_AF_nfe_pass	0	0	94.51	1.8	1.8
HSD17B4	5:118835082:C>A	20:25303596:A>G	NM_001199291.3:c.1118C>A	NP_001186220.1:p.Ala373Asp	Unknown significance	null	missense_variant	373	MODERATE	28.3	null	0.00289168	gnomad_AF_amr_pass	0	0	98.76	2.2	2.2
HSD17B4	5:118835172:G>T	20:25303596:A>G	NM_001199291.3:c.1208G>T	NP_001186220.1:p.Gly403Val	Unknown significance	null	missense_variant	403	MODERATE	28.1	N-terminal_of_MaoC-like_dehydratase&N-terminal_of_MaoC-like_dehydratase&N-terminal_of_MaoC-like_dehydratase&N-terminal_of_MaoC-like_dehydratase&N-terminal_of_MaoC-like_dehydratase&N-terminal_of_MaoC-like_dehydratase&N-terminal_of_MaoC-like_dehydratase&N-terminal_of_MaoC-like_dehydratase	0.00615309	gnomad_AF_afr_pass	0	0	97.94	-3.8	3.8
HSD17B4	5:118837758:T>C	20:25303596:A>G	NM_001199291.3:c.1307T>C	NP_001186220.1:p.Leu436Ser	Unknown significance	null	missense_variant	436	MODERATE	27.3	N-terminal_of_MaoC-like_dehydratase&N-terminal_of_MaoC-like_dehydratase&N-terminal_of_MaoC-like_dehydratase&N-terminal_of_MaoC-like_dehydratase&N-terminal_of_MaoC-like_dehydratase&N-terminal_of_MaoC-like_dehydratase&N-terminal_of_MaoC-like_dehydratase&N-terminal_of_MaoC-like_dehydratase	0.000881554	gnomad_AF_nfe_pass	0	0	98.74	3.4	3.4
HSD17B4	5:118861657:C>T	20:25303596:A>G	NM_001199291.3:c.1694C>T	NP_001186220.1:p.Ser565Phe	Unknown significance	null	missense_variant	565	MODERATE	27.4	MaoC-like_dehydratase_domain&MaoC-like_dehydratase_domain&MaoC-like_dehydratase_domain&MaoC-like_dehydratase_domain&MaoC-like_dehydratase_domain&MaoC-like_dehydratase_domain&MaoC-like_dehydratase_domain&MaoC-like_dehydratase_domain	0.000880235	gnomad_AF_nfe_pass	0	0	98.75	-2.5	2.5
ILDR1	3:121720657:C>T	20:25303596:A>G	NM_001199799.2:c.434G>A	NP_001186728.1:p.Cys145Tyr	Unknown significance	null	missense_variant	145	MODERATE	28.6	Immunoglobulin_subtype&Immunoglobulin_subtype	0.00289084	gnomad_AF_amr_pass	0	0	93.93	3.1	3.1
ILDR1	3:121720708:G>C	20:25303596:A>G	NM_001199799.2:c.383C>G	NP_001186728.1:p.Ala128Gly	Unknown significance	null	missense_variant	128	MODERATE	27	Immunoglobulin_subtype&Immunoglobulin_subtype	0.0228668	gnomad_AF_sas_pass	0	0	89.4	2	2
ILDR1	3:121725933:C>G	20:25303596:A>G	NM_001199799.2:c.134G>C	NP_001186728.1:p.Cys45Ser	Unknown significance	null	missense_variant	45	MODERATE	26.3	Immunoglobulin_subtype&Immunoglobulin_subtype	0.000878982	gnomad_AF_nfe_pass	0	0	92.25	5.2	5.2
KARS1	16:75664348:G>T	20:25303596:A>G	NM_001130089.1:c.1481C>A	NP_001123561.1:p.Pro494Gln	Unknown significance	null	missense_variant	494	MODERATE	29.5	Aminoacyl-tRNA_synthetase&_class_II_(D/K/N)&Lysyl-tRNA_synthetase&_class_II&_C-terminal&Aminoacyl-tRNA_synthetase&_class_II&Lysyl-tRNA_synthetase&_class_II&_C-terminal	0	null	0	0	97.39	1.8	1.8
KARS1	16:75664366:G>A	20:25303596:A>G	NM_001130089.1:c.1463C>T	NP_001123561.1:p.Thr488Ile	Unknown significance	null	missense_variant	488	MODERATE	31	Aminoacyl-tRNA_synthetase&_class_II_(D/K/N)&Lysyl-tRNA_synthetase&_class_II&_C-terminal&Aminoacyl-tRNA_synthetase&_class_II&Lysyl-tRNA_synthetase&_class_II&_C-terminal	0.00400641	gnomad_AF_afr_pass	0	0	98.83	-1.6	1.6
KARS1	16:75665725:A>G	20:25303596:A>G	NM_001130089.1:c.1028T>C	NP_001123561.1:p.Val343Ala	Unknown significance	null	missense_variant	343	MODERATE	28.3	Aminoacyl-tRNA_synthetase&_class_II_(D/K/N)&Lysyl-tRNA_synthetase&_class_II&_C-terminal&Aminoacyl-tRNA_synthetase&_class_II&Lysyl-tRNA_synthetase&_class_II&_C-terminal	0	null	0	0	98.81	3.2	3.2
KARS1	16:75669624:A>G	20:25303596:A>G	NM_001130089.1:c.833T>C	NP_001123561.1:p.Ile278Thr	Unknown significance	null	missense_variant	278	MODERATE	26	Aminoacyl-tRNA_synthetase&_class_II_(D/K/N)&Aminoacyl-tRNA_synthetase&_class_II&Lysyl-tRNA_synthetase&_class_II&_C-terminal&Aminoacyl-tRNA_synthetase&_class_II_(D/K/N)	0.00289118	gnomad_AF_amr_pass	0	0	98.68	3.2	3.2
KARS1	16:75669934:A>G	20:25303596:A>G	NM_001130089.1:c.629T>C	NP_001123561.1:p.Ile210Thr	Unknown significance	null	missense_variant	210	MODERATE	26.5	OB-fold_nucleic_acid_binding_domain&_AA-tRNA_synthetase-type&OB-fold_nucleic_acid_binding_domain&_AA-tRNA_synthetase-type	0.00400545	gnomad_AF_afr_pass	0	0	98.75	3.7	3.7
KCNJ10	1:160011325:A>G	20:25303596:A>G	NM_002241.5:c.998T>C	NP_002232.2:p.Val333Ala	Unknown significance	EAST syndrome	missense_variant	333	MODERATE	26.1	null	0.00087974	gnomad_AF_nfe_pass	0	0	94.75	1.9	1.9
KCNJ10	1:160011487:A>G	20:25303596:A>G	NM_002241.5:c.836T>C	NP_002232.2:p.Leu279Pro	Unknown significance	null	missense_variant	279	MODERATE	27.3	null	0	null	0	0	94.8	4.8	4.8
KCNJ10	1:160011616:A>C	20:25303596:A>G	NM_002241.5:c.707T>G	NP_002232.2:p.Val236Gly	Unknown significance	null	missense_variant	236	MODERATE	26.4	null	0	gnomad_AF_afr_pass,gnomad_AF_amr_pass,gnomad_AF_eas_pass,gnomad_AF_nfe_pass,gnomad_AF_sas_pass	0	0	94.83	3.6	3.6
KCNJ10	1:160011730:A>C	20:25303596:A>G	NM_002241.5:c.593T>G	NP_002232.2:p.Ile198Ser	Unknown significance	null	missense_variant	198	MODERATE	26.9	null	0.000884439	gnomad_AF_nfe_pass	0	0	96.7	4.5	4.5
KCNJ10	1:160011740:A>G	20:25303596:A>G	NM_002241.5:c.583T>C	NP_002232.2:p.Cys195Arg	Unknown significance	null	missense_variant	195	MODERATE	26.2	null	0	null	0	0	93.66	2.2	2.2
KCNQ4	1:41284198:C>T	20:25303596:A>G	NM_004700.4:c.554C>T	NP_004691.2:p.Ser185Leu	Unknown significance	null	missense_variant	185	MODERATE	32	Ion_transport_domain&Ion_transport_domain	0.00648929	gnomad_AF_nfe_pass	0	0	83.01	-2.7	2.7
KCNQ4	1:41284282:G>C	20:25303596:A>G	NM_004700.4:c.638G>C	NP_004691.2:p.Arg213Pro	Unknown significance	null	missense_variant	213	MODERATE	32	Ion_transport_domain&Ion_transport_domain	0.000915852	gnomad_AF_nfe_pass	0	0	80.75	1.9	1.9
KITLG	12:88926237:A>T	20:25303596:A>G	NM_000899.5:c.173T>A	NP_000890.1:p.Val58Asp	Unknown significance	null	missense_variant	58	MODERATE	27.1	null	0.000884142	gnomad_AF_nfe_pass	0	0	92.86	3.4	3.4
KMT2D	12:49415860:A>C	20:25303596:A>G	NM_003482.3:c.16487T>G	NP_003473.3:p.Ile5496Ser	Unknown significance	null	missense_variant	5496	MODERATE	28.9	SET_domain&SET_domain&SET_domain&SET_domain&SET_domain&SET_domain	0	null	0	0	92.72	4.9	4.9
KMT2D	12:49420153:A>C	20:25303596:A>G	NM_003482.3:c.15596T>G	NP_003473.3:p.Phe5199Cys	Unknown significance	null	missense_variant	5199	MODERATE	27.5	FY-rich&_N-terminal&FY-rich&_N-terminal&FY-rich&_N-terminal	0	gnomad_AF_afr_pass,gnomad_AF_amr_pass,gnomad_AF_eas_pass,gnomad_AF_nfe_pass	0	0	96.91	4	4
KMT2D	12:49420351:C>G	20:25303596:A>G	NM_003482.3:c.15398G>C	NP_003473.3:p.Cys5133Ser	Unknown significance	null	missense_variant	5133	MODERATE	26.9	Extended_PHD_(ePHD)_domain&Zinc_finger&_RING-type&Zinc_finger&_PHD-type	0	null	0	0	97.98	5.6	5.6
KMT2D	12:49420408:T>G	20:25303596:A>G	NM_003482.3:c.15341A>C	NP_003473.3:p.His5114Pro	Unknown significance	Kabuki syndrome 1	missense_variant	5114	MODERATE	26.1	Extended_PHD_(ePHD)_domain&Zinc_finger&_RING-type&Zinc_finger&_PHD-type	0	null	0	0	98.58	3.5	3.5
KMT2D	12:49420411:T>C	20:25303596:A>G	NM_003482.3:c.15338A>G	NP_003473.3:p.Tyr5113Cys	Unknown significance	null	missense_variant	5113	MODERATE	28.3	Extended_PHD_(ePHD)_domain&Zinc_finger&_RING-type&Zinc_finger&_PHD-type	0.00556545	gnomad_AF_eas_pass	0	0	98.67	2.3	2.3
KMT2D	12:49420519:A>C	20:25303596:A>G	NM_003482.3:c.15230T>G	NP_003473.3:p.Leu5077Arg	Unknown significance	null	missense_variant	5077	MODERATE	28.5	Extended_PHD_(ePHD)_domain	0	null	0	0	97.83	2.4	2.4
KMT2D	12:49420519:A>G	20:25303596:A>G	NM_003482.3:c.15230T>C	NP_003473.3:p.Leu5077Pro	Unknown significance	Kabuki syndrome	missense_variant	5077	MODERATE	28.5	Extended_PHD_(ePHD)_domain	0	null	0	0	97.83	4.2	4.2
KMT2D	12:49420648:A>G	20:25303596:A>G	NM_003482.3:c.15101T>C	NP_003473.3:p.Phe5034Ser	Unknown significance	null	missense_variant	5034	MODERATE	29.8	Extended_PHD_(ePHD)_domain	0.00556421	gnomad_AF_eas_pass	0	0	98.09	5.2	5.2
KMT2D	12:49435920:C>T	20:25303596:A>G	NM_003482.3:c.6061G>A	NP_003473.3:p.Val2021Met	Unknown significance	null	missense_variant	2021	MODERATE	26.7	High_mobility_group_box_domain	0.00290681	gnomad_AF_amr_pass	0	0	95.87	2.1	2.1
KMT2D	12:49440468:A>G	20:25303596:A>G	NM_003482.3:c.4342T>C	NP_003473.3:p.Cys1448Arg	Unknown significance	null	missense_variant	1448	MODERATE	27.7	Zinc_finger&_PHD-finger&Zinc_finger&_PHD-finger&Zinc_finger&_PHD-type	0	null	0	0	90.73	4.5	4.5
KMT2D	12:49440468:A>T	20:25303596:A>G	NM_003482.3:c.4342T>A	NP_003473.3:p.Cys1448Ser	Unknown significance	null	missense_variant	1448	MODERATE	26.8	Zinc_finger&_PHD-finger&Zinc_finger&_PHD-finger&Zinc_finger&_PHD-type	0	null	0	0	90.73	4.8	4.8
KMT2D	12:49446773:C>G	20:25303596:A>G	NM_003482.3:c.1037G>C	NP_003473.3:p.Cys346Ser	Unknown significance	null	missense_variant	346	MODERATE	26.9	null	0.00326776	gnomad_AF_sas_pass	0	0	91.01	4.9	4.9
KMT2D	12:49446774:A>T	20:25303596:A>G	NM_003482.3:c.1036T>A	NP_003473.3:p.Cys346Ser	Unknown significance	null	missense_variant	346	MODERATE	26	null	0	null	0	0	91.01	4.9	4.9
KMT2D	12:49447367:C>G	20:25303596:A>G	NM_003482.3:c.731G>C	NP_003473.3:p.Cys244Ser	Unknown significance	null	missense_variant	244	MODERATE	26.6	Zinc_finger&_PHD-finger&Zinc_finger&_RING-type&Zinc_finger&_RING-type&Zinc_finger&_PHD-type	0.00316857	gnomad_AF_amr_pass	0	0	94.57	5.3	5.3
LARS2	3:45488418:G>T	20:25303596:A>G	NM_015340.4:c.552G>T	NP_056155.1:p.Trp184Cys	Unknown significance	null	missense_variant	184	MODERATE	33	Aminoacyl-tRNA_synthetase&_class_Ia&Aminoacyl-tRNA_synthetase&_class_Ia&Aminoacyl-tRNA_synthetase&_class_Ia&Aminoacyl-tRNA_synthetase&_class_Ia&Aminoacyl-tRNA_synthetase&_class_Ia	0.00545494	gnomad_AF_eas_pass	0	0	98.68	2.8	2.8
LARS2	3:45500269:T>G	20:25303596:A>G	NM_015340.4:c.641T>G	NP_056155.1:p.Val214Gly	Unknown significance	null	missense_variant	214	MODERATE	29	Aminoacyl-tRNA_synthetase&_class_Ia&Aminoacyl-tRNA_synthetase&_class_Ia&Aminoacyl-tRNA_synthetase&_class_Ia&Aminoacyl-tRNA_synthetase&_class_Ia&Aminoacyl-tRNA_synthetase&_class_Ia	0.000879848	gnomad_AF_nfe_pass	0	0	93.01	3.5	3.5
LARS2	3:45500356:T>A	20:25303596:A>G	NM_015340.4:c.728T>A	NP_056155.1:p.Ile243Asn	Unknown significance	null	missense_variant	243	MODERATE	28.8	Aminoacyl-tRNA_synthetase&_class_Ia&Aminoacyl-tRNA_synthetase&_class_Ia&Aminoacyl-tRNA_synthetase&_class_Ia&Aminoacyl-tRNA_synthetase&_class_Ia&Aminoacyl-tRNA_synthetase&_class_Ia	0.00176118	gnomad_AF_nfe_pass	0	0	98.53	4.4	4.4
LARS2	3:45515802:T>C	20:25303596:A>G	NM_015340.4:c.818T>C	NP_056155.1:p.Ile273Thr	Unknown significance	null	missense_variant	273	MODERATE	27.1	Aminoacyl-tRNA_synthetase&_class_Ia&Aminoacyl-tRNA_synthetase&_class_Ia&Aminoacyl-tRNA_synthetase&_class_Ia&Aminoacyl-tRNA_synthetase&_class_Ia&Aminoacyl-tRNA_synthetase&_class_Ia	0.000882987	gnomad_AF_nfe_pass	0	0	95.23	3.4	3.4
LARS2	3:45533286:G>A	20:25303596:A>G	NM_015340.4:c.1517G>A	NP_056155.1:p.Cys506Tyr	Unknown significance	null	missense_variant	506	MODERATE	28.6	Aminoacyl-tRNA_synthetase&_class_Ia&Aminoacyl-tRNA_synthetase&_class_Ia&Aminoacyl-tRNA_synthetase&_class_Ia&Aminoacyl-tRNA_synthetase&_class_Ia&Aminoacyl-tRNA_synthetase&_class_Ia	0	null	0	0	98.29	1.8	1.8
LARS2	3:45537827:G>C	20:25303596:A>G	NM_015340.4:c.1584G>C	NP_056155.1:p.Trp528Cys	Unknown significance	null	missense_variant	528	MODERATE	32	Aminoacyl-tRNA_synthetase&_class_Ia&Aminoacyl-tRNA_synthetase&_class_Ia&Aminoacyl-tRNA_synthetase&_class_Ia&Aminoacyl-tRNA_synthetase&_class_Ia&Aminoacyl-tRNA_synthetase&_class_Ia	0	null	0	0	98.11	3.3	3.3
LARS2	3:45537827:G>T	20:25303596:A>G	NM_015340.4:c.1584G>T	NP_056155.1:p.Trp528Cys	Unknown significance	null	missense_variant	528	MODERATE	32	Aminoacyl-tRNA_synthetase&_class_Ia&Aminoacyl-tRNA_synthetase&_class_Ia&Aminoacyl-tRNA_synthetase&_class_Ia&Aminoacyl-tRNA_synthetase&_class_Ia&Aminoacyl-tRNA_synthetase&_class_Ia	0.00326627	gnomad_AF_sas_pass	0	0	98.11	3.3	3.3
LARS2	3:45537828:T>C	20:25303596:A>G	NM_015340.4:c.1585T>C	NP_056155.1:p.Tyr529His	Unknown significance	null	missense_variant	529	MODERATE	28.4	Aminoacyl-tRNA_synthetase&_class_Ia&Aminoacyl-tRNA_synthetase&_class_Ia&Aminoacyl-tRNA_synthetase&_class_Ia&Aminoacyl-tRNA_synthetase&_class_Ia&Aminoacyl-tRNA_synthetase&_class_Ia	0.00543656	gnomad_AF_eas_pass	0	0	97.88	2	2
LARS2	3:45541981:A>G	20:25303596:A>G	NM_015340.4:c.1670A>G	NP_056155.1:p.Tyr557Cys	Unknown significance	null	missense_variant	557	MODERATE	28.3	Aminoacyl-tRNA_synthetase&_class_Ia&Aminoacyl-tRNA_synthetase&_class_Ia&Aminoacyl-tRNA_synthetase&_class_Ia&Aminoacyl-tRNA_synthetase&_class_Ia&Aminoacyl-tRNA_synthetase&_class_Ia	0.000896893	gnomad_AF_nfe_pass	0	0	97.07	3.1	3.1
LARS2	3:45541984:T>C	20:25303596:A>G	NM_015340.4:c.1673T>C	NP_056155.1:p.Ile558Thr	Unknown significance	null	missense_variant	558	MODERATE	26	Aminoacyl-tRNA_synthetase&_class_Ia&Aminoacyl-tRNA_synthetase&_class_Ia&Aminoacyl-tRNA_synthetase&_class_Ia&Aminoacyl-tRNA_synthetase&_class_Ia&Aminoacyl-tRNA_synthetase&_class_Ia	0.00360542	gnomad_AF_sas_pass	0	0	95.85	2.5	2.5
LARS2	3:45565535:C>T	20:25303596:A>G	NM_015340.4:c.2339C>T	NP_056155.1:p.Ala780Val	Unknown significance	null	missense_variant	780	MODERATE	26.8	Methionyl/Valyl/Leucyl/Isoleucyl-tRNA_synthetase&_anticodon-binding&Methionyl/Valyl/Leucyl/Isoleucyl-tRNA_synthetase&_anticodon-binding&Methionyl/Valyl/Leucyl/Isoleucyl-tRNA_synthetase&_anticodon-binding&Methionyl/Valyl/Leucyl/Isoleucyl-tRNA_synthetase&_anticodon-binding&Methionyl/Valyl/Leucyl/Isoleucyl-tRNA_synthetase&_anticodon-binding	0.0326627	gnomad_AF_sas_pass	0	0	98.77	-1.7	1.7
LARS2	3:45565547:T>C	20:25303596:A>G	NM_015340.4:c.2351T>C	NP_056155.1:p.Leu784Pro	Unknown significance	null	missense_variant	784	MODERATE	28.2	Methionyl/Valyl/Leucyl/Isoleucyl-tRNA_synthetase&_anticodon-binding&Methionyl/Valyl/Leucyl/Isoleucyl-tRNA_synthetase&_anticodon-binding&Methionyl/Valyl/Leucyl/Isoleucyl-tRNA_synthetase&_anticodon-binding&Methionyl/Valyl/Leucyl/Isoleucyl-tRNA_synthetase&_anticodon-binding&Methionyl/Valyl/Leucyl/Isoleucyl-tRNA_synthetase&_anticodon-binding	0.000879183	gnomad_AF_nfe_pass	0	0	98.84	4.5	4.5
LARS2	3:45565568:T>C	20:25303596:A>G	NM_015340.4:c.2372T>C	NP_056155.1:p.Leu791Pro	Unknown significance	null	missense_variant	791	MODERATE	27.1	Methionyl/Valyl/Leucyl/Isoleucyl-tRNA_synthetase&_anticodon-binding&Methionyl/Valyl/Leucyl/Isoleucyl-tRNA_synthetase&_anticodon-binding&Methionyl/Valyl/Leucyl/Isoleucyl-tRNA_synthetase&_anticodon-binding&Methionyl/Valyl/Leucyl/Isoleucyl-tRNA_synthetase&_anticodon-binding&Methionyl/Valyl/Leucyl/Isoleucyl-tRNA_synthetase&_anticodon-binding	0.0114784	gnomad_AF_afr_pass	0	0	98.44	3.9	3.9
LHFPL5	6:35773839:C>A	20:25303596:A>G	NM_182548.4:c.392C>A	NP_872354.1:p.Ala131Glu	Unknown significance	null	missense_variant	131	MODERATE	26.7	null	0	null	0	0	97.62	1.9	1.9
LHFPL5	6:35782341:G>T	20:25303596:A>G	NM_182548.4:c.431G>T	NP_872354.1:p.Gly144Val	Unknown significance	null	missense_variant	144	MODERATE	31	null	0.00615309	gnomad_AF_afr_pass	0	0	97.82	-2.3	2.3
LHFPL5	6:35782353:A>G	20:25303596:A>G	NM_182548.4:c.443A>G	NP_872354.1:p.Tyr148Cys	Unknown significance	null	missense_variant	148	MODERATE	28.9	null	0.00289084	gnomad_AF_amr_pass	0	0	97.68	3.4	3.4
LHFPL5	6:35782509:G>T	20:25303596:A>G	NM_182548.4:c.599G>T	NP_872354.1:p.Gly200Val	Unknown significance	null	missense_variant	200	MODERATE	28.9	null	0.000879461	gnomad_AF_nfe_pass	0	0	93.31	-1.8	1.8
LMX1A	1:165218776:C>T	20:25303596:A>G	NM_001174069.1:c.365G>A	NP_001167540.1:p.Cys122Tyr	Unknown significance	null	missense_variant	122	MODERATE	27.4	Zinc_finger&_LIM-type&Zinc_finger&_LIM-type&Zinc_finger&_LIM-type&Zinc_finger&_LIM-type&Zinc_finger&_LIM-type&Zinc_finger&_LIM-type&Zinc_finger&_LIM-type&Zinc_finger&_LIM-type&Zinc_finger&_LIM-type&Zinc_finger&_LIM-type&Zinc_finger&_LIM-type&Zinc_finger&_LIM-type	0.000879461	gnomad_AF_nfe_pass	0	0	95.49	3.5	3.5
LOXHD1	18:44057724:A>T	20:25303596:A>G	NM_144612.6:c.6347T>A	NP_653213.6:p.Ile2116Asn	Unknown significance	null	missense_variant	2116	MODERATE	28.3	PLAT/LH2_domain&PLAT/LH2_domain&PLAT/LH2_domain&PLAT/LH2_domain&PLAT/LH2_domain&PLAT/LH2_domain&PLAT/LH2_domain&PLAT/LH2_domain&PLAT/LH2_domain&PLAT/LH2_domain&PLAT/LH2_domain&PLAT/LH2_domain&PLAT/LH2_domain&PLAT/LH2_domain	0.00648256	gnomad_AF_nfe_pass	0	0	90.2	4.8	4.8
LOXHD1	18:44057736:A>C	20:25303596:A>G	NM_144612.6:c.6335T>G	NP_653213.6:p.Val2112Gly	Unknown significance	null	missense_variant	2112	MODERATE	26.9	PLAT/LH2_domain&PLAT/LH2_domain&PLAT/LH2_domain&PLAT/LH2_domain&PLAT/LH2_domain&PLAT/LH2_domain&PLAT/LH2_domain&PLAT/LH2_domain&PLAT/LH2_domain&PLAT/LH2_domain&PLAT/LH2_domain&PLAT/LH2_domain&PLAT/LH2_domain&PLAT/LH2_domain	0.00405022	gnomad_AF_amr_pass	0	0	90.92	5.1	5.1
LOXHD1	18:44087572:G>A	20:25303596:A>G	NM_144612.6:c.5435C>T	NP_653213.6:p.Ala1812Val	Unknown significance	null	missense_variant	1812	MODERATE	28.7	null	0	null	0	0	91.25	-1.5	1.5
LOXHD1	18:44087572:G>T	20:25303596:A>G	NM_144612.6:c.5435C>A	NP_653213.6:p.Ala1812Asp	Unknown significance	null	missense_variant	1812	MODERATE	28.2	null	0	gnomad_AF_afr_pass,gnomad_AF_amr_pass,gnomad_AF_eas_pass,gnomad_AF_nfe_pass,gnomad_AF_sas_pass	0	0	91.25	2.1	2.1
LOXHD1	18:44089675:A>C	20:25303596:A>G	NM_144612.6:c.5317T>G	NP_653213.6:p.Trp1773Gly	Unknown significance	null	missense_variant	1773	MODERATE	28.1	PLAT/LH2_domain&PLAT/LH2_domain&PLAT/LH2_domain&PLAT/LH2_domain&PLAT/LH2_domain&PLAT/LH2_domain&PLAT/LH2_domain&PLAT/LH2_domain&PLAT/LH2_domain&PLAT/LH2_domain&PLAT/LH2_domain&PLAT/LH2_domain	0	null	0	0	93.54	7.2	7.2
LOXHD1	18:44089707:A>G	20:25303596:A>G	NM_144612.6:c.5285T>C	NP_653213.6:p.Ile1762Thr	Unknown significance	null	missense_variant	1762	MODERATE	26.8	PLAT/LH2_domain&PLAT/LH2_domain&PLAT/LH2_domain&PLAT/LH2_domain&PLAT/LH2_domain&PLAT/LH2_domain&PLAT/LH2_domain&PLAT/LH2_domain&PLAT/LH2_domain&PLAT/LH2_domain&PLAT/LH2_domain&PLAT/LH2_domain	0.0080795	gnomad_AF_amr_pass	0	0	93.45	3.7	3.7
LOXHD1	18:44098158:A>T	20:25303596:A>G	NM_144612.6:c.5147T>A	NP_653213.6:p.Ile1716Asn	Unknown significance	null	missense_variant	1716	MODERATE	27.5	PLAT/LH2_domain&PLAT/LH2_domain&PLAT/LH2_domain&PLAT/LH2_domain&PLAT/LH2_domain&PLAT/LH2_domain&PLAT/LH2_domain&PLAT/LH2_domain&PLAT/LH2_domain&PLAT/LH2_domain&PLAT/LH2_domain&PLAT/LH2_domain&PLAT/LH2_domain&PLAT/LH2_domain	0.0039268	gnomad_AF_nfe_pass	0	0	91.01	4.3	4.3
LOXHD1	18:44098200:A>C	20:25303596:A>G	NM_144612.6:c.5105T>G	NP_653213.6:p.Val1702Gly	Unknown significance	null	missense_variant	1702	MODERATE	28.7	PLAT/LH2_domain&PLAT/LH2_domain&PLAT/LH2_domain&PLAT/LH2_domain&PLAT/LH2_domain&PLAT/LH2_domain&PLAT/LH2_domain&PLAT/LH2_domain&PLAT/LH2_domain&PLAT/LH2_domain&PLAT/LH2_domain&PLAT/LH2_domain&PLAT/LH2_domain&PLAT/LH2_domain	0	null	0	0	91.26	5	5
LOXHD1	18:44104771:A>G	20:25303596:A>G	NM_144612.6:c.4640T>C	NP_653213.6:p.Ile1547Thr	Unknown significance	null	missense_variant	1547	MODERATE	26.4	PLAT/LH2_domain&PLAT/LH2_domain&PLAT/LH2_domain&PLAT/LH2_domain&PLAT/LH2_domain&PLAT/LH2_domain&PLAT/LH2_domain&PLAT/LH2_domain&PLAT/LH2_domain&PLAT/LH2_domain&PLAT/LH2_domain&PLAT/LH2_domain&PLAT/LH2_domain&PLAT/LH2_domain&PLAT/LH2_domain	0.00438827	gnomad_AF_sas_pass	0	0	91.3	3.4	3.4
LOXHD1	18:44104771:A>T	20:25303596:A>G	NM_144612.6:c.4640T>A	NP_653213.6:p.Ile1547Asn	Unknown significance	null	missense_variant	1547	MODERATE	28.2	PLAT/LH2_domain&PLAT/LH2_domain&PLAT/LH2_domain&PLAT/LH2_domain&PLAT/LH2_domain&PLAT/LH2_domain&PLAT/LH2_domain&PLAT/LH2_domain&PLAT/LH2_domain&PLAT/LH2_domain&PLAT/LH2_domain&PLAT/LH2_domain&PLAT/LH2_domain&PLAT/LH2_domain&PLAT/LH2_domain	0.0080795	gnomad_AF_amr_pass	0	0	91.3	5	5
LOXHD1	18:44104778:C>T	20:25303596:A>G	NM_144612.6:c.4633G>A	NP_653213.6:p.Val1545Met	Unknown significance	null	missense_variant	1545	MODERATE	27.8	PLAT/LH2_domain&PLAT/LH2_domain&PLAT/LH2_domain&PLAT/LH2_domain&PLAT/LH2_domain&PLAT/LH2_domain&PLAT/LH2_domain&PLAT/LH2_domain&PLAT/LH2_domain&PLAT/LH2_domain&PLAT/LH2_domain&PLAT/LH2_domain&PLAT/LH2_domain&PLAT/LH2_domain&PLAT/LH2_domain	0.201957	gnomad_AF_eas_pass	0	0	91.87	2.1	2.1
LOXHD1	18:44104791:C>G	20:25303596:A>G	NM_144612.6:c.4620G>C	NP_653213.6:p.Trp1540Cys	Unknown significance	null	missense_variant	1540	MODERATE	31	PLAT/LH2_domain&PLAT/LH2_domain&PLAT/LH2_domain&PLAT/LH2_domain&PLAT/LH2_domain&PLAT/LH2_domain&PLAT/LH2_domain&PLAT/LH2_domain&PLAT/LH2_domain&PLAT/LH2_domain&PLAT/LH2_domain&PLAT/LH2_domain&PLAT/LH2_domain&PLAT/LH2_domain&PLAT/LH2_domain	0.00164533	gnomad_AF_nfe_pass	0	0	90.91	5	5
LOXHD1	18:44114323:A>T	20:25303596:A>G	NM_144612.6:c.4187T>A	NP_653213.6:p.Ile1396Asn	Unknown significance	null	missense_variant	1396	MODERATE	27.6	PLAT/LH2_domain&PLAT/LH2_domain&PLAT/LH2_domain&PLAT/LH2_domain&PLAT/LH2_domain&PLAT/LH2_domain&PLAT/LH2_domain&PLAT/LH2_domain&PLAT/LH2_domain&PLAT/LH2_domain	0.00404073	gnomad_AF_amr_pass	0	0	92.96	4.7	4.7
LOXHD1	18:44114329:A>T	20:25303596:A>G	NM_144612.6:c.4181T>A	NP_653213.6:p.Val1394Glu	Unknown significance	null	missense_variant	1394	MODERATE	27.3	PLAT/LH2_domain&PLAT/LH2_domain&PLAT/LH2_domain&PLAT/LH2_domain&PLAT/LH2_domain&PLAT/LH2_domain&PLAT/LH2_domain&PLAT/LH2_domain&PLAT/LH2_domain&PLAT/LH2_domain	0.00883704	gnomad_AF_eas_pass	0	0	94.15	5.2	5.2
LOXHD1	18:44114330:C>T	20:25303596:A>G	NM_144612.6:c.4180G>A	NP_653213.6:p.Val1394Met	Unknown significance	Deafness, autosomal recessive 77	missense_variant	1394	MODERATE	26.2	PLAT/LH2_domain&PLAT/LH2_domain&PLAT/LH2_domain&PLAT/LH2_domain&PLAT/LH2_domain&PLAT/LH2_domain&PLAT/LH2_domain&PLAT/LH2_domain&PLAT/LH2_domain&PLAT/LH2_domain	0.0631386	gnomad_AF_afr_pass	0	0	94.15	2.1	2.1
LOXHD1	18:44114383:A>T	20:25303596:A>G	NM_144612.6:c.4127T>A	NP_653213.6:p.Ile1376Asn	Unknown significance	null	missense_variant	1376	MODERATE	27.2	PLAT/LH2_domain&PLAT/LH2_domain&PLAT/LH2_domain&PLAT/LH2_domain&PLAT/LH2_domain&PLAT/LH2_domain&PLAT/LH2_domain&PLAT/LH2_domain&PLAT/LH2_domain&PLAT/LH2_domain	0.0114969	gnomad_AF_afr_pass	0	0	90.91	5.2	5.2
LOXHD1	18:44121816:A>G	20:25303596:A>G	NM_144612.6:c.3836T>C	NP_653213.6:p.Leu1279Pro	Unknown significance	null	missense_variant	1279	MODERATE	27.3	PLAT/LH2_domain&PLAT/LH2_domain&PLAT/LH2_domain&PLAT/LH2_domain&PLAT/LH2_domain&PLAT/LH2_domain&PLAT/LH2_domain&PLAT/LH2_domain&PLAT/LH2_domain&PLAT/LH2_domain&PLAT/LH2_domain&PLAT/LH2_domain&PLAT/LH2_domain&PLAT/LH2_domain	0.00163832	gnomad_AF_nfe_pass	0	0	91.26	4.2	4.2
LOXHD1	18:44149592:T>C	20:25303596:A>G	NM_144612.6:c.2057A>G	NP_653213.6:p.Tyr686Cys	Unknown significance	null	missense_variant	686	MODERATE	28.1	PLAT/LH2_domain&PLAT/LH2_domain&PLAT/LH2_domain&PLAT/LH2_domain&PLAT/LH2_domain&PLAT/LH2_domain&PLAT/LH2_domain&PLAT/LH2_domain&PLAT/LH2_domain	0.00883548	gnomad_AF_eas_pass	0	0	90.85	3.8	3.8
LOXHD1	18:44157727:A>C	20:25303596:A>G	NM_144612.6:c.1913T>G	NP_653213.6:p.Val638Gly	Unknown significance	null	missense_variant	638	MODERATE	27.1	PLAT/LH2_domain&PLAT/LH2_domain&PLAT/LH2_domain&PLAT/LH2_domain&PLAT/LH2_domain&PLAT/LH2_domain&PLAT/LH2_domain&PLAT/LH2_domain&PLAT/LH2_domain	0	null	0	0	94.66	5.9	5.9
LOXHD1	18:44157728:C>T	20:25303596:A>G	NM_144612.6:c.1912G>A	NP_653213.6:p.Val638Met	Unknown significance	null	missense_variant	638	MODERATE	26.1	PLAT/LH2_domain&PLAT/LH2_domain&PLAT/LH2_domain&PLAT/LH2_domain&PLAT/LH2_domain&PLAT/LH2_domain&PLAT/LH2_domain&PLAT/LH2_domain&PLAT/LH2_domain	0.0016462	gnomad_AF_nfe_pass	0	0	94.66	2.1	2.1
LOXHD1	18:44157781:A>C	20:25303596:A>G	NM_144612.6:c.1859T>G	NP_653213.6:p.Val620Gly	Unknown significance	null	missense_variant	620	MODERATE	26.1	PLAT/LH2_domain&PLAT/LH2_domain&PLAT/LH2_domain&PLAT/LH2_domain&PLAT/LH2_domain&PLAT/LH2_domain&PLAT/LH2_domain&PLAT/LH2_domain&PLAT/LH2_domain	0	null	0	0	90.11	5.3	5.3
LOXHD1	18:44159684:A>T	20:25303596:A>G	NM_144612.6:c.1718T>A	NP_653213.6:p.Val573Asp	Unknown significance	null	missense_variant	573	MODERATE	26.2	PLAT/LH2_domain&PLAT/LH2_domain&PLAT/LH2_domain&PLAT/LH2_domain&PLAT/LH2_domain&PLAT/LH2_domain&PLAT/LH2_domain&PLAT/LH2_domain&PLAT/LH2_domain	0.00438827	gnomad_AF_sas_pass	0	0	92.32	5	5
LOXHD1	18:44172024:A>C	20:25303596:A>G	NM_144612.6:c.1526T>G	NP_653213.6:p.Leu509Arg	Unknown significance	null	missense_variant	509	MODERATE	28.8	PLAT/LH2_domain&PLAT/LH2_domain&PLAT/LH2_domain&PLAT/LH2_domain&PLAT/LH2_domain&PLAT/LH2_domain&PLAT/LH2_domain&PLAT/LH2_domain&PLAT/LH2_domain	0.00160452	gnomad_AF_nfe_pass	0	0	93.3	3.1	3.1
LOXHD1	18:44181193:C>A	20:25303596:A>G	NM_144612.6:c.1121G>T	NP_653213.6:p.Trp374Leu	Unknown significance	null	missense_variant	374	MODERATE	32	PLAT/LH2_domain&PLAT/LH2_domain&PLAT/LH2_domain&PLAT/LH2_domain&PLAT/LH2_domain&PLAT/LH2_domain&PLAT/LH2_domain&PLAT/LH2_domain&PLAT/LH2_domain	0.00648088	gnomad_AF_nfe_pass	0	0	89.82	3.4	3.4
LOXHD1	18:44181232:A>C	20:25303596:A>G	NM_144612.6:c.1082T>G	NP_653213.6:p.Val361Gly	Unknown significance	null	missense_variant	361	MODERATE	27	PLAT/LH2_domain&PLAT/LH2_domain&PLAT/LH2_domain&PLAT/LH2_domain&PLAT/LH2_domain&PLAT/LH2_domain&PLAT/LH2_domain&PLAT/LH2_domain&PLAT/LH2_domain	0	null	0	0	91.85	4.9	4.9
LOXHD1	18:44184185:A>G	20:25303596:A>G	NM_144612.6:c.767T>C	NP_653213.6:p.Ile256Thr	Unknown significance	null	missense_variant	256	MODERATE	26.6	PLAT/LH2_domain&PLAT/LH2_domain&PLAT/LH2_domain&PLAT/LH2_domain&PLAT/LH2_domain&PLAT/LH2_domain&PLAT/LH2_domain&PLAT/LH2_domain&PLAT/LH2_domain	0.0060024	gnomad_AF_afr_pass	0	0	93.46	3.4	3.4
LOXHD1	18:44190751:C>A	20:25303596:A>G	NM_144612.6:c.747G>T	NP_653213.6:p.Trp249Cys	Unknown significance	null	missense_variant	249	MODERATE	30	PLAT/LH2_domain&PLAT/LH2_domain&PLAT/LH2_domain&PLAT/LH2_domain&PLAT/LH2_domain&PLAT/LH2_domain&PLAT/LH2_domain&PLAT/LH2_domain&PLAT/LH2_domain	0	null	0	0	92.97	5.1	5.1
LOXHD1	18:44190751:C>G	20:25303596:A>G	NM_144612.6:c.747G>C	NP_653213.6:p.Trp249Cys	Unknown significance	null	missense_variant	249	MODERATE	29.8	PLAT/LH2_domain&PLAT/LH2_domain&PLAT/LH2_domain&PLAT/LH2_domain&PLAT/LH2_domain&PLAT/LH2_domain&PLAT/LH2_domain&PLAT/LH2_domain&PLAT/LH2_domain	0.00648172	gnomad_AF_nfe_pass	0	0	92.97	5.1	5.1
LOXHD1	18:44190753:A>C	20:25303596:A>G	NM_144612.6:c.745T>G	NP_653213.6:p.Trp249Gly	Unknown significance	null	missense_variant	249	MODERATE	32	PLAT/LH2_domain&PLAT/LH2_domain&PLAT/LH2_domain&PLAT/LH2_domain&PLAT/LH2_domain&PLAT/LH2_domain&PLAT/LH2_domain&PLAT/LH2_domain&PLAT/LH2_domain	0.0352361	gnomad_AF_sas_pass	0	0	92.97	7.6	7.6
LOXHD1	18:44198184:A>T	20:25303596:A>G	NM_144612.6:c.581T>A	NP_653213.6:p.Ile194Asn	Unknown significance	null	missense_variant	194	MODERATE	27	PLAT/LH2_domain&PLAT/LH2_domain&PLAT/LH2_domain&PLAT/LH2_domain&PLAT/LH2_domain&PLAT/LH2_domain&PLAT/LH2_domain&PLAT/LH2_domain&PLAT/LH2_domain	0.00405285	gnomad_AF_amr_pass	0	0	90.36	5.8	5.8
LOXL3	2:74762783:A>T	20:25303596:A>G	NM_032603.5:c.1348T>A	NP_115992.1:p.Trp450Arg	Unknown significance	null	missense_variant	450	MODERATE	28.2	SRCR_domain&SRCR_domain&SRCR-like_domain&SRCR_domain&SRCR_domain&SRCR-like_domain	0.000883501	gnomad_AF_nfe_pass	0	0	93.56	4.3	4.3
LOXL3	2:74763441:A>G	20:25303596:A>G	NM_032603.5:c.1070T>C	NP_115992.1:p.Leu357Pro	Unknown significance	null	missense_variant	357	MODERATE	27.1	SRCR_domain&SRCR_domain&SRCR-like_domain&SRCR_domain&SRCR_domain&SRCR-like_domain&SRCR_domain&SRCR_domain&SRCR-like_domain&SRCR_domain&SRCR_domain&SRCR-like_domain	0	null	0	0	89.35	2	2
LOXL3	2:74763484:C>T	20:25303596:A>G	NM_032603.5:c.1027G>A	NP_115992.1:p.Val343Met	Unknown significance	null	missense_variant	343	MODERATE	28.4	SRCR_domain&SRCR_domain&SRCR_domain&SRCR_domain&SRCR-like_domain&SRCR_domain&SRCR_domain&SRCR_domain&SRCR-like_domain&SRCR_domain&SRCR_domain&SRCR_domain&SRCR_domain&SRCR-like_domain&SRCR_domain&SRCR_domain&SRCR_domain&SRCR_domain&SRCR-like_domain	0.00326627	gnomad_AF_sas_pass	0	0	97.81	1.8	1.8
LOXL3	2:74763912:A>C	20:25303596:A>G	NM_032603.5:c.836T>G	NP_115992.1:p.Val279Gly	Unknown significance	null	missense_variant	279	MODERATE	25.9	SRCR_domain&SRCR_domain&SRCR-like_domain&SRCR_domain&SRCR_domain&SRCR-like_domain&SRCR_domain&SRCR_domain&SRCR-like_domain&SRCR_domain&SRCR_domain&SRCR-like_domain	0.00578369	gnomad_AF_amr_pass	0	0	94.86	5.3	5.3
LOXL3	2:74776622:A>T	20:25303596:A>G	NM_032603.5:c.566T>A	NP_115992.1:p.Val189Glu	Unknown significance	null	missense_variant	189	MODERATE	29.7	SRCR_domain&SRCR_domain&SRCR-like_domain&SRCR_domain&SRCR_domain&SRCR-like_domain&SRCR_domain&SRCR_domain&SRCR-like_domain&SRCR_domain&SRCR_domain&SRCR-like_domain	0.00648929	gnomad_AF_nfe_pass	0	0	94.4	4.3	4.3
LRP2	2:170007522:G>A	20:25303596:A>G	NM_004525.3:c.12476C>T	NP_004516.2:p.Ser4159Leu	Unknown significance	null	missense_variant	4159	MODERATE	29.7	null	0.0440635	gnomad_AF_afr_pass	0	0	94.2	-1.6	1.6
LRP2	2:170013940:A>G	20:25303596:A>G	NM_004525.3:c.11960T>C	NP_004516.2:p.Phe3987Ser	Unknown significance	null	missense_variant	3987	MODERATE	27.7	EGF-like_calcium-binding_domain&EGF-like_domain&EGF-like_calcium-binding_domain&EGF-like_domain	0	null	0	0	76.11	3.7	3.7
LRP2	2:170029635:C>A	20:25303596:A>G	NM_004525.3:c.11114G>T	NP_004516.2:p.Cys3705Phe	Unknown significance	Donnai-Barrow syndrome	missense_variant	3705	MODERATE	31	null	0	null	0	0	74.58	1.8	1.8
LRP2	2:170030464:C>A	20:25303596:A>G	NM_004525.3:c.10979G>T	NP_004516.2:p.Cys3660Phe	Unknown significance	null	missense_variant	3660	MODERATE	28.7	Low-density_lipoprotein_(LDL)_receptor_class_A&_conserved_site&Low-density_lipoprotein_(LDL)_receptor_class_A&_conserved_site	0	null	0	0	75.54	3.4	3.4
LRP2	2:170063085:C>G	20:25303596:A>G	NM_004525.3:c.7145G>C	NP_004516.2:p.Cys2382Ser	Unknown significance	null	missense_variant	2382	MODERATE	27.1	EGF-like_domain&EGF-like_domain	0.000880638	gnomad_AF_nfe_pass	0	0	84.02	4.6	4.6
LRP2	2:170063331:A>T	20:25303596:A>G	NM_004525.3:c.6899T>A	NP_004516.2:p.Ile2300Asn	Unknown significance	null	missense_variant	2300	MODERATE	26.6	null	0	gnomad_AF_afr_pass,gnomad_AF_sas_pass,gnomad_AF_amr_pass,gnomad_AF_eas_pass,gnomad_AF_nfe_pass	0	0	88.01	4.2	4.2
LRP2	2:170063358:A>G	20:25303596:A>G	NM_004525.3:c.6872T>C	NP_004516.2:p.Ile2291Thr	Unknown significance	null	missense_variant	2291	MODERATE	26.3	null	0.00088008	gnomad_AF_nfe_pass	0	0	92.49	2.7	2.7
LRP2	2:170063586:A>G	20:25303596:A>G	NM_004525.3:c.6644T>C	NP_004516.2:p.Ile2215Thr	Unknown significance	null	missense_variant	2215	MODERATE	26.7	null	0.00648004	gnomad_AF_nfe_pass	0	0	91.66	3.5	3.5
LRP2	2:170063646:A>G	20:25303596:A>G	NM_004525.3:c.6584T>C	NP_004516.2:p.Ile2195Thr	Unknown significance	null	missense_variant	2195	MODERATE	26.1	null	0.00330841	gnomad_AF_sas_pass	0	0	94.34	3.7	3.7
LRP2	2:170063718:A>C	20:25303596:A>G	NM_004525.3:c.6512T>G	NP_004516.2:p.Ile2171Arg	Unknown significance	null	missense_variant	2171	MODERATE	25.8	null	0.000886981	gnomad_AF_nfe_pass	0	0	93.08	3.4	3.4
LRP2	2:170068555:G>A	20:25303596:A>G	NM_004525.3:c.6203C>T	NP_004516.2:p.Ser2068Leu	Unknown significance	null	missense_variant	2068	MODERATE	31	null	0	null	0	0	89.24	-1.7	1.7
LRP2	2:170068654:G>A	20:25303596:A>G	NM_004525.3:c.6104C>T	NP_004516.2:p.Pro2035Leu	Unknown significance	null	missense_variant	2035	MODERATE	31	EGF-like_calcium-binding_domain&EGF-like_domain&EGF-like_calcium-binding_domain&EGF-like_domain	0	null	0	0	89.23	-1.6	1.6
LRP2	2:170088310:A>G	20:25303596:A>G	NM_004525.3:c.5141T>C	NP_004516.2:p.Leu1714Pro	Unknown significance	null	missense_variant	1714	MODERATE	31	EGF-like_domain&EGF-like_calcium-binding_domain&EGF-like_domain&EGF-like_domain&EGF-like_calcium-binding_domain&EGF-like_domain	0.00289201	gnomad_AF_amr_pass	0	0	91.32	4.5	4.5
LRP2	2:170093706:A>G	20:25303596:A>G	NM_004525.3:c.4598T>C	NP_004516.2:p.Ile1533Thr	Unknown significance	null	missense_variant	1533	MODERATE	26.5	null	0.00326669	gnomad_AF_sas_pass	0	0	87.18	3.9	3.9
LRP2	2:170096048:C>T	20:25303596:A>G	NM_004525.3:c.4283G>A	NP_004516.2:p.Cys1428Tyr	Unknown significance	null	missense_variant	1428	MODERATE	26.7	EGF-like_calcium-binding_domain&EGF-like&_conserved_site&EGF-like_domain&EGF-like_calcium-binding_domain&EGF-like_domain&EGF-like_calcium-binding_domain&EGF-like&_conserved_site&EGF-like_domain&EGF-like_calcium-binding_domain&EGF-like_domain	0	null	0	0	84.5	2.5	2.5
LRP2	2:170101343:T>C	20:25303596:A>G	NM_004525.3:c.3290A>G	NP_004516.2:p.Asp1097Gly	Unknown significance	null	missense_variant	1097	MODERATE	33	Low-density_lipoprotein_(LDL)_receptor_class_A&_conserved_site&EGF-like_domain&Low-density_lipoprotein_(LDL)_receptor_class_A&_conserved_site&EGF-like_domain&Low-density_lipoprotein_(LDL)_receptor_class_A&_conserved_site&EGF-like_domain	0.0123031	gnomad_AF_afr_pass	0	0	78.14	1.9	1.9
LRP2	2:170115652:T>C	20:25303596:A>G	NM_004525.3:c.2396A>G	NP_004516.2:p.Tyr799Cys	Unknown significance	null	missense_variant	799	MODERATE	28.1	null	0.00290208	gnomad_AF_amr_pass	0	0	94.52	3.8	3.8
LRP2	2:170134285:A>G	20:25303596:A>G	NM_004525.3:c.1742T>C	NP_004516.2:p.Ile581Thr	Unknown significance	null	missense_variant	581	MODERATE	26.2	null	0.00653296	gnomad_AF_sas_pass	0	0	86.76	3.3	3.3
LRTOMT	11:71818990:T>G	20:25303596:A>G	NM_001145309.3:c.380T>G	NP_001138781.1:p.Val127Gly	Unknown significance	null	missense_variant	127	MODERATE	29.6	null	0	null	0	0	98.61	3.5	3.5
LRTOMT	11:71819933:G>T	20:25303596:A>G	NM_001145309.3:c.838G>T	NP_001138781.1:p.Asp280Tyr	Unknown significance	null	missense_variant	280	MODERATE	28.7	null	0.0125976	gnomad_AF_afr_pass	0	0	95.37	-1.4	1.4
MAN2B1	19:12758333:A>G	20:25303596:A>G	NM_000528.4:c.2744T>C	NP_000519.2:p.Leu915Pro	Unknown significance	null	missense_variant	915	MODERATE	28.8	Glycosyl_hydrolase_family_38&_C-terminal	0	null	0	0	98.67	4.6	4.6
MAN2B1	19:12760177:A>G	20:25303596:A>G	NM_000528.4:c.2333T>C	NP_000519.2:p.Val778Ala	Unknown significance	null	missense_variant	778	MODERATE	25.8	Glycosyl_hydrolase_family_38&_C-terminal	0.00327375	gnomad_AF_sas_pass	0	0	98.91	1.8	1.8
MAN2B1	19:12767485:T>C	20:25303596:A>G	NM_000528.4:c.1544A>G	NP_000519.2:p.Tyr515Cys	Unknown significance	null	missense_variant	515	MODERATE	26.3	Glycosyl_hydrolase_family_38&_C-terminal	0	null	0	0	98.73	2.7	2.7
MAN2B1	19:12769275:T>G	20:25303596:A>G	NM_000528.4:c.1076A>C	NP_000519.2:p.Tyr359Ser	Unknown significance	null	missense_variant	359	MODERATE	28.5	Glycoside_hydrolase_family_38&_N-terminal_domain	0.000879987	gnomad_AF_nfe_pass	0	0	98.52	4.5	4.5
MAN2B1	19:12772118:A>G	20:25303596:A>G	NM_000528.4:c.982T>C	NP_000519.2:p.Trp328Arg	Unknown significance	null	missense_variant	328	MODERATE	28.2	Glycoside_hydrolase_family_38&_N-terminal_domain	0	null	0	0	98.39	2.1	2.1
MAN2B1	19:12776555:A>T	20:25303596:A>G	NM_000528.4:c.224T>A	NP_000519.2:p.Val75Glu	Unknown significance	Deficiency of alpha-mannosidase	missense_variant	75	MODERATE	31	Glycoside_hydrolase_family_38&_N-terminal_domain&Glycoside_hydrolase_family_38&_N-terminal_domain	0	null	0	0	98.53	2.9	2.9
MAN2B1	19:12776564:T>G	20:25303596:A>G	NM_000528.4:c.215A>C	NP_000519.2:p.His72Pro	Unknown significance	null	missense_variant	72	MODERATE	28.1	Glycoside_hydrolase_family_38&_N-terminal_domain&Glycoside_hydrolase_family_38&_N-terminal_domain	0	null	0	0	98.2	3.8	3.8
MAN2B1	19:12776582:T>G	20:25303596:A>G	NM_000528.4:c.197A>C	NP_000519.2:p.His66Pro	Unknown significance	null	missense_variant	66	MODERATE	26.4	Glycoside_hydrolase_family_38&_N-terminal_domain&Glycoside_hydrolase_family_38&_N-terminal_domain	0	gnomad_AF_afr_pass,gnomad_AF_amr_pass,gnomad_AF_eas_pass,gnomad_AF_nfe_pass,gnomad_AF_sas_pass	0	0	98.79	1.8	1.8
MAN2B1	19:12776583:G>A	20:25303596:A>G	NM_000528.4:c.196C>T	NP_000519.2:p.His66Tyr	Unknown significance	null	missense_variant	66	MODERATE	26.4	Glycoside_hydrolase_family_38&_N-terminal_domain&Glycoside_hydrolase_family_38&_N-terminal_domain	0.00543656	gnomad_AF_eas_pass	0	0	98.79	-1.9	1.9
MANBA	4:103553404:A>G	20:25303596:A>G	NM_005908.4:c.2450T>C	NP_005899.3:p.Phe817Ser	Unknown significance	null	missense_variant	817	MODERATE	27	null	0.00289101	gnomad_AF_amr_pass	0	0	98.66	4.1	4.1
MANBA	4:103557138:G>A	20:25303596:A>G	NM_005908.4:c.2041C>T	NP_005899.3:p.His681Tyr	Unknown significance	null	missense_variant	681	MODERATE	32	null	0.000880282	gnomad_AF_nfe_pass	0	0	98.92	-2	2
MANBA	4:103560920:A>G	20:25303596:A>G	NM_005908.4:c.1964T>C	NP_005899.3:p.Leu655Pro	Unknown significance	null	missense_variant	655	MODERATE	26.2	null	0.000879817	gnomad_AF_nfe_pass	0	0	98.94	4.2	4.2
MANBA	4:103560923:G>A	20:25303596:A>G	NM_005908.4:c.1961C>T	NP_005899.3:p.Ala654Val	Unknown significance	null	missense_variant	654	MODERATE	29.5	null	0.000879894	gnomad_AF_nfe_pass	0	0	98.88	-1.5	1.5
MANBA	4:103560926:C>T	20:25303596:A>G	NM_005908.4:c.1958G>A	NP_005899.3:p.Gly653Glu	Unknown significance	null	missense_variant	653	MODERATE	26.3	null	0.00351945	gnomad_AF_nfe_pass	0	0	98.8	1.9	1.9
MANBA	4:103560974:T>G	20:25303596:A>G	NM_005908.4:c.1910A>C	NP_005899.3:p.Tyr637Ser	Unknown significance	null	missense_variant	637	MODERATE	28.7	null	0	null	0	0	98.71	4	4
MANBA	4:103578895:G>C	20:25303596:A>G	NM_005908.4:c.1648C>G	NP_005899.3:p.Arg550Gly	Unknown significance	null	missense_variant	550	MODERATE	25.9	Glycoside_hydrolase_family_2&_catalytic_domain&Glycoside_hydrolase_family_2&_catalytic_domain&Glycoside_hydrolase_family_2&_catalytic_domain&Glycoside_hydrolase_family_2&_catalytic_domain&Glycoside_hydrolase_family_2&_catalytic_domain	0.000879817	gnomad_AF_nfe_pass	0	0	98.48	2.7	2.7
MANBA	4:103585973:A>G	20:25303596:A>G	NM_005908.4:c.1354T>C	NP_005899.3:p.Trp452Arg	Unknown significance	null	missense_variant	452	MODERATE	28.7	Glycoside_hydrolase_family_2&_catalytic_domain&Glycoside_hydrolase_family_2&_catalytic_domain&Glycoside_hydrolase_family_2&_catalytic_domain&Glycoside_hydrolase_family_2&_catalytic_domain&Glycoside_hydrolase_family_2&_catalytic_domain	0.000879477	gnomad_AF_nfe_pass	0	0	98.92	5.4	5.4
MANBA	4:103585999:A>G	20:25303596:A>G	NM_005908.4:c.1328T>C	NP_005899.3:p.Leu443Pro	Unknown significance	null	missense_variant	443	MODERATE	29.4	Glycoside_hydrolase_family_2&_catalytic_domain&Glycoside_hydrolase_family_2&_catalytic_domain&Glycoside_hydrolase_family_2&_catalytic_domain&Glycoside_hydrolase_family_2&_catalytic_domain&Glycoside_hydrolase_family_2&_catalytic_domain	0.00326691	gnomad_AF_sas_pass	0	0	98.14	2.6	2.6
MANBA	4:103592439:A>G	20:25303596:A>G	NM_005908.4:c.1229T>C	NP_005899.3:p.Met410Thr	Unknown significance	null	missense_variant&splice_region_variant	410	MODERATE	32	Glycoside_hydrolase_family_2&_catalytic_domain&Glycoside_hydrolase_family_2&_catalytic_domain&Glycoside_hydrolase_family_2&_catalytic_domain&Glycoside_hydrolase_family_2&_catalytic_domain&Glycoside_hydrolase_family_2&_catalytic_domain	0.00289084	gnomad_AF_amr_pass	0	0	98.94	2.5	2.5
MANBA	4:103592442:A>G	20:25303596:A>G	NM_005908.4:c.1226T>C	NP_005899.3:p.Ile409Thr	Unknown significance	null	missense_variant	409	MODERATE	27.1	Glycoside_hydrolase_family_2&_catalytic_domain&Glycoside_hydrolase_family_2&_catalytic_domain&Glycoside_hydrolase_family_2&_catalytic_domain&Glycoside_hydrolase_family_2&_catalytic_domain&Glycoside_hydrolase_family_2&_catalytic_domain	0.0360548	gnomad_AF_afr_pass	0	0	98.95	3.5	3.5
MANBA	4:103595139:A>G	20:25303596:A>G	NM_005908.4:c.1049T>C	NP_005899.3:p.Ile350Thr	Unknown significance	null	missense_variant	350	MODERATE	26.5	Glycoside_hydrolase_family_2&_catalytic_domain&Glycoside_hydrolase_family_2&_catalytic_domain&Glycoside_hydrolase_family_2&_catalytic_domain&Glycoside_hydrolase_family_2&_catalytic_domain	0.0309559	gnomad_AF_afr_pass	0	0	98.4	2.8	2.8
MANBA	4:103595139:A>T	20:25303596:A>G	NM_005908.4:c.1049T>A	NP_005899.3:p.Ile350Lys	Unknown significance	null	missense_variant	350	MODERATE	27.4	Glycoside_hydrolase_family_2&_catalytic_domain&Glycoside_hydrolase_family_2&_catalytic_domain&Glycoside_hydrolase_family_2&_catalytic_domain&Glycoside_hydrolase_family_2&_catalytic_domain	0.000879678	gnomad_AF_nfe_pass	0	0	98.4	4.3	4.3
MANBA	4:103595166:A>C	20:25303596:A>G	NM_005908.4:c.1022T>G	NP_005899.3:p.Phe341Cys	Unknown significance	null	missense_variant	341	MODERATE	29.3	null	0.00326627	gnomad_AF_sas_pass	0	0	98.75	3.6	3.6
MANBA	4:103635648:A>C	20:25303596:A>G	NM_005908.4:c.620T>G	NP_005899.3:p.Ile207Ser	Unknown significance	null	missense_variant	207	MODERATE	26	null	0.000879832	gnomad_AF_nfe_pass	0	0	97.76	5	5
MANBA	4:103635706:A>C	20:25303596:A>G	NM_005908.4:c.562T>G	NP_005899.3:p.Phe188Val	Unknown significance	null	missense_variant	188	MODERATE	27.2	null	0.0115848	gnomad_AF_amr_pass	0	0	98.57	2	2
MANBA	4:103647786:A>T	20:25303596:A>G	NM_005908.4:c.232T>A	NP_005899.3:p.Trp78Arg	Unknown significance	null	missense_variant	78	MODERATE	27.9	null	0.00544307	gnomad_AF_eas_pass	0	0	98.77	3.9	3.9
MARVELD2	5:68715955:A>G	20:25303596:A>G	NM_001038603.3:c.743A>G	NP_001033692.2:p.Tyr248Cys	Unknown significance	Deafness, autosomal recessive 49	missense_variant	248	MODERATE	27.3	Marvel_domain&Marvel_domain&Marvel_domain&Marvel_domain&Marvel_domain&Marvel_domain&Marvel_domain&Marvel_domain	0	null	0	0	77.02	2.5	2.5
MARVELD2	5:68716081:C>T	20:25303596:A>G	NM_001038603.3:c.869C>T	NP_001033692.2:p.Pro290Leu	Unknown significance	null	missense_variant	290	MODERATE	27.9	Marvel_domain&Marvel_domain&Marvel_domain&Marvel_domain&Marvel_domain&Marvel_domain&Marvel_domain&Marvel_domain	0.000878997	gnomad_AF_nfe_pass	0	0	83.31	-1.9	1.9
MARVELD2	5:68716123:A>C	20:25303596:A>G	NM_001038603.3:c.911A>C	NP_001033692.2:p.Tyr304Ser	Unknown significance	null	missense_variant	304	MODERATE	27.1	Marvel_domain&Marvel_domain&Marvel_domain&Marvel_domain&Marvel_domain&Marvel_domain&Marvel_domain&Marvel_domain	0.000879028	gnomad_AF_nfe_pass	0	0	96.92	5.2	5.2
MASP1	3:186937918:A>G	20:25303596:A>G	NM_001879.5:c.2041T>C	NP_001870.3:p.Tyr681His	Unknown significance	null	missense_variant	681	MODERATE	27.7	Serine_proteases&_trypsin_domain&Serine_proteases&_trypsin_domain&Serine_proteases&_trypsin_domain&Serine_proteases&_trypsin_domain	0.000879461	gnomad_AF_nfe_pass	0	0	94.26	2.7	2.7
MASP1	3:186938007:A>T	20:25303596:A>G	NM_001879.5:c.1952T>A	NP_001870.3:p.Val651Glu	Unknown significance	null	missense_variant	651	MODERATE	26.7	Serine_proteases&_trypsin_domain&Serine_proteases&_trypsin_domain&Serine_proteases&_trypsin_domain&Serine_proteases&_trypsin_domain	0.00178827	gnomad_AF_nfe_pass	0	0	95.88	4	4
MASP1	3:186938010:A>T	20:25303596:A>G	NM_001879.5:c.1949T>A	NP_001870.3:p.Met650Lys	Unknown significance	null	missense_variant	650	MODERATE	27.2	Serine_proteases&_trypsin_domain&Serine_proteases&_trypsin_domain&Serine_proteases&_trypsin_domain&Serine_proteases&_trypsin_domain	0.00648593	gnomad_AF_nfe_pass	0	0	95.34	3.6	3.6
MASP1	3:186938840:C>G	20:25303596:A>G	NM_001879.5:c.1892G>C	NP_001870.3:p.Cys631Ser	Unknown significance	null	missense_variant	631	MODERATE	28.9	Serine_proteases&_trypsin_domain&Serine_proteases&_trypsin_domain&Serine_proteases&_trypsin_domain&Serine_proteases&_trypsin_domain	0.00326627	gnomad_AF_sas_pass	0	0	91.91	4.5	4.5
MASP1	3:186944197:A>G	20:25303596:A>G	NM_001879.5:c.1553T>C	NP_001870.3:p.Leu518Pro	Unknown significance	null	missense_variant&splice_region_variant	518	MODERATE	32	Serine_proteases&_trypsin_domain&Serine_proteases&_trypsin_domain&Serine_proteases&_trypsin_domain&Serine_proteases&_trypsin_domain	0.00350926	gnomad_AF_sas_pass	0	0	97.8	3.8	3.8
MASP1	3:186953614:C>T	20:25303596:A>G	NM_139125.3:c.2045G>A	NP_624302.1:p.Gly682Asp	Unknown significance	null	missense_variant	682	MODERATE	29.3	null	0	gnomad_AF_afr_pass,gnomad_AF_sas_pass,gnomad_AF_amr_pass,gnomad_AF_eas_pass,gnomad_AF_nfe_pass	0	0	93.37	2.2	2.2
MASP1	3:186953758:T>C	20:25303596:A>G	NM_139125.3:c.1901A>G	NP_624302.1:p.Tyr634Cys	Unknown significance	null	missense_variant	634	MODERATE	31	null	0.000880204	gnomad_AF_nfe_pass	0	0	80.82	2.1	2.1
MASP1	3:186953770:C>T	20:25303596:A>G	NM_139125.3:c.1889G>A	NP_624302.1:p.Cys630Tyr	Unknown significance	null	missense_variant	630	MODERATE	31	null	0.0115634	gnomad_AF_amr_pass	0	0	87.67	2.1	2.1
MASP1	3:186954205:G>A	20:25303596:A>G	NM_139125.3:c.1454C>T	NP_624302.1:p.Ala485Val	Unknown significance	null	missense_variant	485	MODERATE	29.7	null	0.000879446	gnomad_AF_nfe_pass	0	0	96.84	-1.6	1.6
MASP1	3:186954205:G>T	20:25303596:A>G	NM_139125.3:c.1454C>A	NP_624302.1:p.Ala485Asp	Unknown significance	null	missense_variant	485	MODERATE	29.9	null	0.00175889	gnomad_AF_nfe_pass	0	0	96.84	2.2	2.2
MASP1	3:186970968:A>G	20:25303596:A>G	NM_139125.3:c.880T>C	NP_624302.1:p.Tyr294His	Unknown significance	null	missense_variant	294	MODERATE	28.9	CUB_domain&CUB_domain&CUB_domain&CUB_domain&CUB_domain&CUB_domain&CUB_domain&CUB_domain	0.00087943	gnomad_AF_nfe_pass	0	0	97	2.8	2.8
MASP1	3:186980348:G>T	20:25303596:A>G	NM_139125.3:c.398C>A	NP_624302.1:p.Ala133Asp	Unknown significance	null	missense_variant	133	MODERATE	31	CUB_domain&CUB_domain&CUB_domain&CUB_domain&CUB_domain&CUB_domain&CUB_domain&CUB_domain&CUB_domain&CUB_domain&CUB_domain&CUB_domain	0.0120202	gnomad_AF_afr_pass	0	0	96.87	1.9	1.9
MASP1	3:186980405:A>C	20:25303596:A>G	NM_139125.3:c.341T>G	NP_624302.1:p.Met114Arg	Unknown significance	null	missense_variant	114	MODERATE	26.7	CUB_domain&CUB_domain&CUB_domain&CUB_domain&CUB_domain&CUB_domain&CUB_domain&CUB_domain&CUB_domain&CUB_domain&CUB_domain&CUB_domain	0.00326648	gnomad_AF_sas_pass	0	0	96.93	2.1	2.1
MASP1	3:186980477:A>G	20:25303596:A>G	NM_139125.3:c.269T>C	NP_624302.1:p.Phe90Ser	Unknown significance	null	missense_variant	90	MODERATE	29.5	CUB_domain&CUB_domain&CUB_domain&CUB_domain&CUB_domain&CUB_domain&CUB_domain&CUB_domain&CUB_domain&CUB_domain&CUB_domain&CUB_domain&CUB_domain&CUB_domain&CUB_domain&CUB_domain	0.00176239	gnomad_AF_nfe_pass	0	0	95.78	4	4
MCM2	3:127335924:C>G	20:25303596:A>G	NM_004526.4:c.1736C>G	NP_004517.2:p.Ala579Gly	Unknown significance	null	missense_variant	579	MODERATE	31	MCM_domain&MCM_domain&MCM_domain	0.00400834	gnomad_AF_afr_pass	0	0	86.38	2.1	2.1
MCM2	3:127338024:A>G	20:25303596:A>G	NM_004526.4:c.2168A>G	NP_004517.2:p.Tyr723Cys	Unknown significance	null	missense_variant	723	MODERATE	29.7	MCM_domain	0.000880173	gnomad_AF_nfe_pass	0	0	88.28	3.8	3.8
MCM2	3:127339656:C>G	20:25303596:A>G	NM_004526.4:c.2381C>G	NP_004517.2:p.Ala794Gly	Unknown significance	null	missense_variant	794	MODERATE	29.2	MCM_domain	0.0400609	gnomad_AF_afr_pass	0	0	87.53	2.2	2.2
MCM2	3:127339974:T>G	20:25303596:A>G	NM_004526.4:c.2507T>G	NP_004517.2:p.Leu836Arg	Unknown significance	null	missense_variant	836	MODERATE	31	null	0	gnomad_AF_afr_pass,gnomad_AF_sas_pass,gnomad_AF_amr_pass,gnomad_AF_eas_pass,gnomad_AF_nfe_pass	0	0	77.83	3.2	3.2
MET	7:116339919:T>C	20:25303596:A>G	NM_001127500.3:c.781T>C	NP_001120972.1:p.Phe261Leu	Unknown significance	Renal cell carcinoma, papillary, 1; Hereditary cancer-predisposing syndrome	missense_variant	261	MODERATE	28.2	Sema_domain&Sema_domain&Sema_domain&Sema_domain&Sema_domain&Sema_domain	0.0115875	gnomad_AF_amr_pass	0	0	97.86	1.8	1.8
MET	7:116340226:G>A	20:25303596:A>G	NM_001127500.3:c.1088G>A	NP_001120972.1:p.Cys363Tyr	Unknown significance	Renal cell carcinoma, papillary, 1	missense_variant	363	MODERATE	26.4	Sema_domain&Sema_domain&Sema_domain&Sema_domain&Sema_domain&Sema_domain	0.000927386	gnomad_AF_nfe_pass	0	0	95.8	3.2	3.2
MET	7:116380119:T>A	20:25303596:A>G	NM_001127500.3:c.1508T>A	NP_001120972.1:p.Leu503Gln	Unknown significance	Renal cell carcinoma, papillary, 1	missense_variant	503	MODERATE	28.7	Sema_domain&Sema_domain	0	null	0	0	96.35	3.3	3.3
MET	7:116380916:T>A	20:25303596:A>G	NM_001127500.3:c.1538T>A	NP_001120972.1:p.Ile513Asn	Unknown significance	Renal cell carcinoma, papillary, 1	missense_variant	513	MODERATE	28.3	Sema_domain&Sema_domain	0	null	0	0	94.13	4.3	4.3
MET	7:116380916:T>C	20:25303596:A>G	NM_001127500.3:c.1538T>C	NP_001120972.1:p.Ile513Thr	Unknown significance	Hereditary cancer-predisposing syndrome	missense_variant	513	MODERATE	26	Sema_domain&Sema_domain	0	null	0	0	94.13	2.9	2.9
MET	7:116380936:T>C	20:25303596:A>G	NM_001127500.3:c.1558T>C	NP_001120972.1:p.Cys520Arg	Unknown significance	Hereditary cancer-predisposing syndrome	missense_variant	520	MODERATE	28	PSI_domain&PSI_domain	0	null	0	0	90.45	4.6	4.6
MET	7:116403135:T>A	20:25303596:A>G	NM_001127500.3:c.2450T>A	NP_001120972.1:p.Ile817Asn	Unknown significance	null	missense_variant	817	MODERATE	26.8	IPT_domain&IPT_domain&IPT_domain&IPT_domain&IPT_domain&IPT_domain	0	null	0	0	88.68	3.8	3.8
MET	7:116423384:T>C	20:25303596:A>G	NM_001127500.3:c.3713T>C	NP_001120972.1:p.Val1238Ala	Unknown significance	Hereditary cancer-predisposing syndrome	missense_variant	1238	MODERATE	27.1	Serine-threonine/tyrosine-protein_kinase&_catalytic_domain&Protein_kinase_domain&Tyrosine-protein_kinase&_catalytic_domain&Serine-threonine/tyrosine-protein_kinase&_catalytic_domain&Protein_kinase_domain&Tyrosine-protein_kinase&_catalytic_domain	0	null	0	0	93.08	2.6	2.6
MGP	12:15035150:A>G	20:25303596:A>G	NM_001190839.3:c.310T>C	NP_001177768.1:p.Cys104Arg	Unknown significance	null	missense_variant	104	MODERATE	26.3	Gamma-carboxyglutamic_acid-rich_(GLA)_domain&Gamma-carboxyglutamic_acid-rich_(GLA)_domain&Gamma-carboxyglutamic_acid-rich_(GLA)_domain	0	null	0	0	94.61	4.3	4.3
MGP	12:15035168:A>G	20:25303596:A>G	NM_001190839.3:c.292T>C	NP_001177768.1:p.Cys98Arg	Unknown significance	null	missense_variant	98	MODERATE	26.5	Gamma-carboxyglutamic_acid-rich_(GLA)_domain&Gamma-carboxyglutamic_acid-rich_(GLA)_domain&Gamma-carboxyglutamic_acid-rich_(GLA)_domain	0	gnomad_AF_afr_pass,gnomad_AF_amr_pass,gnomad_AF_eas_pass,gnomad_AF_nfe_pass,gnomad_AF_sas_pass	0	0	91.96	3.8	3.8
MPZL2	11:118133222:A>G	20:25303596:A>G	NM_005797.4:c.367T>C	NP_005788.1:p.Cys123Arg	Unknown significance	null	missense_variant	123	MODERATE	29.8	Immunoglobulin_V-set_domain&Immunoglobulin-like_domain&Immunoglobulin_V-set_domain&Immunoglobulin_subtype&Immunoglobulin_V-set_domain&Immunoglobulin-like_domain&Immunoglobulin_V-set_domain&Immunoglobulin_subtype	0.000880127	gnomad_AF_nfe_pass	0	0	98.44	4.2	4.2
MPZL2	11:118133732:A>C	20:25303596:A>G	NM_005797.4:c.139T>G	NP_005788.1:p.Cys47Gly	Unknown significance	null	missense_variant	47	MODERATE	28.2	Immunoglobulin_V-set_domain&Immunoglobulin-like_domain&Immunoglobulin_V-set_domain&Immunoglobulin_subtype&Immunoglobulin_V-set_domain&Immunoglobulin-like_domain&Immunoglobulin_V-set_domain&Immunoglobulin_subtype	0.00867253	gnomad_AF_amr_pass	0	0	98.47	5.7	5.7
MSRB3	12:65720657:T>C	20:25303596:A>G	NM_001193460.2:c.128T>C	NP_001180389.1:p.Leu43Pro	Unknown significance	null	missense_variant	43	MODERATE	27.3	Peptide_methionine_sulphoxide_reductase_MrsB&Peptide_methionine_sulphoxide_reductase_MrsB&Peptide_methionine_sulphoxide_reductase_MrsB&Peptide_methionine_sulphoxide_reductase_MrsB&Peptide_methionine_sulphoxide_reductase_MrsB&Peptide_methionine_sulphoxide_reductase_MrsB&Peptide_methionine_sulphoxide_reductase_MrsB&Peptide_methionine_sulphoxide_reductase_MrsB&Peptide_methionine_sulphoxide_reductase…	0.000880251	gnomad_AF_nfe_pass	0	0	97.29	2.3	2.3
MSRB3	12:65720693:C>T	20:25303596:A>G	NM_001193460.2:c.164C>T	NP_001180389.1:p.Thr55Ile	Unknown significance	null	missense_variant	55	MODERATE	26	Peptide_methionine_sulphoxide_reductase_MrsB&Peptide_methionine_sulphoxide_reductase_MrsB&Peptide_methionine_sulphoxide_reductase_MrsB&Peptide_methionine_sulphoxide_reductase_MrsB&Peptide_methionine_sulphoxide_reductase_MrsB&Peptide_methionine_sulphoxide_reductase_MrsB&Peptide_methionine_sulphoxide_reductase_MrsB&Peptide_methionine_sulphoxide_reductase_MrsB&Peptide_methionine_sulphoxide_reductase…	0.00648508	gnomad_AF_nfe_pass	0	0	98.26	-1.4	1.4
MSRB3	12:65856948:T>G	20:25303596:A>G	NM_001193460.2:c.404T>G	NP_001180389.1:p.Leu135Arg	Unknown significance	null	missense_variant	135	MODERATE	29.8	Peptide_methionine_sulphoxide_reductase_MrsB&Peptide_methionine_sulphoxide_reductase_MrsB&Peptide_methionine_sulphoxide_reductase_MrsB&Peptide_methionine_sulphoxide_reductase_MrsB&Peptide_methionine_sulphoxide_reductase_MrsB&Peptide_methionine_sulphoxide_reductase_MrsB&Peptide_methionine_sulphoxide_reductase_MrsB&Peptide_methionine_sulphoxide_reductase_MrsB	0.0017619	gnomad_AF_nfe_pass	0	0	98.79	3.6	3.6
MYH14	19:50713861:T>G	20:25303596:A>G	NM_001145809.2:c.239T>G	NP_001139281.1:p.Val80Gly	Unknown significance	null	missense_variant	80	MODERATE	26.7	Myosin&_N-terminal&_SH3-like&Myosin&_N-terminal&_SH3-like&Myosin&_N-terminal&_SH3-like&Myosin&_N-terminal&_SH3-like&Myosin&_N-terminal&_SH3-like&Myosin&_N-terminal&_SH3-like&Myosin&_N-terminal&_SH3-like&Myosin&_N-terminal&_SH3-like	0	null	0	0	80.39	5.7	5.7
MYH14	19:50726548:T>A	20:25303596:A>G	NM_001145809.2:c.635T>A	NP_001139281.1:p.Ile212Asn	Unknown significance	null	missense_variant	212	MODERATE	27.2	Myosin_head&_motor_domain&Myosin_head&_motor_domain&Myosin_head&_motor_domain&Myosin_head&_motor_domain&Myosin_head&_motor_domain&Myosin_head&_motor_domain&Myosin_head&_motor_domain&Myosin_head&_motor_domain&Myosin_head&_motor_domain&Myosin_head&_motor_domain&Myosin_head&_motor_domain&Myosin_head&_motor_domain	0.0114837	gnomad_AF_afr_pass	0	0	88.93	4.6	4.6
MYH14	19:50726554:A>C	20:25303596:A>G	NM_001145809.2:c.641A>C	NP_001139281.1:p.Tyr214Ser	Unknown significance	null	missense_variant	214	MODERATE	26.7	Myosin_head&_motor_domain&Myosin_head&_motor_domain&Myosin_head&_motor_domain&Myosin_head&_motor_domain&Myosin_head&_motor_domain&Myosin_head&_motor_domain&Myosin_head&_motor_domain&Myosin_head&_motor_domain&Myosin_head&_motor_domain&Myosin_head&_motor_domain&Myosin_head&_motor_domain&Myosin_head&_motor_domain	0	null	0	0	89.68	4.9	4.9
MYH14	19:50750306:T>C	20:25303596:A>G	NM_001145809.2:c.1256T>C	NP_001139281.1:p.Phe419Ser	Unknown significance	null	missense_variant	419	MODERATE	27.2	Myosin_head&_motor_domain&Myosin_head&_motor_domain&Myosin_head&_motor_domain&Myosin_head&_motor_domain&Myosin_head&_motor_domain&Myosin_head&_motor_domain&Myosin_head&_motor_domain&Myosin_head&_motor_domain&Myosin_head&_motor_domain	0.000889775	gnomad_AF_nfe_pass	0	0	90.47	4.4	4.4
MYH14	19:50760721:T>C	20:25303596:A>G	NM_001145809.2:c.2210T>C	NP_001139281.1:p.Ile737Thr	Unknown significance	null	missense_variant	737	MODERATE	26.2	Myosin_head&_motor_domain&Myosin_head&_motor_domain&Myosin_head&_motor_domain&Myosin_head&_motor_domain&Myosin_head&_motor_domain&Myosin_head&_motor_domain&Myosin_head&_motor_domain&Myosin_head&_motor_domain&Myosin_head&_motor_domain	0.025937	gnomad_AF_nfe_pass	0	0	92.39	3.6	3.6
MYH14	19:50762426:T>G	20:25303596:A>G	NM_001145809.2:c.2258T>G	NP_001139281.1:p.Val753Gly	Unknown significance	null	missense_variant	753	MODERATE	26.6	Myosin_head&_motor_domain&Myosin_head&_motor_domain&Myosin_head&_motor_domain&Myosin_head&_motor_domain&Myosin_head&_motor_domain&Myosin_head&_motor_domain&Myosin_head&_motor_domain&Myosin_head&_motor_domain&Myosin_head&_motor_domain	0	null	0	0	88.55	5	5
MYH14	19:50762453:T>G	20:25303596:A>G	NM_001145809.2:c.2285T>G	NP_001139281.1:p.Val762Gly	Unknown significance	null	missense_variant	762	MODERATE	26.1	Myosin_head&_motor_domain&Myosin_head&_motor_domain&Myosin_head&_motor_domain&Myosin_head&_motor_domain&Myosin_head&_motor_domain&Myosin_head&_motor_domain&Myosin_head&_motor_domain&Myosin_head&_motor_domain&Myosin_head&_motor_domain	0	null	0	0	80.93	5.4	5.4
MYH14	19:50762512:T>C	20:25303596:A>G	NM_001145809.2:c.2344T>C	NP_001139281.1:p.Phe782Leu	Unknown significance	null	missense_variant	782	MODERATE	27.6	Myosin_head&_motor_domain&Myosin_head&_motor_domain&Myosin_head&_motor_domain&Myosin_head&_motor_domain&Myosin_head&_motor_domain&Myosin_head&_motor_domain&Myosin_head&_motor_domain&Myosin_head&_motor_domain&Myosin_head&_motor_domain	0	null	0	0	80.74	2.1	2.1
MYH9	22:36705420:A>C	20:25303596:A>G	NM_002473.5:c.1750T>G	NP_002464.1:p.Trp584Gly	Unknown significance	null	missense_variant	584	MODERATE	31	Myosin_head&_motor_domain&Myosin_head&_motor_domain&Myosin_head&_motor_domain	0	null	0	0	83.57	5.6	5.6
MYH9	22:36708120:A>G	20:25303596:A>G	NM_002473.5:c.1702T>C	NP_002464.1:p.Phe568Leu	Unknown significance	null	missense_variant	568	MODERATE	26.3	Myosin_head&_motor_domain&Myosin_head&_motor_domain&Myosin_head&_motor_domain	0.00175803	gnomad_AF_nfe_pass	0	0	88.2	2.2	2.2
MYH9	22:36716878:T>C	20:25303596:A>G	NM_002473.5:c.833A>G	NP_002464.1:p.Tyr278Cys	Unknown significance	null	missense_variant	278	MODERATE	28.9	Myosin_head&_motor_domain&Myosin_head&_motor_domain&Myosin_head&_motor_domain	0.00400609	gnomad_AF_afr_pass	0	0	92.84	3.7	3.7
MYH9	22:36716879:A>C	20:25303596:A>G	NM_002473.5:c.832T>G	NP_002464.1:p.Tyr278Asp	Unknown significance	null	missense_variant	278	MODERATE	28.8	Myosin_head&_motor_domain&Myosin_head&_motor_domain&Myosin_head&_motor_domain	0	null	0	0	92.84	6.3	6.3
MYH9	22:36717850:A>T	20:25303596:A>G	NM_002473.5:c.722T>A	NP_002464.1:p.Ile241Asn	Unknown significance	null	missense_variant	241	MODERATE	29.4	Myosin_head&_motor_domain&Myosin_head&_motor_domain&Myosin_head&_motor_domain&Myosin_head&_motor_domain	0.000879013	gnomad_AF_nfe_pass	0	0	91.1	5.3	5.3
MYH9	22:36737460:G>T	20:25303596:A>G	NM_002473.5:c.445C>A	NP_002464.1:p.His149Asn	Unknown significance	Autosomal dominant nonsyndromic deafness 17; MYH9-related disorder	missense_variant	149	MODERATE	27.7	Myosin_head&_motor_domain&Myosin_head&_motor_domain&Myosin_head&_motor_domain&Myosin_head&_motor_domain&Myosin_head&_motor_domain&Myosin_head&_motor_domain	0	null	0	0	92.5	2.6	2.6
MYH9	22:36745116:C>T	20:25303596:A>G	NM_002473.5:c.166G>A	NP_002464.1:p.Val56Met	Unknown significance	null	missense_variant	56	MODERATE	26.1	Myosin&_N-terminal&_SH3-like&Myosin&_N-terminal&_SH3-like&Myosin&_N-terminal&_SH3-like&Myosin&_N-terminal&_SH3-like&Myosin&_N-terminal&_SH3-like&Myosin&_N-terminal&_SH3-like	0.00326627	gnomad_AF_sas_pass	0	0	83.84	1.8	1.8
MYO15A	17:18030167:G>C	20:25303596:A>G	NM_016239.4:c.3929G>C	NP_057323.3:p.Cys1310Ser	Unknown significance	null	missense_variant	1310	MODERATE	26.7	Myosin_head&_motor_domain&Myosin_head&_motor_domain&Myosin_head&_motor_domain&Myosin_head&_motor_domain&Class_XV_myosin&_motor_domain&Myosin_head&_motor_domain&Myosin_head&_motor_domain&Myosin_head&_motor_domain&Myosin_head&_motor_domain&Class_XV_myosin&_motor_domain&Myosin_head&_motor_domain&Myosin_head&_motor_domain&Myosin_head&_motor_domain&Myosin_head&_motor_domain&Class_XV_myosin&_motor_doma…	0.00556235	gnomad_AF_eas_pass	0	0	94.4	1.8	1.8
MYO15A	17:18030173:T>C	20:25303596:A>G	NM_016239.4:c.3935T>C	NP_057323.3:p.Ile1312Thr	Unknown significance	null	missense_variant	1312	MODERATE	27.2	Myosin_head&_motor_domain&Myosin_head&_motor_domain&Myosin_head&_motor_domain&Myosin_head&_motor_domain&Class_XV_myosin&_motor_domain&Myosin_head&_motor_domain&Myosin_head&_motor_domain&Myosin_head&_motor_domain&Myosin_head&_motor_domain&Class_XV_myosin&_motor_domain&Myosin_head&_motor_domain&Myosin_head&_motor_domain&Myosin_head&_motor_domain&Myosin_head&_motor_domain&Class_XV_myosin&_motor_doma…	0.00466287	gnomad_AF_nfe_pass	0	0	92.77	3.4	3.4
MYO15A	17:18035795:T>A	20:25303596:A>G	NM_016239.4:c.4235T>A	NP_057323.3:p.Phe1412Tyr	Unknown significance	null	missense_variant	1412	MODERATE	27.2	Myosin_head&_motor_domain&Myosin_head&_motor_domain&Myosin_head&_motor_domain&Class_XV_myosin&_motor_domain&Myosin_head&_motor_domain&Myosin_head&_motor_domain&Myosin_head&_motor_domain&Class_XV_myosin&_motor_domain&Myosin_head&_motor_domain&Myosin_head&_motor_domain&Myosin_head&_motor_domain&Class_XV_myosin&_motor_domain	0	null	0	0	95.98	2	2
MYO15A	17:18035870:A>C	20:25303596:A>G	NM_016239.4:c.4310A>C	NP_057323.3:p.Tyr1437Ser	Unknown significance	null	missense_variant	1437	MODERATE	29.4	Myosin_head&_motor_domain&Myosin_head&_motor_domain&Myosin_head&_motor_domain&Class_XV_myosin&_motor_domain&Myosin_head&_motor_domain&Myosin_head&_motor_domain&Myosin_head&_motor_domain&Class_XV_myosin&_motor_domain&Myosin_head&_motor_domain&Myosin_head&_motor_domain&Myosin_head&_motor_domain&Class_XV_myosin&_motor_domain	0.000885975	gnomad_AF_nfe_pass	0	0	94.15	4.7	4.7
MYO15A	17:18036599:G>C	20:25303596:A>G	NM_016239.4:c.4381G>C	NP_057323.3:p.Ala1461Pro	Unknown significance	null	missense_variant	1461	MODERATE	25.9	Myosin_head&_motor_domain&Myosin_head&_motor_domain&Myosin_head&_motor_domain&Class_XV_myosin&_motor_domain&Myosin_head&_motor_domain&Myosin_head&_motor_domain&Myosin_head&_motor_domain&Class_XV_myosin&_motor_domain&Myosin_head&_motor_domain&Myosin_head&_motor_domain&Myosin_head&_motor_domain&Class_XV_myosin&_motor_domain	0	null	0	0	92.85	1.8	1.8
MYO15A	17:18036651:T>C	20:25303596:A>G	NM_016239.4:c.4433T>C	NP_057323.3:p.Ile1478Thr	Unknown significance	null	missense_variant	1478	MODERATE	28	Myosin_head&_motor_domain&Myosin_head&_motor_domain&Myosin_head&_motor_domain&Class_XV_myosin&_motor_domain&Myosin_head&_motor_domain&Myosin_head&_motor_domain&Myosin_head&_motor_domain&Class_XV_myosin&_motor_domain&Myosin_head&_motor_domain&Myosin_head&_motor_domain&Myosin_head&_motor_domain&Class_XV_myosin&_motor_domain	0.0032684	gnomad_AF_sas_pass	0	0	95.71	3.7	3.7
MYO15A	17:18036654:T>C	20:25303596:A>G	NM_016239.4:c.4436T>C	NP_057323.3:p.Leu1479Pro	Unknown significance	null	missense_variant	1479	MODERATE	29.8	Myosin_head&_motor_domain&Myosin_head&_motor_domain&Myosin_head&_motor_domain&Class_XV_myosin&_motor_domain&Myosin_head&_motor_domain&Myosin_head&_motor_domain&Myosin_head&_motor_domain&Class_XV_myosin&_motor_domain&Myosin_head&_motor_domain&Myosin_head&_motor_domain&Myosin_head&_motor_domain&Class_XV_myosin&_motor_domain	0.00176688	gnomad_AF_nfe_pass	0	0	96.39	5.2	5.2
MYO15A	17:18039897:T>C	20:25303596:A>G	NM_016239.4:c.4676T>C	NP_057323.3:p.Leu1559Ser	Unknown significance	null	missense_variant	1559	MODERATE	28.2	Myosin_head&_motor_domain&Myosin_head&_motor_domain&Myosin_head&_motor_domain&Class_XV_myosin&_motor_domain&Myosin_head&_motor_domain&Myosin_head&_motor_domain&Myosin_head&_motor_domain&Class_XV_myosin&_motor_domain&Myosin_head&_motor_domain&Myosin_head&_motor_domain&Myosin_head&_motor_domain&Class_XV_myosin&_motor_domain	0.000884189	gnomad_AF_nfe_pass	0	0	92.86	5	5
MYO15A	17:18041535:T>C	20:25303596:A>G	NM_016239.4:c.4982T>C	NP_057323.3:p.Leu1661Pro	Unknown significance	null	missense_variant	1661	MODERATE	26.4	Myosin_head&_motor_domain&Myosin_head&_motor_domain&Myosin_head&_motor_domain&Myosin_head&_motor_domain&Class_XV_myosin&_motor_domain&Myosin_head&_motor_domain&Myosin_head&_motor_domain&Myosin_head&_motor_domain&Myosin_head&_motor_domain&Class_XV_myosin&_motor_domain&Myosin_head&_motor_domain&Myosin_head&_motor_domain&Myosin_head&_motor_domain&Myosin_head&_motor_domain&Class_XV_myosin&_motor_doma…	0	null	0	0	91.44	4.6	4.6
MYO15A	17:18043973:T>C	20:25303596:A>G	NM_016239.4:c.5354T>C	NP_057323.3:p.Met1785Thr	Unknown significance	Deafness, autosomal recessive 3	missense_variant	1785	MODERATE	26.3	Myosin_head&_motor_domain&Myosin_head&_motor_domain&Myosin_head&_motor_domain&Class_XV_myosin&_motor_domain&Myosin_head&_motor_domain&Myosin_head&_motor_domain&Myosin_head&_motor_domain&Class_XV_myosin&_motor_domain&Myosin_head&_motor_domain&Myosin_head&_motor_domain&Myosin_head&_motor_domain&Class_XV_myosin&_motor_domain	0.00777811	gnomad_AF_nfe_pass	0	0	86.38	1.8	1.8
MYO15A	17:18044132:C>T	20:25303596:A>G	NM_016239.4:c.5392C>T	NP_057323.3:p.Pro1798Ser	Unknown significance	null	missense_variant	1798	MODERATE	27.6	Myosin_head&_motor_domain&Myosin_head&_motor_domain&Myosin_head&_motor_domain&Class_XV_myosin&_motor_domain&Myosin_head&_motor_domain&Myosin_head&_motor_domain&Myosin_head&_motor_domain&Class_XV_myosin&_motor_domain&Myosin_head&_motor_domain&Myosin_head&_motor_domain&Myosin_head&_motor_domain&Class_XV_myosin&_motor_domain	0.0129149	gnomad_AF_afr_pass	0	0	92.42	2.1	2.1
MYO15A	17:18045032:T>C	20:25303596:A>G	NM_016239.4:c.5597T>C	NP_057323.3:p.Leu1866Pro	Unknown significance	null	missense_variant	1866	MODERATE	29.4	Myosin_head&_motor_domain&Myosin_head&_motor_domain&Myosin_head&_motor_domain&Class_XV_myosin&_motor_domain&Myosin_head&_motor_domain&Myosin_head&_motor_domain&Myosin_head&_motor_domain&Class_XV_myosin&_motor_domain&Myosin_head&_motor_domain&Myosin_head&_motor_domain&Myosin_head&_motor_domain&Class_XV_myosin&_motor_domain	0.00556235	gnomad_AF_eas_pass	0	0	85.48	4.4	4.4
MYO15A	17:18045394:T>A	20:25303596:A>G	NM_016239.4:c.5651T>A	NP_057323.3:p.Leu1884Gln	Unknown significance	null	missense_variant&splice_region_variant	1884	MODERATE	33	Myosin_head&_motor_domain&Myosin_head&_motor_domain&Myosin_head&_motor_domain&Class_XV_myosin&_motor_domain&Myosin_head&_motor_domain&Myosin_head&_motor_domain&Myosin_head&_motor_domain&Class_XV_myosin&_motor_domain&Myosin_head&_motor_domain&Myosin_head&_motor_domain&Myosin_head&_motor_domain&Class_XV_myosin&_motor_domain	0.00646412	gnomad_AF_afr_pass	0	0	89.58	3.4	3.4
MYO15A	17:18049240:G>T	20:25303596:A>G	NM_016239.4:c.6328G>T	NP_057323.3:p.Gly2110Trp	Unknown significance	null	missense_variant	2110	MODERATE	30	MyTH4_domain&MyTH4_domain&MyTH4_domain&MyTH4_domain&MyTH4_domain&MyTH4_domain	0.00289889	gnomad_AF_amr_pass	0	0	91.29	-2.3	2.3
MYO15A	17:18051348:T>C	20:25303596:A>G	NM_016239.4:c.6515T>C	NP_057323.3:p.Val2172Ala	Unknown significance	null	missense_variant	2172	MODERATE	26.4	MyTH4_domain&MyTH4_domain&MyTH4_domain&MyTH4_domain&MyTH4_domain&MyTH4_domain&MyTH4_domain&MyTH4_domain&MyTH4_domain	0.00556421	gnomad_AF_eas_pass	0	0	90.06	2.5	2.5
MYO15A	17:18051383:T>C	20:25303596:A>G	NM_016239.4:c.6550T>C	NP_057323.3:p.Cys2184Arg	Unknown significance	-	missense_variant	2184	MODERATE	25.8	MyTH4_domain&MyTH4_domain&MyTH4_domain&MyTH4_domain&MyTH4_domain&MyTH4_domain&MyTH4_domain&MyTH4_domain&MyTH4_domain	0	null	0	0	88.63	3	3
MYO15A	17:18051841:G>C	20:25303596:A>G	NM_016239.4:c.6723G>C	NP_057323.3:p.Trp2241Cys	Unknown significance	null	missense_variant	2241	MODERATE	29.2	null	0.00163026	gnomad_AF_nfe_pass	0	0	88.3	2	2
MYO15A	17:18052161:T>C	20:25303596:A>G	NM_016239.4:c.6851T>C	NP_057323.3:p.Leu2284Ser	Unknown significance	null	missense_variant	2284	MODERATE	26.1	null	0.00298347	gnomad_AF_amr_pass	0	0	90.31	3.6	3.6
MYO15A	17:18057497:T>G	20:25303596:A>G	NM_016239.4:c.8141T>G	NP_057323.3:p.Phe2714Cys	Unknown significance	null	missense_variant	2714	MODERATE	26.5	null	0.0573789	gnomad_AF_afr_pass	0	0	89.91	2.6	2.6
MYO15A	17:18058514:A>C	20:25303596:A>G	NM_016239.4:c.8315A>C	NP_057323.3:p.Tyr2772Ser	Unknown significance	Deafness, autosomal recessive 3	missense_variant	2772	MODERATE	27.8	null	0.000885693	gnomad_AF_nfe_pass	0	0	92.75	4.3	4.3
MYO15A	17:18058529:T>C	20:25303596:A>G	NM_016239.4:c.8330T>C	NP_057323.3:p.Phe2777Ser	Unknown significance	null	missense_variant	2777	MODERATE	29.8	null	0	null	0	0	93.84	4.8	4.8
MYO15A	17:18059610:T>C	20:25303596:A>G	NM_016239.4:c.8561T>C	NP_057323.3:p.Val2854Ala	Unknown significance	null	missense_variant	2854	MODERATE	25.8	null	0.00649604	gnomad_AF_nfe_pass	0	0	94.24	2.6	2.6
MYO15A	17:18063288:T>C	20:25303596:A>G	NM_016239.4:c.9343T>C	NP_057323.3:p.Cys3115Arg	Unknown significance	null	missense_variant	3115	MODERATE	30	MyTH4_domain&MyTH4_domain&MyTH4_domain&MyTH4_domain&MyTH4_domain&MyTH4_domain&MyTH4_domain&MyTH4_domain&MyTH4_domain&MyTH4_domain&MyTH4_domain&MyTH4_domain&MyTH4_domain&MyTH4_domain&MyTH4_domain&MyTH4_domain&MyTH4_domain&MyTH4_domain&MyTH4_domain&MyTH4_domain&MyTH4_domain	0.00645828	gnomad_AF_afr_pass	0	0	97.24	3.6	3.6
MYO15A	17:18064711:T>C	20:25303596:A>G	NM_016239.4:c.9467T>C	NP_057323.3:p.Leu3156Pro	Unknown significance	Deafness, autosomal recessive 3	missense_variant	3156	MODERATE	26.7	MyTH4_domain&MyTH4_domain&MyTH4_domain&MyTH4_domain&MyTH4_domain&MyTH4_domain&MyTH4_domain&MyTH4_domain&MyTH4_domain&MyTH4_domain&MyTH4_domain&MyTH4_domain&MyTH4_domain&MyTH4_domain&MyTH4_domain&MyTH4_domain&MyTH4_domain&MyTH4_domain&MyTH4_domain&MyTH4_domain&MyTH4_domain	0	null	0	0	95.86	4.5	4.5
MYO15A	17:18064723:T>C	20:25303596:A>G	NM_016239.4:c.9479T>C	NP_057323.3:p.Leu3160Pro	Unknown significance	null	missense_variant	3160	MODERATE	26.7	MyTH4_domain&MyTH4_domain&MyTH4_domain&MyTH4_domain&MyTH4_domain&MyTH4_domain&MyTH4_domain&MyTH4_domain&MyTH4_domain&MyTH4_domain&MyTH4_domain&MyTH4_domain&MyTH4_domain&MyTH4_domain&MyTH4_domain&MyTH4_domain&MyTH4_domain&MyTH4_domain&MyTH4_domain&MyTH4_domain&MyTH4_domain	0.00326776	gnomad_AF_sas_pass	0	0	96.65	4.4	4.4
MYO15A	17:18065904:G>C	20:25303596:A>G	NM_016239.4:c.9523G>C	NP_057323.3:p.Ala3175Pro	Unknown significance	null	missense_variant	3175	MODERATE	29.1	MyTH4_domain&MyTH4_domain&MyTH4_domain&MyTH4_domain&MyTH4_domain&MyTH4_domain&MyTH4_domain&MyTH4_domain&MyTH4_domain&MyTH4_domain&MyTH4_domain&MyTH4_domain&MyTH4_domain&MyTH4_domain&MyTH4_domain&MyTH4_domain&MyTH4_domain&MyTH4_domain	0.00290107	gnomad_AF_amr_pass	0	0	96.38	1.8	1.8
MYO15A	17:18065905:C>G	20:25303596:A>G	NM_016239.4:c.9524C>G	NP_057323.3:p.Ala3175Gly	Unknown significance	null	missense_variant	3175	MODERATE	27.9	MyTH4_domain&MyTH4_domain&MyTH4_domain&MyTH4_domain&MyTH4_domain&MyTH4_domain&MyTH4_domain&MyTH4_domain&MyTH4_domain&MyTH4_domain&MyTH4_domain&MyTH4_domain&MyTH4_domain&MyTH4_domain&MyTH4_domain&MyTH4_domain&MyTH4_domain&MyTH4_domain	0	gnomad_AF_afr_pass,gnomad_AF_amr_pass,gnomad_AF_eas_pass,gnomad_AF_nfe_pass,gnomad_AF_sas_pass	0	0	96.38	2.2	2.2
MYO15A	17:18067083:T>G	20:25303596:A>G	NM_016239.4:c.9718T>G	NP_057323.3:p.Cys3240Gly	Unknown significance	null	missense_variant	3240	MODERATE	28.1	FERM_domain&Band_4.1_domain&FERM_domain&Band_4.1_domain&FERM_domain&Band_4.1_domain	0	null	0	0	96.65	2.7	2.7
MYO15A	17:18067093:T>C	20:25303596:A>G	NM_016239.4:c.9728T>C	NP_057323.3:p.Met3243Thr	Unknown significance	null	missense_variant	3243	MODERATE	26.1	FERM_domain&Band_4.1_domain&FERM_domain&Band_4.1_domain&FERM_domain&Band_4.1_domain	0	null	0	0	95.84	1.8	1.8
MYO15A	17:18069759:T>A	20:25303596:A>G	NM_016239.4:c.9872T>A	NP_057323.3:p.Leu3291His	Unknown significance	null	missense_variant	3291	MODERATE	29.2	FERM_domain&Band_4.1_domain&FERM_domain&Band_4.1_domain&FERM_domain&Band_4.1_domain	0	gnomad_AF_afr_pass,gnomad_AF_amr_pass,gnomad_AF_eas_pass,gnomad_AF_nfe_pass,gnomad_AF_sas_pass	0	0	96.03	3.6	3.6
MYO15A	17:18070917:A>C	20:25303596:A>G	NM_016239.4:c.9962A>C	NP_057323.3:p.Tyr3321Ser	Unknown significance	null	missense_variant	3321	MODERATE	29.3	FERM_central_domain&FERM_domain&Band_4.1_domain&FERM_central_domain&FERM_central_domain&FERM_domain&Band_4.1_domain&FERM_central_domain&FERM_central_domain&FERM_domain&Band_4.1_domain&FERM_central_domain&FERM_central_domain	0.000894694	gnomad_AF_nfe_pass	0	0	95.74	3.9	3.9
MYO15A	17:18070917:A>G	20:25303596:A>G	NM_016239.4:c.9962A>G	NP_057323.3:p.Tyr3321Cys	Unknown significance	null	missense_variant	3321	MODERATE	29.2	FERM_central_domain&FERM_domain&Band_4.1_domain&FERM_central_domain&FERM_central_domain&FERM_domain&Band_4.1_domain&FERM_central_domain&FERM_central_domain&FERM_domain&Band_4.1_domain&FERM_central_domain&FERM_central_domain	0.000894694	gnomad_AF_nfe_pass	0	0	95.74	2.6	2.6
MYO15A	17:18070980:T>G	20:25303596:A>G	NM_016239.4:c.10025T>G	NP_057323.3:p.Val3342Gly	Unknown significance	null	missense_variant	3342	MODERATE	29.4	FERM_central_domain&FERM_domain&Band_4.1_domain&FERM_central_domain&FERM_central_domain&FERM_domain&Band_4.1_domain&FERM_central_domain&FERM_central_domain&FERM_domain&Band_4.1_domain&FERM_central_domain&FERM_central_domain	0	null	0	0	94.02	3.3	3.3
MYO15A	17:18070989:T>C	20:25303596:A>G	NM_016239.4:c.10034T>C	NP_057323.3:p.Leu3345Pro	Unknown significance	null	missense_variant	3345	MODERATE	31	FERM_central_domain&FERM_domain&Band_4.1_domain&FERM_central_domain&FERM_central_domain&FERM_domain&Band_4.1_domain&FERM_central_domain&FERM_central_domain&FERM_domain&Band_4.1_domain&FERM_central_domain&FERM_central_domain	0.00648845	gnomad_AF_afr_pass	0	0	96.56	4.6	4.6
MYO15A	17:18075010:T>A	20:25303596:A>G	NM_016239.4:c.10141T>A	NP_057323.3:p.Trp3381Arg	Unknown significance	null	missense_variant	3381	MODERATE	26.7	FERM_central_domain&FERM_domain&Band_4.1_domain&FERM_central_domain&FERM_central_domain&FERM_domain&Band_4.1_domain&FERM_central_domain&FERM_central_domain&FERM_domain&Band_4.1_domain&FERM_central_domain&FERM_central_domain	0	gnomad_AF_afr_pass,gnomad_AF_amr_pass,gnomad_AF_eas_pass,gnomad_AF_nfe_pass,gnomad_AF_sas_pass	0	0	93.94	3.8	3.8
MYO15A	17:18077222:T>G		NM_016239.4:c.10478T>G	NP_057323.3:p.Leu3493Arg	Unknown significance	null	missense_variant	3493	MODERATE	31	FERM_domain&FERM_domain&FERM_domain	0.00290715	gnomad_AF_amr_pass	0	0	92.83	2.9	2.9
		20:25303596:A>G
MYO3A	10:26285447:T>C	20:25303596:A>G	NM_017433.5:c.332T>C	NP_059129.3:p.Leu111Pro	Unknown significance	Deafness, autosomal recessive 30	missense_variant	111	MODERATE	28.3	Protein_kinase_domain&Protein_kinase_domain&Protein_kinase_domain&Protein_kinase_domain&Protein_kinase_domain&Protein_kinase_domain&Protein_kinase_domain&Protein_kinase_domain&Protein_kinase_domain	0	null	0	0	88.84	3.3	3.3
MYO3A	10:26285495:T>A	20:25303596:A>G	NM_017433.5:c.380T>A	NP_059129.3:p.Ile127Asn	Unknown significance	null	missense_variant	127	MODERATE	27.8	Protein_kinase_domain&Protein_kinase_domain&Protein_kinase_domain&Protein_kinase_domain&Protein_kinase_domain&Protein_kinase_domain&Protein_kinase_domain&Protein_kinase_domain&Protein_kinase_domain	0.00326691	gnomad_AF_sas_pass	0	0	96.2	3.2	3.2
MYO3A	10:26285498:C>T	20:25303596:A>G	NM_017433.5:c.383C>T	NP_059129.3:p.Ala128Val	Unknown significance	null	missense_variant	128	MODERATE	29.4	Protein_kinase_domain&Protein_kinase_domain&Protein_kinase_domain&Protein_kinase_domain&Protein_kinase_domain&Protein_kinase_domain&Protein_kinase_domain&Protein_kinase_domain&Protein_kinase_domain	0	null	0	0	96.77	-1.6	1.6
MYO3A	10:26286092:T>A	20:25303596:A>G	NM_017433.5:c.413T>A	NP_059129.3:p.Leu138His	Unknown significance	null	missense_variant	138	MODERATE	27.2	Protein_kinase_domain&Protein_kinase_domain&Protein_kinase_domain&Protein_kinase_domain&Protein_kinase_domain&Protein_kinase_domain&Protein_kinase_domain&Protein_kinase_domain&Protein_kinase_domain	0.0108932	gnomad_AF_eas_pass	0	0	94.2	3.3	3.3
MYO3A	10:26286092:T>C	20:25303596:A>G	NM_017433.5:c.413T>C	NP_059129.3:p.Leu138Pro	Unknown significance	null	missense_variant	138	MODERATE	27.9	Protein_kinase_domain&Protein_kinase_domain&Protein_kinase_domain&Protein_kinase_domain&Protein_kinase_domain&Protein_kinase_domain&Protein_kinase_domain&Protein_kinase_domain&Protein_kinase_domain	0.000881959	gnomad_AF_nfe_pass	0	0	94.2	4.2	4.2
MYO3A	10:26286136:G>C	20:25303596:A>G	NM_017433.5:c.457G>C	NP_059129.3:p.Gly153Arg	Unknown significance	null	missense_variant	153	MODERATE	26.8	Protein_kinase_domain&Protein_kinase_domain&Protein_kinase_domain&Protein_kinase_domain&Protein_kinase_domain&Protein_kinase_domain&Protein_kinase_domain&Protein_kinase_domain&Protein_kinase_domain	0.00980008	gnomad_AF_sas_pass	0	0	86.39	-1.4	1.4
MYO3A	10:26286137:G>T	20:25303596:A>G	NM_017433.5:c.458G>T	NP_059129.3:p.Gly153Val	Unknown significance	null	missense_variant	153	MODERATE	26	Protein_kinase_domain&Protein_kinase_domain&Protein_kinase_domain&Protein_kinase_domain&Protein_kinase_domain&Protein_kinase_domain&Protein_kinase_domain&Protein_kinase_domain&Protein_kinase_domain	0.000881788	gnomad_AF_nfe_pass	0	0	86.39	-2	2
MYO3A	10:26310499:T>G	20:25303596:A>G	NM_017433.5:c.653T>G	NP_059129.3:p.Ile218Ser	Unknown significance	null	missense_variant	218	MODERATE	26.6	Protein_kinase_domain&Protein_kinase_domain&Protein_kinase_domain&Protein_kinase_domain&Protein_kinase_domain&Protein_kinase_domain&Protein_kinase_domain&Protein_kinase_domain&Protein_kinase_domain	0.0097988	gnomad_AF_sas_pass	0	0	96.88	3.6	3.6
MYO3A	10:26357770:T>C	20:25303596:A>G	NM_017433.5:c.1127T>C	NP_059129.3:p.Ile376Thr	Unknown significance	null	missense_variant	376	MODERATE	26.8	Myosin_head&_motor_domain&Myosin_head&_motor_domain&Myosin_head&_motor_domain&Myosin_head&_motor_domain&Class_III_myosin&_motor_domain&Myosin_head&_motor_domain&Myosin_head&_motor_domain&Myosin_head&_motor_domain&Myosin_head&_motor_domain&Class_III_myosin&_motor_domain&Myosin_head&_motor_domain&Myosin_head&_motor_domain&Myosin_head&_motor_domain&Myosin_head&_motor_domain	0.00615309	gnomad_AF_afr_pass	0	0	96.73	4.5	4.5
MYO3A	10:26357772:G>T	20:25303596:A>G	NM_017433.5:c.1129G>T	NP_059129.3:p.Ala377Ser	Unknown significance	null	missense_variant	377	MODERATE	27.6	Myosin_head&_motor_domain&Myosin_head&_motor_domain&Myosin_head&_motor_domain&Myosin_head&_motor_domain&Class_III_myosin&_motor_domain&Myosin_head&_motor_domain&Myosin_head&_motor_domain&Myosin_head&_motor_domain&Myosin_head&_motor_domain&Class_III_myosin&_motor_domain&Myosin_head&_motor_domain&Myosin_head&_motor_domain&Myosin_head&_motor_domain&Myosin_head&_motor_domain	0	null	0	0	96.81	1.8	1.8
MYO3A	10:26359247:T>G	20:25303596:A>G	NM_017433.5:c.1276T>G	NP_059129.3:p.Cys426Gly	Unknown significance	null	missense_variant&splice_region_variant	426	MODERATE	32	Myosin_head&_motor_domain&Myosin_head&_motor_domain&Myosin_head&_motor_domain&Myosin_head&_motor_domain&Class_III_myosin&_motor_domain&Myosin_head&_motor_domain&Myosin_head&_motor_domain&Myosin_head&_motor_domain&Myosin_head&_motor_domain&Class_III_myosin&_motor_domain&Myosin_head&_motor_domain&Myosin_head&_motor_domain&Myosin_head&_motor_domain&Myosin_head&_motor_domain	0.0032699	gnomad_AF_sas_pass	0	0	95.21	3.6	3.6
MYO3A	10:26359248:G>C	20:25303596:A>G	NM_017433.5:c.1277G>C	NP_059129.3:p.Cys426Ser	Unknown significance	null	missense_variant&splice_region_variant	426	MODERATE	32	Myosin_head&_motor_domain&Myosin_head&_motor_domain&Myosin_head&_motor_domain&Myosin_head&_motor_domain&Class_III_myosin&_motor_domain&Myosin_head&_motor_domain&Myosin_head&_motor_domain&Myosin_head&_motor_domain&Myosin_head&_motor_domain&Class_III_myosin&_motor_domain&Myosin_head&_motor_domain&Myosin_head&_motor_domain&Myosin_head&_motor_domain&Myosin_head&_motor_domain	0.0229779	gnomad_AF_afr_pass	0	0	95.21	2.6	2.6
MYO3A	10:26359254:T>G	20:25303596:A>G	NM_017433.5:c.1283T>G	NP_059129.3:p.Val428Gly	Unknown significance	null	missense_variant	428	MODERATE	28.7	Myosin_head&_motor_domain&Myosin_head&_motor_domain&Myosin_head&_motor_domain&Myosin_head&_motor_domain&Class_III_myosin&_motor_domain&Myosin_head&_motor_domain&Myosin_head&_motor_domain&Myosin_head&_motor_domain&Myosin_head&_motor_domain&Class_III_myosin&_motor_domain&Myosin_head&_motor_domain&Myosin_head&_motor_domain&Myosin_head&_motor_domain&Myosin_head&_motor_domain	0	null	0	0	95.23	5.6	5.6
MYO3A	10:26359257:T>C	20:25303596:A>G	NM_017433.5:c.1286T>C	NP_059129.3:p.Ile429Thr	Unknown significance	null	missense_variant	429	MODERATE	28.3	Myosin_head&_motor_domain&Myosin_head&_motor_domain&Myosin_head&_motor_domain&Myosin_head&_motor_domain&Class_III_myosin&_motor_domain&Myosin_head&_motor_domain&Myosin_head&_motor_domain&Myosin_head&_motor_domain&Myosin_head&_motor_domain&Class_III_myosin&_motor_domain&Myosin_head&_motor_domain&Myosin_head&_motor_domain&Myosin_head&_motor_domain&Myosin_head&_motor_domain	0.0108778	gnomad_AF_eas_pass	0	0	94.77	3.6	3.6
MYO3A	10:26377233:T>A	20:25303596:A>G	NM_017433.5:c.1461T>A	NP_059129.3:p.Phe487Leu	Unknown significance	null	missense_variant	487	MODERATE	27.6	Myosin_head&_motor_domain&Myosin_head&_motor_domain&Myosin_head&_motor_domain&Myosin_head&_motor_domain&Class_III_myosin&_motor_domain&Myosin_head&_motor_domain&Myosin_head&_motor_domain&Myosin_head&_motor_domain&Myosin_head&_motor_domain&Class_III_myosin&_motor_domain&Myosin_head&_motor_domain&Myosin_head&_motor_domain&Myosin_head&_motor_domain&Myosin_head&_motor_domain	0.00087991	gnomad_AF_nfe_pass	0	0	91.54	2.3	2.3
MYO3A	10:26385330:T>C	20:25303596:A>G	NM_017433.5:c.1583T>C	NP_059129.3:p.Ile528Thr	Unknown significance	Deafness, autosomal recessive 30	missense_variant	528	MODERATE	26.1	Myosin_head&_motor_domain&Myosin_head&_motor_domain&Myosin_head&_motor_domain&Class_III_myosin&_motor_domain&Myosin_head&_motor_domain&Myosin_head&_motor_domain&Myosin_head&_motor_domain&Class_III_myosin&_motor_domain&Myosin_head&_motor_domain&Myosin_head&_motor_domain&Myosin_head&_motor_domain	0.0114732	gnomad_AF_afr_pass	0	0	97.21	3.6	3.6
MYO3A	10:26385345:A>G	20:25303596:A>G	NM_017433.5:c.1598A>G	NP_059129.3:p.Tyr533Cys	Unknown significance	null	missense_variant	533	MODERATE	26.7	Myosin_head&_motor_domain&Myosin_head&_motor_domain&Myosin_head&_motor_domain&Class_III_myosin&_motor_domain&Myosin_head&_motor_domain&Myosin_head&_motor_domain&Myosin_head&_motor_domain&Class_III_myosin&_motor_domain&Myosin_head&_motor_domain&Myosin_head&_motor_domain&Myosin_head&_motor_domain	0.00327033	gnomad_AF_sas_pass	0	0	94.21	2	2
MYO3A	10:26385565:A>G	20:25303596:A>G	NM_017433.5:c.1730A>G	NP_059129.3:p.Tyr577Cys	Unknown significance	null	missense_variant	577	MODERATE	26.1	Myosin_head&_motor_domain&Myosin_head&_motor_domain&Myosin_head&_motor_domain&Class_III_myosin&_motor_domain&Myosin_head&_motor_domain&Myosin_head&_motor_domain&Myosin_head&_motor_domain&Class_III_myosin&_motor_domain&Myosin_head&_motor_domain&Myosin_head&_motor_domain&Myosin_head&_motor_domain	0.000882208	gnomad_AF_nfe_pass	0	0	96.4	2.9	2.9
MYO3A	10:26409630:T>G	20:25303596:A>G	NM_017433.5:c.1802T>G	NP_059129.3:p.Leu601Arg	Unknown significance	null	missense_variant	601	MODERATE	26.2	Myosin_head&_motor_domain&Myosin_head&_motor_domain&Myosin_head&_motor_domain&Class_III_myosin&_motor_domain&Myosin_head&_motor_domain&Myosin_head&_motor_domain&Myosin_head&_motor_domain&Class_III_myosin&_motor_domain	0.0849396	gnomad_AF_sas_pass	0	0	97.62	4.1	4.1
MYO3A	10:26409636:C>A	20:25303596:A>G	NM_017433.5:c.1808C>A	NP_059129.3:p.Ala603Glu	Unknown significance	null	missense_variant	603	MODERATE	26.2	Myosin_head&_motor_domain&Myosin_head&_motor_domain&Myosin_head&_motor_domain&Class_III_myosin&_motor_domain&Myosin_head&_motor_domain&Myosin_head&_motor_domain&Myosin_head&_motor_domain&Class_III_myosin&_motor_domain	0.00615157	gnomad_AF_afr_pass	0	0	97.41	2.7	2.7
MYO3A	10:26409642:T>G	20:25303596:A>G	NM_017433.5:c.1814T>G	NP_059129.3:p.Leu605Trp	Unknown significance	null	missense_variant	605	MODERATE	29	Myosin_head&_motor_domain&Myosin_head&_motor_domain&Myosin_head&_motor_domain&Class_III_myosin&_motor_domain&Myosin_head&_motor_domain&Myosin_head&_motor_domain&Myosin_head&_motor_domain&Class_III_myosin&_motor_domain	0.00387651	gnomad_AF_nfe_pass	0	0	96.08	1.9	1.9
MYO3A	10:26432525:T>C	20:25303596:A>G	NM_017433.5:c.2411T>C	NP_059129.3:p.Leu804Pro	Unknown significance	null	missense_variant	804	MODERATE	30	Myosin_head&_motor_domain&Myosin_head&_motor_domain&Myosin_head&_motor_domain&Class_III_myosin&_motor_domain&Myosin_head&_motor_domain&Myosin_head&_motor_domain&Myosin_head&_motor_domain&Class_III_myosin&_motor_domain	0.00615157	gnomad_AF_afr_pass	0	0	94.11	4.6	4.6
MYO3A	10:26434381:T>C	20:25303596:A>G	NM_017433.5:c.2423T>C	NP_059129.3:p.Phe808Ser	Unknown significance	null	missense_variant	808	MODERATE	31	Myosin_head&_motor_domain&Myosin_head&_motor_domain&Myosin_head&_motor_domain&Class_III_myosin&_motor_domain&Myosin_head&_motor_domain&Myosin_head&_motor_domain&Myosin_head&_motor_domain&Class_III_myosin&_motor_domain	0.0240655	gnomad_AF_afr_pass	0	0	93.92	3.9	3.9
MYO3A	10:26436365:T>C	20:25303596:A>G	NM_017433.5:c.2512T>C	NP_059129.3:p.Tyr838His	Unknown significance	null	missense_variant	838	MODERATE	28.4	Myosin_head&_motor_domain&Myosin_head&_motor_domain&Myosin_head&_motor_domain&Class_III_myosin&_motor_domain&Myosin_head&_motor_domain&Myosin_head&_motor_domain&Myosin_head&_motor_domain&Class_III_myosin&_motor_domain	0	gnomad_AF_afr_pass,gnomad_AF_sas_pass,gnomad_AF_amr_pass,gnomad_AF_eas_pass,gnomad_AF_nfe_pass	0	0	95.22	2.9	2.9
MYO3A	10:26446297:G>C	20:25303596:A>G	NM_017433.5:c.2852G>C	NP_059129.3:p.Cys951Ser	Unknown significance	null	missense_variant	951	MODERATE	28.6	Myosin_head&_motor_domain&Myosin_head&_motor_domain&Myosin_head&_motor_domain&Class_III_myosin&_motor_domain&Myosin_head&_motor_domain&Myosin_head&_motor_domain&Myosin_head&_motor_domain&Class_III_myosin&_motor_domain	0.0054407	gnomad_AF_eas_pass	0	0	96.14	5	5
MYO3A	10:26446434:T>G	20:25303596:A>G	NM_017433.5:c.2989T>G	NP_059129.3:p.Phe997Val	Unknown significance	null	missense_variant	997	MODERATE	28.2	Myosin_head&_motor_domain&Myosin_head&_motor_domain&Myosin_head&_motor_domain&Class_III_myosin&_motor_domain&Myosin_head&_motor_domain&Myosin_head&_motor_domain&Myosin_head&_motor_domain&Class_III_myosin&_motor_domain	0.00176544	gnomad_AF_nfe_pass	0	0	90.47	2.7	2.7
MYO6	6:76540140:T>C	20:25303596:A>G	NM_001300899.2:c.269T>C	NP_001287828.1:p.Val90Ala	Unknown significance	null	missense_variant	90	MODERATE	26.4	Myosin_head&_motor_domain&Myosin_head&_motor_domain&Myosin_head&_motor_domain&Myosin_head&_motor_domain&Class_VI_myosin&_motor_domain&Myosin_head&_motor_domain&Myosin_head&_motor_domain&Myosin_head&_motor_domain&Myosin_head&_motor_domain&Class_VI_myosin&_motor_domain&Myosin_head&_motor_domain&Myosin_head&_motor_domain&Myosin_head&_motor_domain&Myosin_head&_motor_domain&Class_VI_myosin&_motor_doma…	0.000882831	gnomad_AF_nfe_pass	0	0	86.6	1.9	1.9
MYO6	6:76540251:T>C	20:25303596:A>G	NM_001300899.2:c.380T>C	NP_001287828.1:p.Val127Ala	Unknown significance	null	missense_variant	127	MODERATE	27.1	Myosin_head&_motor_domain&Myosin_head&_motor_domain&Myosin_head&_motor_domain&Class_VI_myosin&_motor_domain&Myosin_head&_motor_domain&Myosin_head&_motor_domain&Myosin_head&_motor_domain&Class_VI_myosin&_motor_domain&Myosin_head&_motor_domain&Myosin_head&_motor_domain&Myosin_head&_motor_domain&Class_VI_myosin&_motor_domain	0	gnomad_AF_afr_pass,gnomad_AF_amr_pass,gnomad_AF_eas_pass,gnomad_AF_nfe_pass,gnomad_AF_sas_pass	0	0	95.75	2.9	2.9
MYO6	6:76540260:T>C	20:25303596:A>G	NM_001300899.2:c.389T>C	NP_001287828.1:p.Ile130Thr	Unknown significance	null	missense_variant&splice_region_variant	130	MODERATE	28.3	Myosin_head&_motor_domain&Myosin_head&_motor_domain&Myosin_head&_motor_domain&Class_VI_myosin&_motor_domain&Myosin_head&_motor_domain&Myosin_head&_motor_domain&Myosin_head&_motor_domain&Class_VI_myosin&_motor_domain&Myosin_head&_motor_domain&Myosin_head&_motor_domain&Myosin_head&_motor_domain&Class_VI_myosin&_motor_domain	0.000882441	gnomad_AF_nfe_pass	0	0	94.86	3.3	3.3
MYO6	6:76566945:T>C	20:25303596:A>G	NM_001300899.2:c.1355T>C	NP_001287828.1:p.Ile452Thr	Unknown significance	null	missense_variant	452	MODERATE	26.5	Myosin_head&_motor_domain&Myosin_head&_motor_domain&Myosin_head&_motor_domain&Myosin_head&_motor_domain&Class_VI_myosin&_motor_domain&Myosin_head&_motor_domain&Myosin_head&_motor_domain&Myosin_head&_motor_domain&Myosin_head&_motor_domain&Class_VI_myosin&_motor_domain&Myosin_head&_motor_domain&Myosin_head&_motor_domain&Myosin_head&_motor_domain&Myosin_head&_motor_domain&Class_VI_myosin&_motor_doma…	0.00088008	gnomad_AF_nfe_pass	0	0	95.29	4.1	4.1
MYO6	6:76576704:T>C	20:25303596:A>G	NM_001300899.2:c.1826T>C	NP_001287828.1:p.Ile609Thr	Unknown significance	null	missense_variant	609	MODERATE	25.9	Myosin_head&_motor_domain&Myosin_head&_motor_domain&Myosin_head&_motor_domain&Class_VI_myosin&_motor_domain&Myosin_head&_motor_domain&Myosin_head&_motor_domain&Myosin_head&_motor_domain&Class_VI_myosin&_motor_domain&Myosin_head&_motor_domain&Myosin_head&_motor_domain&Myosin_head&_motor_domain&Class_VI_myosin&_motor_domain	0.000880065	gnomad_AF_nfe_pass	0	0	87.33	2.7	2.7
MYO6	6:76527320:G>T	20:25303596:A>G	NM_001368865.1:c.56G>T	NP_001355794.1:p.Gly19Val	Unknown significance	null	missense_variant	19	MODERATE	27.1	Myosin&_N-terminal&_SH3-like&Myosin&_N-terminal&_SH3-like&Myosin&_N-terminal&_SH3-like	0.00175833	gnomad_AF_nfe_pass	0	0	89.98	-1.5	1.5
MYO6	6:76532566:A>T	20:25303596:A>G	NM_001368865.1:c.185A>T	NP_001355794.1:p.Asn62Ile	Unknown significance	null	missense_variant&splice_region_variant	62	MODERATE	32	Myosin_head&_motor_domain&Myosin_head&_motor_domain&Myosin_head&_motor_domain&Myosin_head&_motor_domain&Myosin_head&_motor_domain&Myosin_head&_motor_domain&Myosin_head&_motor_domain&Myosin_head&_motor_domain&Myosin_head&_motor_domain	0.000880375	gnomad_AF_nfe_pass	0	0	86.18	-3.3	3.3
MYO6	6:76538287:T>A	20:25303596:A>G	NM_001368865.1:c.218T>A	NP_001355794.1:p.Leu73Gln	Unknown significance	null	missense_variant	73	MODERATE	27.1	Myosin_head&_motor_domain&Myosin_head&_motor_domain&Myosin_head&_motor_domain&Class_VI_myosin&_motor_domain&Myosin_head&_motor_domain&Myosin_head&_motor_domain&Myosin_head&_motor_domain&Class_VI_myosin&_motor_domain&Myosin_head&_motor_domain&Myosin_head&_motor_domain&Myosin_head&_motor_domain&Class_VI_myosin&_motor_domain	0.0114732	gnomad_AF_afr_pass	0	0	90.74	3.6	3.6
MYO6	6:76540262:G>C	20:25303596:A>G	NM_001368865.1:c.391G>C	NP_001355794.1:p.Ala131Pro	Unknown significance	null	missense_variant&splice_region_variant	131	MODERATE	33	Myosin_head&_motor_domain&Myosin_head&_motor_domain&Myosin_head&_motor_domain&Class_VI_myosin&_motor_domain&Myosin_head&_motor_domain&Myosin_head&_motor_domain&Myosin_head&_motor_domain&Class_VI_myosin&_motor_domain&Myosin_head&_motor_domain&Myosin_head&_motor_domain&Myosin_head&_motor_domain&Class_VI_myosin&_motor_domain	0.00327654	gnomad_AF_sas_pass	0	0	95.65	1.9	1.9
MYO6	6:76542580:T>G	20:25303596:A>G	NM_001368865.1:c.413T>G	NP_001355794.1:p.Met138Arg	Unknown significance	null	missense_variant	138	MODERATE	27.1	Myosin_head&_motor_domain&Myosin_head&_motor_domain&Myosin_head&_motor_domain&Class_VI_myosin&_motor_domain&Myosin_head&_motor_domain&Myosin_head&_motor_domain&Myosin_head&_motor_domain&Class_VI_myosin&_motor_domain&Myosin_head&_motor_domain&Myosin_head&_motor_domain&Myosin_head&_motor_domain&Class_VI_myosin&_motor_domain	0.000879709	gnomad_AF_nfe_pass	0	0	93.3	2.4	2.4
MYO6	6:76545620:A>G	20:25303596:A>G	NM_001368865.1:c.500A>G	NP_001355794.1:p.Tyr167Cys	Unknown significance	null	missense_variant&splice_region_variant	167	MODERATE	26.4	Myosin_head&_motor_domain&Myosin_head&_motor_domain&Myosin_head&_motor_domain&Myosin_head&_motor_domain&Class_VI_myosin&_motor_domain&Myosin_head&_motor_domain&Myosin_head&_motor_domain&Myosin_head&_motor_domain&Myosin_head&_motor_domain&Class_VI_myosin&_motor_domain&Myosin_head&_motor_domain&Myosin_head&_motor_domain&Myosin_head&_motor_domain&Myosin_head&_motor_domain&Class_VI_myosin&_motor_doma…	0	gnomad_AF_afr_pass,gnomad_AF_amr_pass,gnomad_AF_eas_pass,gnomad_AF_nfe_pass,gnomad_AF_sas_pass	0	0	91.66	3.5	3.5
MYO6	6:76550319:G>C	20:25303596:A>G	NM_001368865.1:c.571G>C	NP_001355794.1:p.Ala191Pro	Unknown significance	null	missense_variant	191	MODERATE	31	Myosin_head&_motor_domain&Myosin_head&_motor_domain&Myosin_head&_motor_domain&Myosin_head&_motor_domain&Class_VI_myosin&_motor_domain&Myosin_head&_motor_domain&Myosin_head&_motor_domain&Myosin_head&_motor_domain&Myosin_head&_motor_domain&Class_VI_myosin&_motor_domain&Myosin_head&_motor_domain&Myosin_head&_motor_domain&Myosin_head&_motor_domain&Myosin_head&_motor_domain&Class_VI_myosin&_motor_doma…	0.000880778	gnomad_AF_nfe_pass	0	0	95.07	1.8	1.8
MYO6	6:76566873:A>G	20:25303596:A>G	NM_001368865.1:c.1283A>G	NP_001355794.1:p.Tyr428Cys	Unknown significance	null	missense_variant	428	MODERATE	26.1	Myosin_head&_motor_domain&Myosin_head&_motor_domain&Myosin_head&_motor_domain&Class_VI_myosin&_motor_domain&Myosin_head&_motor_domain&Myosin_head&_motor_domain&Myosin_head&_motor_domain&Class_VI_myosin&_motor_domain&Myosin_head&_motor_domain&Myosin_head&_motor_domain&Myosin_head&_motor_domain&Class_VI_myosin&_motor_domain	0.00289118	gnomad_AF_amr_pass	0	0	94.92	4.2	4.2
MYO6	6:76566960:T>C	20:25303596:A>G	NM_001368865.1:c.1370T>C	NP_001355794.1:p.Ile457Thr	Unknown significance	null	missense_variant	457	MODERATE	27.3	Myosin_head&_motor_domain&Myosin_head&_motor_domain&Myosin_head&_motor_domain&Myosin_head&_motor_domain&Class_VI_myosin&_motor_domain&Myosin_head&_motor_domain&Myosin_head&_motor_domain&Myosin_head&_motor_domain&Myosin_head&_motor_domain&Class_VI_myosin&_motor_domain&Myosin_head&_motor_domain&Myosin_head&_motor_domain&Myosin_head&_motor_domain&Myosin_head&_motor_domain&Class_VI_myosin&_motor_doma…	0.00653595	gnomad_AF_sas_pass	0	0	85.18	3.4	3.4
MYO6	6:76568661:A>G	20:25303596:A>G	NM_001368865.1:c.1424A>G	NP_001355794.1:p.Tyr475Cys	Unknown significance	null	missense_variant	475	MODERATE	28.7	Myosin_head&_motor_domain&Myosin_head&_motor_domain&Myosin_head&_motor_domain&Myosin_head&_motor_domain&Class_VI_myosin&_motor_domain&Myosin_head&_motor_domain&Myosin_head&_motor_domain&Myosin_head&_motor_domain&Myosin_head&_motor_domain&Class_VI_myosin&_motor_domain&Myosin_head&_motor_domain&Myosin_head&_motor_domain&Myosin_head&_motor_domain&Myosin_head&_motor_domain&Class_VI_myosin&_motor_doma…	0.0029107	gnomad_AF_amr_pass	0	0	94.58	3.3	3.3
MYO6	6:76568688:T>G	20:25303596:A>G	NM_001368865.1:c.1451T>G	NP_001355794.1:p.Phe484Cys	Unknown significance	null	missense_variant	484	MODERATE	29.7	Myosin_head&_motor_domain&Myosin_head&_motor_domain&Myosin_head&_motor_domain&Class_VI_myosin&_motor_domain&Myosin_head&_motor_domain&Myosin_head&_motor_domain&Myosin_head&_motor_domain&Class_VI_myosin&_motor_domain&Myosin_head&_motor_domain&Myosin_head&_motor_domain&Myosin_head&_motor_domain&Class_VI_myosin&_motor_domain	0.0145645	gnomad_AF_amr_pass	0	0	93.7	4.1	4.1
MYO6	6:76572394:T>G	20:25303596:A>G	NM_001368865.1:c.1628T>G	NP_001355794.1:p.Phe543Cys	Unknown significance	null	missense_variant	543	MODERATE	29.1	Myosin_head&_motor_domain&Myosin_head&_motor_domain&Myosin_head&_motor_domain&Class_VI_myosin&_motor_domain&Myosin_head&_motor_domain&Myosin_head&_motor_domain&Myosin_head&_motor_domain&Class_VI_myosin&_motor_domain&Myosin_head&_motor_domain&Myosin_head&_motor_domain&Myosin_head&_motor_domain&Class_VI_myosin&_motor_domain	0.0123047	gnomad_AF_afr_pass	0	0	95.63	3.6	3.6
MYO6	6:76580380:T>C	20:25303596:A>G	NM_001368865.1:c.1961T>C	NP_001355794.1:p.Leu654Pro	Unknown significance	null	missense_variant	654	MODERATE	30	Myosin_head&_motor_domain&Myosin_head&_motor_domain&Myosin_head&_motor_domain&Class_VI_myosin&_motor_domain&Myosin_head&_motor_domain&Myosin_head&_motor_domain&Myosin_head&_motor_domain&Class_VI_myosin&_motor_domain&Myosin_head&_motor_domain&Myosin_head&_motor_domain&Myosin_head&_motor_domain&Class_VI_myosin&_motor_domain	0.000881928	gnomad_AF_nfe_pass	0	0	90.49	4.8	4.8
MYO6	6:76580383:T>G	20:25303596:A>G	NM_001368865.1:c.1964T>G	NP_001355794.1:p.Leu655Arg	Unknown significance	null	missense_variant	655	MODERATE	31	Myosin_head&_motor_domain&Myosin_head&_motor_domain&Myosin_head&_motor_domain&Class_VI_myosin&_motor_domain&Myosin_head&_motor_domain&Myosin_head&_motor_domain&Myosin_head&_motor_domain&Class_VI_myosin&_motor_domain&Myosin_head&_motor_domain&Myosin_head&_motor_domain&Myosin_head&_motor_domain&Class_VI_myosin&_motor_domain	0.000881788	gnomad_AF_nfe_pass	0	0	92.55	2.3	2.3
MYO6	6:76582934:T>G	20:25303596:A>G	NM_001368865.1:c.1994T>G	NP_001355794.1:p.Phe665Cys	Unknown significance	null	missense_variant	665	MODERATE	25.9	Myosin_head&_motor_domain&Myosin_head&_motor_domain&Myosin_head&_motor_domain&Class_VI_myosin&_motor_domain&Myosin_head&_motor_domain&Myosin_head&_motor_domain&Myosin_head&_motor_domain&Class_VI_myosin&_motor_domain&Myosin_head&_motor_domain&Myosin_head&_motor_domain&Myosin_head&_motor_domain&Class_VI_myosin&_motor_domain	0.00289251	gnomad_AF_amr_pass	0	0	95.54	4.2	4.2
MYO6	6:76582985:G>T	20:25303596:A>G	NM_001368865.1:c.2045G>T	NP_001355794.1:p.Gly682Val	Unknown significance	null	missense_variant	682	MODERATE	27.6	Myosin_head&_motor_domain&Myosin_head&_motor_domain&Myosin_head&_motor_domain&Class_VI_myosin&_motor_domain&Myosin_head&_motor_domain&Myosin_head&_motor_domain&Myosin_head&_motor_domain&Class_VI_myosin&_motor_domain&Myosin_head&_motor_domain&Myosin_head&_motor_domain&Myosin_head&_motor_domain&Class_VI_myosin&_motor_domain	0.0144617	gnomad_AF_amr_pass	0	0	91.96	-1.8	1.8
MYO6	6:76623929:T>G	20:25303596:A>G	NM_001368865.1:c.3616T>G	NP_001355794.1:p.Phe1206Val	Unknown significance	null	missense_variant	1206	MODERATE	26.6	Myosin_VI&_cargo_binding_domain&Myosin_VI&_cargo_binding_domain&Myosin_VI&_cargo_binding_domain	0.0114863	gnomad_AF_afr_pass	0	0	89.7	3.4	3.4
MYO7A	11:76853764:G>A	20:25303596:A>G	NM_000260.4:c.28G>A	NP_000251.3:p.Val10Met	Unknown significance	null	missense_variant	10	MODERATE	27.1	null	0	null	0	0	83.53	1.8	1.8
MYO7A	11:76853809:G>T	20:25303596:A>G	NM_000260.4:c.73G>T	NP_000251.3:p.Gly25Trp	Unknown significance	null	missense_variant	25	MODERATE	28.7	null	0.000900511	gnomad_AF_nfe_pass	0	0	82.69	-1.9	1.9
MYO7A	11:76853849:T>G	20:25303596:A>G	NM_000260.4:c.113T>G	NP_000251.3:p.Val38Gly	Unknown significance	null	missense_variant	38	MODERATE	29.9	null	0	null	0	0	83.38	5	5
MYO7A	11:76867068:T>C	20:25303596:A>G	NM_000260.4:c.401T>C	NP_000251.3:p.Ile134Thr	Unknown significance	null	missense_variant	134	MODERATE	26.1	Myosin_head&_motor_domain&Myosin_head&_motor_domain&Myosin_head&_motor_domain&Class_VII_myosin&_motor_domain&Myosin_head&_motor_domain&Myosin_head&_motor_domain&Myosin_head&_motor_domain&Class_VII_myosin&_motor_domain	0	null	0	0	90.81	3.1	3.1
MYO7A	11:76867810:C>G	20:25303596:A>G	NM_000260.4:c.575C>G	NP_000251.3:p.Ala192Gly	Unknown significance	null	missense_variant	192	MODERATE	31	Myosin_head&_motor_domain&Myosin_head&_motor_domain&Myosin_head&_motor_domain&Class_VII_myosin&_motor_domain&Myosin_head&_motor_domain&Myosin_head&_motor_domain&Myosin_head&_motor_domain&Class_VII_myosin&_motor_domain	0.00177026	gnomad_AF_nfe_pass	0	0	86.26	1.9	1.9
MYO7A	11:76868343:T>A	20:25303596:A>G	NM_000260.4:c.754T>A	NP_000251.3:p.Tyr252Asn	Unknown significance	null	missense_variant	252	MODERATE	26	Myosin_head&_motor_domain&Myosin_head&_motor_domain&Myosin_head&_motor_domain&Class_VII_myosin&_motor_domain&Myosin_head&_motor_domain&Myosin_head&_motor_domain&Myosin_head&_motor_domain&Class_VII_myosin&_motor_domain	0.00565291	gnomad_AF_eas_pass	0	0	93.31	4.7	4.7
MYO7A	11:76868359:G>T	20:25303596:A>G	NM_000260.4:c.770G>T	NP_000251.3:p.Cys257Phe	Unknown significance	null	missense_variant	257	MODERATE	27.8	Myosin_head&_motor_domain&Myosin_head&_motor_domain&Myosin_head&_motor_domain&Class_VII_myosin&_motor_domain&Myosin_head&_motor_domain&Myosin_head&_motor_domain&Myosin_head&_motor_domain&Class_VII_myosin&_motor_domain	0	null	0	0	89.64	-1.4	1.4
MYO7A	11:76868428:A>G	20:25303596:A>G	NM_000260.4:c.839A>G	NP_000251.3:p.Tyr280Cys	Unknown significance	null	missense_variant	280	MODERATE	28.6	Myosin_head&_motor_domain&Myosin_head&_motor_domain&Myosin_head&_motor_domain&Class_VII_myosin&_motor_domain&Myosin_head&_motor_domain&Myosin_head&_motor_domain&Myosin_head&_motor_domain&Class_VII_myosin&_motor_domain	0.00471849	gnomad_AF_nfe_pass	0	0	90.29	3.4	3.4
MYO7A	11:76872023:T>C	20:25303596:A>G	NM_000260.4:c.1205T>C	NP_000251.3:p.Ile402Thr	Unknown significance	null	missense_variant	402	MODERATE	25.8	Myosin_head&_motor_domain&Myosin_head&_motor_domain&Myosin_head&_motor_domain&Class_VII_myosin&_motor_domain&Myosin_head&_motor_domain&Myosin_head&_motor_domain&Myosin_head&_motor_domain&Class_VII_myosin&_motor_domain	0	null	0	0	90.67	3.5	3.5
MYO7A	11:76872119:G>A	20:25303596:A>G	NM_000260.4:c.1301G>A	NP_000251.3:p.Gly434Asp	Unknown significance	null	missense_variant	434	MODERATE	28.5	Myosin_head&_motor_domain&Myosin_head&_motor_domain&Myosin_head&_motor_domain&Myosin_head&_motor_domain&Class_VII_myosin&_motor_domain&Myosin_head&_motor_domain&Myosin_head&_motor_domain&Myosin_head&_motor_domain&Myosin_head&_motor_domain&Class_VII_myosin&_motor_domain	0.0111284	gnomad_AF_eas_pass	0	0	91.18	1.9	1.9
MYO7A	11:76873179:T>C	20:25303596:A>G	NM_000260.4:c.1357T>C	NP_000251.3:p.Cys453Arg	Unknown significance	null	missense_variant	453	MODERATE	27.2	Myosin_head&_motor_domain&Myosin_head&_motor_domain&Myosin_head&_motor_domain&Myosin_head&_motor_domain&Class_VII_myosin&_motor_domain&Myosin_head&_motor_domain&Myosin_head&_motor_domain&Myosin_head&_motor_domain&Myosin_head&_motor_domain&Class_VII_myosin&_motor_domain	0	null	0	0	86.25	3.5	3.5
MYO7A	11:76873180:G>A	20:25303596:A>G	NM_000260.4:c.1358G>A	NP_000251.3:p.Cys453Tyr	Unknown significance	Usher syndrome type 1; Deafness, autosomal dominant 11; Deafness, autosomal recessive 2	missense_variant	453	MODERATE	27.8	Myosin_head&_motor_domain&Myosin_head&_motor_domain&Myosin_head&_motor_domain&Myosin_head&_motor_domain&Class_VII_myosin&_motor_domain&Myosin_head&_motor_domain&Myosin_head&_motor_domain&Myosin_head&_motor_domain&Myosin_head&_motor_domain&Class_VII_myosin&_motor_domain	0.00419597	gnomad_AF_nfe_pass	0	0	86.25	2	2
MYO7A	11:76873231:T>G	20:25303596:A>G	NM_000260.4:c.1409T>G	NP_000251.3:p.Phe470Cys	Unknown significance	null	missense_variant	470	MODERATE	28.9	Myosin_head&_motor_domain&Myosin_head&_motor_domain&Myosin_head&_motor_domain&Class_VII_myosin&_motor_domain&Myosin_head&_motor_domain&Myosin_head&_motor_domain&Myosin_head&_motor_domain&Class_VII_myosin&_motor_domain	0	null	0	0	79.42	3.9	3.9
MYO7A	11:76873318:T>C	20:25303596:A>G	NM_000260.4:c.1496T>C	NP_000251.3:p.Ile499Thr	Unknown significance	Deafness, autosomal recessive 2; Usher syndrome type 1	missense_variant	499	MODERATE	26.2	Myosin_head&_motor_domain&Myosin_head&_motor_domain&Myosin_head&_motor_domain&Myosin_head&_motor_domain&Class_VII_myosin&_motor_domain&Myosin_head&_motor_domain&Myosin_head&_motor_domain&Myosin_head&_motor_domain&Myosin_head&_motor_domain&Class_VII_myosin&_motor_domain	0	null	0	0	89.29	3.3	3.3
MYO7A	11:76873993:G>T	20:25303596:A>G	NM_000260.4:c.1649G>T	NP_000251.3:p.Gly550Val	Unknown significance	null	missense_variant	550	MODERATE	26.1	Myosin_head&_motor_domain&Myosin_head&_motor_domain&Myosin_head&_motor_domain&Class_VII_myosin&_motor_domain&Myosin_head&_motor_domain&Myosin_head&_motor_domain&Myosin_head&_motor_domain&Class_VII_myosin&_motor_domain	0.000884752	gnomad_AF_nfe_pass	0	0	89.82	-2.8	2.8
MYO7A	11:76877104:T>G	20:25303596:A>G	NM_000260.4:c.1693T>G	NP_000251.3:p.Phe565Val	Unknown significance	null	missense_variant&splice_region_variant	565	MODERATE	28.1	Myosin_head&_motor_domain&Myosin_head&_motor_domain&Myosin_head&_motor_domain&Class_VII_myosin&_motor_domain&Myosin_head&_motor_domain&Myosin_head&_motor_domain&Myosin_head&_motor_domain&Class_VII_myosin&_motor_domain	0.00654022	gnomad_AF_afr_pass	0	0	84	2.7	2.7
MYO7A	11:76883870:T>C	20:25303596:A>G	NM_000260.4:c.1874T>C	NP_000251.3:p.Leu625Pro	Unknown significance	null	missense_variant	625	MODERATE	28.3	Myosin_head&_motor_domain&Myosin_head&_motor_domain&Myosin_head&_motor_domain&Class_VII_myosin&_motor_domain&Myosin_head&_motor_domain&Myosin_head&_motor_domain&Myosin_head&_motor_domain&Class_VII_myosin&_motor_domain	0.00162359	gnomad_AF_nfe_pass	0	0	85.25	4.5	4.5
MYO7A	11:76886436:T>G	20:25303596:A>G	NM_000260.4:c.2113T>G	NP_000251.3:p.Cys705Gly	Unknown significance	null	missense_variant	705	MODERATE	26.7	Myosin_head&_motor_domain&Myosin_head&_motor_domain&Myosin_head&_motor_domain&Class_VII_myosin&_motor_domain&Myosin_head&_motor_domain&Myosin_head&_motor_domain&Myosin_head&_motor_domain&Class_VII_myosin&_motor_domain&Myosin_head&_motor_domain&Myosin_head&_motor_domain	0.00646329	gnomad_AF_afr_pass	0	0	85.66	3.3	3.3
MYO7A	11:76900394:A>G	20:25303596:A>G	NM_000260.4:c.3509A>G	NP_000251.3:p.Glu1170Gly	Unknown significance	null	missense_variant	1170	MODERATE	28.8	MyTH4_domain&MyTH4_domain&MyTH4_domain&MyTH4_domain&MyTH4_domain&MyTH4_domain	0.00289838	gnomad_AF_amr_pass	0	0	93.28	1.9	1.9
MYO7A	11:76900412:G>T	20:25303596:A>G	NM_000260.4:c.3527G>T	NP_000251.3:p.Ser1176Ile	Unknown significance	null	missense_variant	1176	MODERATE	28.4	MyTH4_domain&MyTH4_domain&MyTH4_domain&MyTH4_domain&MyTH4_domain&MyTH4_domain	0.000886478	gnomad_AF_nfe_pass	0	0	91.14	-3.3	3.3
MYO7A	11:76900472:C>A	20:25303596:A>G	NM_000260.4:c.3587C>A	NP_000251.3:p.Ser1196Tyr	Unknown significance	null	missense_variant	1196	MODERATE	28.4	MyTH4_domain&MyTH4_domain&MyTH4_domain&MyTH4_domain&MyTH4_domain&MyTH4_domain	0	null	0	0	85.61	-2.3	2.3
MYO7A	11:76900472:C>G	20:25303596:A>G	NM_000260.4:c.3587C>G	NP_000251.3:p.Ser1196Cys	Unknown significance	null	missense_variant	1196	MODERATE	28.3	MyTH4_domain&MyTH4_domain&MyTH4_domain&MyTH4_domain&MyTH4_domain&MyTH4_domain	0.00653552	gnomad_AF_sas_pass	0	0	85.61	-2	2
MYO7A	11:76900472:C>T	20:25303596:A>G	NM_000260.4:c.3587C>T	NP_000251.3:p.Ser1196Phe	Unknown significance	null	missense_variant	1196	MODERATE	29.5	MyTH4_domain&MyTH4_domain&MyTH4_domain&MyTH4_domain&MyTH4_domain&MyTH4_domain	0.000885316	gnomad_AF_nfe_pass	0	0	85.61	-2.9	2.9
MYO7A	11:76900478:G>C	20:25303596:A>G	NM_000260.4:c.3593G>C	NP_000251.3:p.Cys1198Ser	Unknown significance	null	missense_variant	1198	MODERATE	28	MyTH4_domain&MyTH4_domain&MyTH4_domain&MyTH4_domain&MyTH4_domain&MyTH4_domain	0.000885473	gnomad_AF_nfe_pass	0	0	88.69	3.4	3.4
MYO7A	11:76901114:G>C	20:25303596:A>G	NM_000260.4:c.3680G>C	NP_000251.3:p.Cys1227Ser	Unknown significance	null	missense_variant	1227	MODERATE	28	MyTH4_domain&MyTH4_domain&MyTH4_domain&MyTH4_domain&MyTH4_domain&MyTH4_domain	0	null	0	0	83.25	3.4	3.4
MYO7A	11:76901775:G>A	20:25303596:A>G	NM_000260.4:c.3784G>A	NP_000251.3:p.Val1262Met	Unknown significance	null	missense_variant	1262	MODERATE	27.8	FERM_domain&Band_4.1_domain&FERM_domain&Band_4.1_domain	0.0153046	gnomad_AF_afr_pass	0	0	83.85	1.8	1.8
MYO7A	11:76903283:T>G	20:25303596:A>G	NM_000260.4:c.4112T>G	NP_000251.3:p.Val1371Gly	Unknown significance	null	missense_variant	1371	MODERATE	28.3	FERM_domain&Band_4.1_domain&FERM_central_domain&FERM_domain&Band_4.1_domain&FERM_central_domain	0	null	0	0	86.81	3.9	3.9
MYO7A	11:76908587:C>A	20:25303596:A>G	NM_000260.4:c.4385C>A	NP_000251.3:p.Ala1462Asp	Unknown significance	Retinal dystrophy	missense_variant	1462	MODERATE	29.6	FERM_domain&Band_4.1_domain&FERM_central_domain&FERM_domain&Band_4.1_domain&FERM_central_domain	0	null	0	0	84.8	2.1	2.1
MYO7A	11:76909591:T>C	20:25303596:A>G	NM_000260.4:c.4493T>C	NP_000251.3:p.Val1498Ala	Unknown significance	null	missense_variant	1498	MODERATE	26.9	FERM_domain&FERM_domain	0	null	0	0	89.79	3.1	3.1
MYO7A	11:76912625:T>C	20:25303596:A>G	NM_000260.4:c.4985T>C	NP_000251.3:p.Phe1662Ser	Unknown significance	null	missense_variant	1662	MODERATE	29	SH3_domain&SH3_domain&SH3_domain&SH3_domain	0	null	0	0	83.08	5.2	5.2
MYO7A	11:76916533:T>G	20:25303596:A>G	NM_000260.4:c.5507T>G	NP_000251.3:p.Leu1836Arg	Unknown significance	null	missense_variant	1836	MODERATE	28.9	MyTH4_domain&MyTH4_domain&MyTH4_domain&MyTH4_domain&MyTH4_domain&MyTH4_domain	0	null	0	0	94.12	4.4	4.4
MYO7A	11:76924034:T>C	20:25303596:A>G	NM_000260.4:c.6392T>C	NP_000251.3:p.Ile2131Thr	Unknown significance	null	missense_variant	2131	MODERATE	26.7	FERM_domain&FERM_domain	0.00203815	gnomad_AF_nfe_pass	0	0	92.22	4	4
MYO7A	11:76924972:T>C	20:25303596:A>G	NM_000260.4:c.6506T>C	NP_000251.3:p.Ile2169Thr	Unknown significance	null	missense_variant	2169	MODERATE	27.8	FERM_domain&FERM_domain	0	null	0	0	83.86	3.1	3.1
MYO7A	11:76903271:T>C	20:25303596:A>G	NM_001127180.2:c.4100T>C	NP_001120652.1:p.Ile1367Thr	Unknown significance	null	missense_variant	1367	MODERATE	26.2	FERM_domain&Band_4.1_domain&FERM_central_domain&FERM_domain&Band_4.1_domain&FERM_central_domain	0.00177013	gnomad_AF_nfe_pass	0	0	90.23	2.7	2.7
NARS2	11:78147783:A>G	20:25303596:A>G	NM_024678.6:c.1367T>C	NP_078954.4:p.Ile456Thr	Unknown significance	null	missense_variant	456	MODERATE	28.2	Aminoacyl-tRNA_synthetase&_class_II_(D/K/N)&Aminoacyl-tRNA_synthetase&_class_II	0.00648004	gnomad_AF_nfe_pass	0	0	98.05	2.9	2.9
NARS2	11:78147858:T>C	20:25303596:A>G	NM_024678.6:c.1292A>G	NP_078954.4:p.Tyr431Cys	Unknown significance	null	missense_variant&splice_region_variant	431	MODERATE	29.2	Aminoacyl-tRNA_synthetase&_class_II_(D/K/N)&Aminoacyl-tRNA_synthetase&_class_II	0.00544781	gnomad_AF_eas_pass	0	0	94.9	3.3	3.3
NARS2	11:78147859:A>G	20:25303596:A>G	NM_024678.6:c.1291T>C	NP_078954.4:p.Tyr431His	Unknown significance	null	missense_variant&splice_region_variant	431	MODERATE	32	Aminoacyl-tRNA_synthetase&_class_II_(D/K/N)&Aminoacyl-tRNA_synthetase&_class_II	0.00936096	gnomad_AF_nfe_pass	0	0	94.9	2.4	2.4
NARS2	11:78154785:A>G	20:25303596:A>G	NM_024678.6:c.1184T>C	NP_078954.4:p.Leu395Pro	Unknown significance	null	missense_variant	395	MODERATE	30	Aminoacyl-tRNA_synthetase&_class_II_(D/K/N)&Aminoacyl-tRNA_synthetase&_class_II	0.00263936	gnomad_AF_nfe_pass	0	0	98.58	3.8	3.8
NARS2	11:78180351:T>C	20:25303596:A>G	NM_024678.6:c.968A>G	NP_078954.4:p.Tyr323Cys	Unknown significance	null	missense_variant	323	MODERATE	25.9	Aminoacyl-tRNA_synthetase&_class_II_(D/K/N)&Aminoacyl-tRNA_synthetase&_class_II	0.00578469	gnomad_AF_amr_pass	0	0	98.12	2.9	2.9
NARS2	11:78282446:A>G	20:25303596:A>G	NM_024678.6:c.185T>C	NP_078954.4:p.Leu62Pro	Unknown significance	null	missense_variant	62	MODERATE	27.9	OB-fold_nucleic_acid_binding_domain&_AA-tRNA_synthetase-type&OB-fold_nucleic_acid_binding_domain&_AA-tRNA_synthetase-type	0.00543833	gnomad_AF_eas_pass	0	0	97.43	4.4	4.4
NF2	22:30000064:T>C	20:25303596:A>G	NM_000268.3:c.77T>C	NP_000259.1:p.Ile26Thr	Unknown significance	null	missense_variant	26	MODERATE	27.5	FERM_domain&Band_4.1_domain&FERM_domain&Band_4.1_domain&FERM_domain&Band_4.1_domain&FERM_domain&Band_4.1_domain&FERM_domain&Band_4.1_domain&FERM_domain&Band_4.1_domain&FERM_domain&Band_4.1_domain&FERM_domain&Band_4.1_domain	0	null	0	0	98.06	3.4	3.4
NF2	22:30035119:T>G	20:25303596:A>G	NM_000268.3:c.281T>G	NP_000259.1:p.Phe94Cys	Unknown significance	Hereditary cancer-predisposing syndrome	missense_variant	94	MODERATE	31	FERM_conserved_site&FERM_domain&Band_4.1_domain&FERM_conserved_site&FERM_domain&Band_4.1_domain&FERM_conserved_site&FERM_domain&Band_4.1_domain&FERM_domain&Band_4.1_domain&FERM_conserved_site&FERM_domain&Band_4.1_domain	0	null	0	0	97.77	3.1	3.1
NF2	22:30038225:G>C	20:25303596:A>G	NM_000268.3:c.398G>C	NP_000259.1:p.Cys133Ser	Unknown significance	null	missense_variant	133	MODERATE	28.4	FERM_central_domain&Band_4.1_domain&Band_4.1_domain&FERM_domain&Band_4.1_domain&FERM_central_domain&FERM_central_domain&FERM_domain&Band_4.1_domain&FERM_central_domain&FERM_central_domain&Band_4.1_domain&Band_4.1_domain&FERM_domain&Band_4.1_domain&FERM_central_domain&FERM_central_domain&Band_4.1_domain&Band_4.1_domain&FERM_domain&Band_4.1_domain&FERM_central_domain&FERM_central_domain&Band_4.1_do…	0.000880778	gnomad_AF_nfe_pass	0	0	96.89	2.6	2.6
NF2	22:30051641:A>G	20:25303596:A>G	NM_000268.3:c.575A>G	NP_000259.1:p.Tyr192Cys	Unknown significance	Choroid plexus carcinoma	missense_variant	192	MODERATE	27.8	FERM_central_domain&FERM_conserved_site&FERM_domain&Band_4.1_domain&FERM_central_domain&FERM_central_domain&FERM_conserved_site&FERM_domain&Band_4.1_domain&FERM_central_domain&FERM_central_domain&FERM_conserved_site&FERM_domain&Band_4.1_domain&FERM_central_domain&FERM_central_domain&FERM_conserved_site&FERM_domain&Band_4.1_domain&FERM_central_domain&FERM_central_domain&FERM_conserved_site&FERM_do…	0	null	0	0	96.93	3.2	3.2
NF2	22:30057290:T>G	20:25303596:A>G	NM_000268.3:c.772T>G	NP_000259.1:p.Trp258Gly	Unknown significance	Neurofibromatosis, type 2	missense_variant	258	MODERATE	31	FERM&_C-terminal_PH-like_domain&FERM_domain&FERM&_C-terminal_PH-like_domain&FERM&_C-terminal_PH-like_domain&FERM_domain&FERM&_C-terminal_PH-like_domain&FERM&_C-terminal_PH-like_domain&FERM_domain&FERM&_C-terminal_PH-like_domain&FERM&_C-terminal_PH-like_domain&FERM_domain&FERM&_C-terminal_PH-like_domain&FERM&_C-terminal_PH-like_domain&FERM_domain&FERM&_C-terminal_PH-like_domain&FERM&_C-terminal_PH…	0	null	0	0	95.27	6.2	6.2
NF2	22:30060980:T>G	20:25303596:A>G	NM_000268.3:c.812T>G	NP_000259.1:p.Phe271Cys	Unknown significance	null	missense_variant&splice_region_variant	271	MODERATE	32	FERM&_C-terminal_PH-like_domain&FERM_domain&FERM&_C-terminal_PH-like_domain&FERM&_C-terminal_PH-like_domain&FERM_domain&FERM&_C-terminal_PH-like_domain&FERM&_C-terminal_PH-like_domain&FERM_domain&FERM&_C-terminal_PH-like_domain&FERM&_C-terminal_PH-like_domain&FERM_domain&FERM&_C-terminal_PH-like_domain&FERM&_C-terminal_PH-like_domain&FERM_domain&FERM&_C-terminal_PH-like_domain&FERM&_C-terminal_PH…	0	null	0	0	94.75	3.6	3.6
NF2	22:30090777:T>C	20:25303596:A>G	NM_000268.3:c.1774T>C	NP_000259.1:p.Phe592Leu	Unknown significance	Neurofibromatosis, type 2; Hereditary cancer-predisposing syndrome	missense_variant	592	MODERATE	28.9	Ezrin/radixin/moesin&_C-terminal	0.0197394	gnomad_AF_sas_pass	0	0	76.78	2.2	2.2
NF2	22:30090778:T>C	20:25303596:A>G	NM_000268.3:c.1775T>C	NP_000259.1:p.Phe592Ser	Unknown significance	null	missense_variant	592	MODERATE	29.7	Ezrin/radixin/moesin&_C-terminal	0.00328839	gnomad_AF_sas_pass	0	0	76.78	5.2	5.2
NLRP3	1:247582296:C>G	20:25303596:A>G	NM_001243133.1:c.194C>G	NP_001230062.1:p.Ala65Gly	Unknown significance	Familial amyloid nephropathy with urticaria AND deafness; Chronic infantile neurological, cutaneous and articular syndrome; Familial cold urticaria	missense_variant	65	MODERATE	26	DAPIN_domain&DAPIN_domain&DAPIN_domain&DAPIN_domain&DAPIN_domain&DAPIN_domain	0.0217486	gnomad_AF_eas_pass	0	0	90.28	1.9	1.9
NLRP3	1:247588297:T>C	20:25303596:A>G	NM_001243133.1:c.1546T>C	NP_001230062.1:p.Tyr516His	Unknown significance	null	missense_variant	516	MODERATE	26.4	NACHT_nucleoside_triphosphatase&NACHT_nucleoside_triphosphatase	0.000881772	gnomad_AF_nfe_pass	0	0	78.17	2.7	2.7
NLRP3	1:247588327:T>A	20:25303596:A>G	NM_001243133.1:c.1576T>A	NP_001230062.1:p.Phe526Ile	Unknown significance	null	missense_variant	526	MODERATE	26.5	NACHT_nucleoside_triphosphatase&NACHT_nucleoside_triphosphatase	0.00578336	gnomad_AF_amr_pass	0	0	91.59	2	2
NLRP3	1:247588333:G>C	20:25303596:A>G	NM_001243133.1:c.1582G>C	NP_001230062.1:p.Ala528Pro	Unknown significance	null	missense_variant	528	MODERATE	26.4	NACHT_nucleoside_triphosphatase&NACHT_nucleoside_triphosphatase	0.00326648	gnomad_AF_sas_pass	0	0	92.4	2.2	2.2
NLRP3	1:247588487:T>C	20:25303596:A>G	NM_001243133.1:c.1736T>C	NP_001230062.1:p.Phe579Ser	Unknown significance	null	missense_variant	579	MODERATE	26	null	0.000879291	gnomad_AF_nfe_pass	0	0	93.97	4.8	4.8
NLRP3	1:247588642:T>C	20:25303596:A>G	NM_001243133.1:c.1891T>C	NP_001230062.1:p.Cys631Arg	Unknown significance	null	missense_variant	631	MODERATE	26.1	null	0.00326648	gnomad_AF_sas_pass	0	0	92.16	3.6	3.6
NLRP3	1:247607432:T>C	20:25303596:A>G	NM_001243133.1:c.2822T>C	NP_001230062.1:p.Leu941Pro	Unknown significance	null	missense_variant	941	MODERATE	26.8	null	0.00801089	gnomad_AF_afr_pass	0	0	97.71	4.4	4.4
NLRP3	1:247608033:T>G	20:25303596:A>G	NM_001243133.1:c.2915T>G	NP_001230062.1:p.Leu972Arg	Unknown significance	null	missense_variant	972	MODERATE	26.5	null	0.000879245	gnomad_AF_nfe_pass	0	0	97.79	3.8	3.8
NOG	17:54672093:C>G	20:25303596:A>G	NM_005450.6:c.509C>G	NP_005441.1:p.Pro170Arg	Unknown significance	null	missense_variant	170	MODERATE	31	null	0	null	0	0	96.45	2.3	2.3
NR2F1	5:92921166:G>A	20:25303596:A>G	NM_005654.6:c.437G>A	NP_005645.1:p.Cys146Tyr	Unknown significance	Bosch-Boonstra-Schaaf optic atrophy syndrome	missense_variant	146	MODERATE	27.5	Zinc_finger&_nuclear_hormone_receptor-type&Zinc_finger&_nuclear_hormone_receptor-type&Zinc_finger&_nuclear_hormone_receptor-type&Zinc_finger&_nuclear_hormone_receptor-type&Zinc_finger&_nuclear_hormone_receptor-type&Zinc_finger&_nuclear_hormone_receptor-type&Zinc_finger&_nuclear_hormone_receptor-type&Zinc_finger&_nuclear_hormone_receptor-type&Zinc_finger&_nuclear_hormone_receptor-type&Zinc_finger&…	0	null	0	0	97.64	2.4	2.4
NR2F1	5:92923877:T>C	20:25303596:A>G	NM_005654.6:c.718T>C	NP_005645.1:p.Phe240Leu	Unknown significance	null	missense_variant	240	MODERATE	31	Nuclear_hormone_receptor&_ligand-binding_domain&Nuclear_hormone_receptor&_ligand-binding_domain&Nuclear_hormone_receptor&_ligand-binding_domain&Nuclear_hormone_receptor&_ligand-binding_domain&Nuclear_hormone_receptor&_ligand-binding_domain&Nuclear_hormone_receptor&_ligand-binding_domain&Nuclear_hormone_receptor&_ligand-binding_domain&Nuclear_hormone_receptor&_ligand-binding_domain&Nuclear_hormone…	0	gnomad_AF_afr_pass,gnomad_AF_sas_pass,gnomad_AF_amr_pass,gnomad_AF_eas_pass,gnomad_AF_nfe_pass	0	0	97.43	1.9	1.9
NR2F1	5:92929319:C>T	20:25303596:A>G	NM_005654.6:c.1043C>T	NP_005645.1:p.Ser348Leu	Unknown significance	null	missense_variant	348	MODERATE	32	Nuclear_hormone_receptor&_ligand-binding_domain&Nuclear_hormone_receptor&_ligand-binding_domain&Nuclear_hormone_receptor&_ligand-binding_domain&Nuclear_hormone_receptor&_ligand-binding_domain&Nuclear_hormone_receptor&_ligand-binding_domain&Nuclear_hormone_receptor&_ligand-binding_domain&Nuclear_hormone_receptor&_ligand-binding_domain&Nuclear_hormone_receptor&_ligand-binding_domain&Nuclear_hormone…	0	gnomad_AF_afr_pass,gnomad_AF_sas_pass,gnomad_AF_amr_pass,gnomad_AF_eas_pass,gnomad_AF_nfe_pass	0	0	97.91	-2.9	2.9
OPA1	3:193355742:T>A	20:25303596:A>G	NM_130837.2:c.1037T>A	NP_570850.2:p.Val346Asp	Unknown significance	-	missense_variant&splice_region_variant	346	MODERATE	31	Dynamin-type_guanine_nucleotide-binding_(G)_domain&Dynamin&_GTPase_domain&Dynamin&_GTPase_domain&Dynamin-type_guanine_nucleotide-binding_(G)_domain&Dynamin&_GTPase_domain&Dynamin&_GTPase_domain&Dynamin-type_guanine_nucleotide-binding_(G)_domain&Dynamin&_GTPase_domain&Dynamin&_GTPase_domain&Dynamin-type_guanine_nucleotide-binding_(G)_domain&Dynamin&_GTPase_domain&Dynamin&_GTPase_domain&Dynamin-typ…	0	null	0	0	91.21	5.8	5.8
OPA1	3:193361836:C>T	20:25303596:A>G	NM_130837.2:c.1550C>T	NP_570850.2:p.Thr517Ile	Unknown significance	null	missense_variant	517	MODERATE	28.2	Dynamin-type_guanine_nucleotide-binding_(G)_domain&Dynamin&_GTPase_domain&Dynamin&_GTPase_domain&Dynamin-type_guanine_nucleotide-binding_(G)_domain&Dynamin&_GTPase_domain&Dynamin&_GTPase_domain&Dynamin-type_guanine_nucleotide-binding_(G)_domain&Dynamin&_GTPase_domain&Dynamin&_GTPase_domain&Dynamin-type_guanine_nucleotide-binding_(G)_domain&Dynamin&_GTPase_domain&Dynamin&_GTPase_domain&Dynamin-typ…	0.00653296	gnomad_AF_sas_pass	0	0	90.9	-2	2
OPA1	3:193366594:T>C	20:25303596:A>G	NM_130837.2:c.1946T>C	NP_570850.2:p.Phe649Ser	Unknown significance	-	missense_variant	649	MODERATE	28.3	null	0	null	0	0	87.29	3.3	3.3
OPA1	3:193376764:T>C	20:25303596:A>G	NM_130837.2:c.2420T>C	NP_570850.2:p.Leu807Pro	Unknown significance	-	missense_variant	807	MODERATE	29.3	null	0	null	0	0	93.44	4.1	4.1
OPA1	3:193382738:T>A	20:25303596:A>G	NM_130837.2:c.2731T>A	NP_570850.2:p.Cys911Ser	Unknown significance	null	missense_variant	911	MODERATE	28.3	null	0.0032817	gnomad_AF_sas_pass	0	0	84.68	4.2	4.2
OTOA	16:21712219:T>C	20:25303596:A>G	NM_144672.4:c.851T>C	NP_653273.3:p.Phe284Ser	Unknown significance	null	missense_variant	284	MODERATE	27.3	null	0	null	0	0	92.5	4.9	4.9
OTOA	16:21712342:T>C	20:25303596:A>G	NM_144672.4:c.974T>C	NP_653273.3:p.Ile325Thr	Unknown significance	null	missense_variant	325	MODERATE	26.1	null	0.00326648	gnomad_AF_sas_pass	0	0	89.85	2.5	2.5
OTOA	16:21716558:T>C	20:25303596:A>G	NM_144672.4:c.1049T>C	NP_653273.3:p.Leu350Pro	Unknown significance	null	missense_variant	350	MODERATE	26.2	null	0.0114784	gnomad_AF_afr_pass	0	0	90.61	4.6	4.6
OTOA	16:21721396:T>C	20:25303596:A>G	NM_144672.4:c.1292T>C	NP_653273.3:p.Leu431Ser	Unknown significance	null	missense_variant	431	MODERATE	26.1	null	0.00580046	gnomad_AF_amr_pass	0	0	93.57	4.9	4.9
OTOA	16:21728283:T>G	20:25303596:A>G	NM_144672.4:c.1544T>G	NP_653273.3:p.Phe515Cys	Unknown significance	null	missense_variant	515	MODERATE	27.7	null	0.00543715	gnomad_AF_eas_pass	0	0	90.83	2.7	2.7
OTOA	16:21730464:T>G	20:25303596:A>G	NM_144672.4:c.1640T>G	NP_653273.3:p.Leu547Arg	Unknown significance	null	missense_variant	547	MODERATE	25.9	null	0.000882659	gnomad_AF_nfe_pass	0	0	94.15	3.8	3.8
OTOA	16:21730506:T>C	20:25303596:A>G	NM_144672.4:c.1682T>C	NP_653273.3:p.Leu561Pro	Unknown significance	null	missense_variant	561	MODERATE	26.1	null	0.00326627	gnomad_AF_sas_pass	0	0	89.26	3.9	3.9
OTOA	16:21734284:T>A	20:25303596:A>G	NM_144672.4:c.1865T>A	NP_653273.3:p.Leu622His	Unknown significance	null	missense_variant	622	MODERATE	27.3	null	0.000879832	gnomad_AF_nfe_pass	0	0	91.52	3.9	3.9
OTOF	2:26683602:G>A	20:25303596:A>G	NM_001287489.2:c.5726C>T	NP_001274418.1:p.Ala1909Val	Unknown significance	null	missense_variant	1909	MODERATE	28.9	Ferlin&_C-terminal_domain&Ferlin&_C-terminal_domain	0.00543951	gnomad_AF_eas_pass	0	0	95.61	-2.1	2.1
OTOF	2:26683608:A>C	20:25303596:A>G	NM_001287489.2:c.5720T>G	NP_001274418.1:p.Val1907Gly	Unknown significance	null	missense_variant	1907	MODERATE	32	Ferlin&_C-terminal_domain&Ferlin&_C-terminal_domain	0	null	0	0	94.78	4.9	4.9
OTOF	2:26683764:A>C	20:25303596:A>G	NM_001287489.2:c.5668T>G	NP_001274418.1:p.Trp1890Gly	Unknown significance	null	missense_variant	1890	MODERATE	31	null	0	null	0	0	93.93	6.8	6.8
OTOF	2:26683842:A>G	20:25303596:A>G	NM_001287489.2:c.5590T>C	NP_001274418.1:p.Cys1864Arg	Unknown significance	null	missense_variant	1864	MODERATE	26.7	Ferlin&_sixth_C2_domain&Ferlin&_sixth_C2_domain	0.00650111	gnomad_AF_nfe_pass	0	0	89.48	2.7	2.7
OTOF	2:26684958:C>T	20:25303596:A>G	NM_001287489.2:c.5284G>A	NP_001274418.1:p.Val1762Met	Unknown significance	null	missense_variant	1762	MODERATE	27.8	C2_domain&Ferlin&_sixth_C2_domain&C2_domain&Ferlin&_sixth_C2_domain	0.00578336	gnomad_AF_amr_pass	0	0	93.09	2	2
OTOF	2:26687784:A>C	20:25303596:A>G	NM_001287489.2:c.4913T>G	NP_001274418.1:p.Val1638Gly	Unknown significance	null	missense_variant	1638	MODERATE	28	null	0	null	0	0	88.7	4.1	4.1
OTOF	2:26687790:A>C	20:25303596:A>G	NM_001287489.2:c.4907T>G	NP_001274418.1:p.Val1636Gly	Unknown significance	null	missense_variant	1636	MODERATE	27.7	null	0	null	0	0	93.3	4.1	4.1
OTOF	2:26688657:A>G	20:25303596:A>G	NM_001287489.2:c.4682T>C	NP_001274418.1:p.Val1561Ala	Unknown significance	null	missense_variant	1561	MODERATE	25.8	C2_domain&C2_domain&C2_domain&C2_domain&Ferlin&_fifth_C2_domain&C2_domain&C2_domain&C2_domain&Ferlin&_fifth_C2_domain	0.0114837	gnomad_AF_afr_pass	0	0	96.06	3.3	3.3
OTOF	2:26688899:A>G	20:25303596:A>G	NM_001287489.2:c.4546T>C	NP_001274418.1:p.Tyr1516His	Unknown significance	null	missense_variant	1516	MODERATE	28.4	C2_domain&C2_domain&C2_domain&C2_domain&Ferlin&_fifth_C2_domain&C2_domain&C2_domain&C2_domain&Ferlin&_fifth_C2_domain	0.000879198	gnomad_AF_nfe_pass	0	0	95.1	2.8	2.8
OTOF	2:26688934:A>G	20:25303596:A>G	NM_001287489.2:c.4511T>C	NP_001274418.1:p.Leu1504Pro	Unknown significance	null	missense_variant	1504	MODERATE	31	C2_domain&C2_domain&C2_domain&Ferlin&_fifth_C2_domain&C2_domain&C2_domain&C2_domain&Ferlin&_fifth_C2_domain	0.000879492	gnomad_AF_nfe_pass	0	0	86.13	4.6	4.6
OTOF	2:26689589:A>C	20:25303596:A>G	NM_001287489.2:c.4493T>G	NP_001274418.1:p.Val1498Gly	Unknown significance	null	missense_variant	1498	MODERATE	29.1	C2_domain&C2_domain&C2_domain&Ferlin&_fifth_C2_domain&C2_domain&C2_domain&C2_domain&Ferlin&_fifth_C2_domain	0.00653253	gnomad_AF_sas_pass	0	0	96.32	5.5	5.5
OTOF	2:26690037:A>G	20:25303596:A>G	NM_001287489.2:c.4292T>C	NP_001274418.1:p.Leu1431Ser	Unknown significance	null	missense_variant	1431	MODERATE	27.4	null	0	null	0	0	92.28	4.5	4.5
OTOF	2:26696056:A>G	20:25303596:A>G	NM_001287489.2:c.3677T>C	NP_001274418.1:p.Leu1226Pro	Unknown significance	null	missense_variant	1226	MODERATE	27.5	null	0.00403323	gnomad_AF_afr_pass	0	0	85.47	4.1	4.1
OTOF	2:26696158:A>G	20:25303596:A>G	NM_001287489.2:c.3575T>C	NP_001274418.1:p.Leu1192Pro	Unknown significance	null	missense_variant	1192	MODERATE	28	null	0	null	0	0	89.27	3.9	3.9
OTOF	2:26697400:G>A	20:25303596:A>G	NM_001287489.2:c.3269C>T	NP_001274418.1:p.Ala1090Val	Unknown significance	null	missense_variant	1090	MODERATE	28.8	Ferlin&_fourth_C2_domain&Ferlin&_fourth_C2_domain	0.0128452	gnomad_AF_afr_pass	0	0	94.27	-2	2
OTOF	2:26698819:G>A	20:25303596:A>G	NM_001287489.2:c.2954C>T	NP_001274418.1:p.Ala985Val	Unknown significance	null	missense_variant	985	MODERATE	26	C2_domain&C2_domain&C2_domain&Ferlin&_fourth_C2_domain&C2_domain&C2_domain&C2_domain&Ferlin&_fourth_C2_domain	0.000899135	gnomad_AF_nfe_pass	0	0	95.23	-2.5	2.5
OTOF	2:26698880:G>A	20:25303596:A>G	NM_001287489.2:c.2893C>T	NP_001274418.1:p.His965Tyr	Unknown significance	null	missense_variant	965	MODERATE	27.8	C2_domain&C2_domain&C2_domain&Ferlin&_fourth_C2_domain&C2_domain&C2_domain&C2_domain&Ferlin&_fourth_C2_domain	0.0017852	gnomad_AF_nfe_pass	0	0	94.88	-1.6	1.6
OTOF	2:26698882:G>C	20:25303596:A>G	NM_001287489.2:c.2891C>G	NP_001274418.1:p.Ala964Gly	Unknown significance	null	missense_variant	964	MODERATE	26.8	C2_domain&C2_domain&C2_domain&Ferlin&_fourth_C2_domain&C2_domain&C2_domain&C2_domain&Ferlin&_fourth_C2_domain	0.0125723	gnomad_AF_afr_pass	0	0	95.71	2.2	2.2
OTOF	2:26699879:C>A	20:25303596:A>G	NM_001287489.2:c.2556G>T	NP_001274418.1:p.Trp852Cys	Unknown significance	null	missense_variant	852	MODERATE	32	Ferlin_B-domain&Ferlin_B-domain&Ferlin_B-domain&Ferlin_B-domain	0.000924044	gnomad_AF_nfe_pass	0	0	94.3	3.3	3.3
OTOF	2:26703073:A>G	20:25303596:A>G	NM_001287489.2:c.1910T>C	NP_001274418.1:p.Ile637Thr	Unknown significance	Deafness, autosomal recessive 9	missense_variant&splice_region_variant	637	MODERATE	28.8	null	0.269141	gnomad_AF_afr_pass	0	0	94.04	3	3
OTOF	2:26703148:A>G	20:25303596:A>G	NM_001287489.2:c.1835T>C	NP_001274418.1:p.Leu612Pro	Unknown significance	null	missense_variant	612	MODERATE	27.5	null	0.000883892	gnomad_AF_nfe_pass	0	0	95.38	5.3	5.3
OTOF	2:26705321:C>T	20:25303596:A>G	NM_001287489.2:c.1532G>A	NP_001274418.1:p.Gly511Asp	Unknown significance	null	missense_variant	511	MODERATE	25.9	C2_domain&C2_domain&C2_domain&Ferlin&_third_C2_domain	0.00648004	gnomad_AF_nfe_pass	0	0	90.37	1.9	1.9
OTOF	2:26706349:A>T	20:25303596:A>G	NM_001287489.2:c.1373T>A	NP_001274418.1:p.Val458Asp	Unknown significance	null	missense_variant	458	MODERATE	29.4	C2_domain&C2_domain&C2_domain&Ferlin&_third_C2_domain	0.011489	gnomad_AF_afr_pass	0	0	97.16	5.3	5.3
OTOF	2:26706356:C>T	20:25303596:A>G	NM_001287489.2:c.1366G>A	NP_001274418.1:p.Val456Met	Unknown significance	null	missense_variant	456	MODERATE	28	C2_domain&C2_domain&C2_domain&Ferlin&_third_C2_domain	0.00155044	gnomad_AF_nfe_pass	0	0	97.38	1.8	1.8
OTOF	2:26712162:A>C	20:25303596:A>G	NM_001287489.2:c.962T>G	NP_001274418.1:p.Val321Gly	Unknown significance	null	missense_variant&splice_region_variant	321	MODERATE	31	C2_domain&C2_domain&C2_domain&Ferlin&_second_C2_domain	0	null	0	0	94.02	5.4	5.4
OTOF	2:26717871:A>C	20:25303596:A>G	NM_001287489.2:c.836T>G	NP_001274418.1:p.Val279Gly	Unknown significance	null	missense_variant	279	MODERATE	29.4	C2_domain&C2_domain&C2_domain&Ferlin&_second_C2_domain	0	null	0	0	94.72	4.5	4.5
OTOF	2:26717928:A>G	20:25303596:A>G	NM_001287489.2:c.779T>C	NP_001274418.1:p.Val260Ala	Unknown significance	null	missense_variant	260	MODERATE	28	C2_domain&C2_domain&C2_domain&Ferlin&_second_C2_domain	0.00326627	gnomad_AF_sas_pass	0	0	90.88	3.2	3.2
OTOF	2:26717940:A>G	20:25303596:A>G	NM_001287489.2:c.767T>C	NP_001274418.1:p.Val256Ala	Unknown significance	null	missense_variant&splice_region_variant	256	MODERATE	29	C2_domain&C2_domain&C2_domain&Ferlin&_second_C2_domain	0.00326648	gnomad_AF_sas_pass	0	0	91.03	2.8	2.8
OTOF	2:26781372:A>C	20:25303596:A>G	NM_001287489.2:c.68T>G	NP_001274418.1:p.Val23Gly	Unknown significance	null	missense_variant	23	MODERATE	26.6	C2_domain&C2_domain&Ferlin&_first_C2_domain	0	null	0	0	95.09	5.4	5.4
OTOG	11:17574947:C>T	20:25303596:A>G	NM_001277269.2:c.457C>T	NP_001264198.1:p.Arg153Trp	Unknown significance	null	missense_variant	153	MODERATE	32	von_Willebrand_factor&_type_D_domain&von_Willebrand_factor&_type_D_domain&von_Willebrand_factor&_type_D_domain&von_Willebrand_factor&_type_D_domain&von_Willebrand_factor&_type_D_domain&von_Willebrand_factor&_type_D_domain	0.157604	gnomad_AF_eas_pass	0	0	93.08	-1.5	1.5
OTOG	11:17574990:A>G	20:25303596:A>G	NM_001277269.2:c.500A>G	NP_001264198.1:p.Tyr167Cys	Unknown significance	null	missense_variant	167	MODERATE	27.2	von_Willebrand_factor&_type_D_domain&von_Willebrand_factor&_type_D_domain&von_Willebrand_factor&_type_D_domain&von_Willebrand_factor&_type_D_domain&von_Willebrand_factor&_type_D_domain&von_Willebrand_factor&_type_D_domain	0	null	0	0	93.24	2	2
OTOG	11:17579759:T>C	20:25303596:A>G	NM_001277269.2:c.929T>C	NP_001264198.1:p.Phe310Ser	Unknown significance	null	missense_variant	310	MODERATE	28.6	von_Willebrand_factor&_type_D_domain&von_Willebrand_factor&_type_D_domain	0	gnomad_AF_afr_pass,gnomad_AF_sas_pass,gnomad_AF_amr_pass,gnomad_AF_eas_pass,gnomad_AF_nfe_pass	0	0	89.46	5.1	5.1
OTOG	11:17580173:G>C	20:25303596:A>G	NM_001277269.2:c.1121G>C	NP_001264198.1:p.Cys374Ser	Unknown significance	null	missense_variant	374	MODERATE	26.5	Uncharacterised_domain&_cysteine-rich&Uncharacterised_domain&_cysteine-rich&Uncharacterised_domain&_cysteine-rich&Uncharacterised_domain&_cysteine-rich	0.0018381	gnomad_AF_nfe_pass	0	0	93.19	4.8	4.8
OTOG	11:17580642:T>G	20:25303596:A>G	NM_001277269.2:c.1183T>G	NP_001264198.1:p.Tyr395Asp	Unknown significance	null	missense_variant	395	MODERATE	26.4	Uncharacterised_domain&_cysteine-rich&Uncharacterised_domain&_cysteine-rich&Uncharacterised_domain&_cysteine-rich&Uncharacterised_domain&_cysteine-rich	0.00928505	gnomad_AF_eas_pass	0	0	93.59	6	6
OTOG	11:17580643:A>G	20:25303596:A>G	NM_001277269.2:c.1184A>G	NP_001264198.1:p.Tyr395Cys	Unknown significance	null	missense_variant	395	MODERATE	27.6	Uncharacterised_domain&_cysteine-rich&Uncharacterised_domain&_cysteine-rich&Uncharacterised_domain&_cysteine-rich&Uncharacterised_domain&_cysteine-rich	0.0354163	gnomad_AF_amr_pass	0	0	93.59	3.5	3.5
OTOG	11:17580655:G>T	20:25303596:A>G	NM_001277269.2:c.1196G>T	NP_001264198.1:p.Cys399Phe	Unknown significance	null	missense_variant	399	MODERATE	28.2	Uncharacterised_domain&_cysteine-rich&Uncharacterised_domain&_cysteine-rich&Uncharacterised_domain&_cysteine-rich&Uncharacterised_domain&_cysteine-rich	0.0371609	gnomad_AF_eas_pass	0	0	91.71	3.1	3.1
OTOG	11:17582303:T>C	20:25303596:A>G	NM_001277269.2:c.1426T>C	NP_001264198.1:p.Cys476Arg	Unknown significance	null	missense_variant	476	MODERATE	27.2	VWFC_domain&VWFC_domain	0.00281698	gnomad_AF_nfe_pass	0	0	81	5.3	5.3
OTOG	11:17583214:T>C	20:25303596:A>G	NM_001277269.2:c.1540T>C	NP_001264198.1:p.Cys514Arg	Unknown significance	null	missense_variant	514	MODERATE	28.5	von_Willebrand_factor&_type_D_domain&von_Willebrand_factor&_type_D_domain&VWFC_domain&von_Willebrand_factor&_type_D_domain&von_Willebrand_factor&_type_D_domain&von_Willebrand_factor&_type_D_domain&VWFC_domain&von_Willebrand_factor&_type_D_domain	0.0115022	gnomad_AF_afr_pass	0	0	95.86	4.6	4.6
OTOG	11:17583325:G>A	20:25303596:A>G	NM_001277269.2:c.1651G>A	NP_001264198.1:p.Val551Met	Unknown significance	null	missense_variant	551	MODERATE	26.2	von_Willebrand_factor&_type_D_domain&von_Willebrand_factor&_type_D_domain&von_Willebrand_factor&_type_D_domain&von_Willebrand_factor&_type_D_domain&von_Willebrand_factor&_type_D_domain&von_Willebrand_factor&_type_D_domain	0.0387998	gnomad_AF_afr_pass	0	0	94.08	1.9	1.9
OTOG	11:17590743:T>C	20:25303596:A>G	NM_001277269.2:c.1721T>C	NP_001264198.1:p.Leu574Pro	Unknown significance	null	missense_variant	574	MODERATE	28.1	von_Willebrand_factor&_type_D_domain&von_Willebrand_factor&_type_D_domain&von_Willebrand_factor&_type_D_domain&von_Willebrand_factor&_type_D_domain&von_Willebrand_factor&_type_D_domain&von_Willebrand_factor&_type_D_domain	0.00927472	gnomad_AF_eas_pass	0	0	90.41	3.4	3.4
OTOG	11:17608067:T>C	20:25303596:A>G	NM_001277269.2:c.2842T>C	NP_001264198.1:p.Cys948Arg	Unknown significance	null	missense_variant	948	MODERATE	26.5	VWFC_domain&VWFC_domain	0	null	0	0	84.86	5.1	5.1
OTOG	11:17613001:T>G	20:25303596:A>G	NM_001277269.2:c.2908T>G	NP_001264198.1:p.Cys970Gly	Unknown significance	null	missense_variant	970	MODERATE	28	VWFC_domain&VWFC_domain	0.00363359	gnomad_AF_nfe_pass	0	0	85.94	6.3	6.3
OTOG	11:17613059:A>G	20:25303596:A>G	NM_001277269.2:c.2966A>G	NP_001264198.1:p.Tyr989Cys	Unknown significance	null	missense_variant	989	MODERATE	25.8	von_Willebrand_factor&_type_D_domain&von_Willebrand_factor&_type_D_domain&VWFC_domain&von_Willebrand_factor&_type_D_domain&von_Willebrand_factor&_type_D_domain&von_Willebrand_factor&_type_D_domain&VWFC_domain&von_Willebrand_factor&_type_D_domain	0	null	0	0	92.17	2.5	2.5
OTOG	11:17614764:G>A	20:25303596:A>G	NM_001277269.2:c.3067G>A	NP_001264198.1:p.Val1023Met	Unknown significance	null	missense_variant	1023	MODERATE	26.5	von_Willebrand_factor&_type_D_domain&von_Willebrand_factor&_type_D_domain&von_Willebrand_factor&_type_D_domain&von_Willebrand_factor&_type_D_domain&von_Willebrand_factor&_type_D_domain&von_Willebrand_factor&_type_D_domain	0.00648088	gnomad_AF_nfe_pass	0	0	93.39	1.8	1.8
OTOG	11:17615277:C>T	20:25303596:A>G	NM_001277269.2:c.3298C>T	NP_001264198.1:p.His1100Tyr	Unknown significance	null	missense_variant	1100	MODERATE	28.4	von_Willebrand_factor&_type_D_domain&von_Willebrand_factor&_type_D_domain&von_Willebrand_factor&_type_D_domain&von_Willebrand_factor&_type_D_domain&von_Willebrand_factor&_type_D_domain&von_Willebrand_factor&_type_D_domain	0.0157381	gnomad_AF_amr_pass	0	0	93.95	-1.7	1.7
OTOG	11:17615613:G>T	20:25303596:A>G	NM_001277269.2:c.3344G>T	NP_001264198.1:p.Cys1115Phe	Unknown significance	null	missense_variant	1115	MODERATE	29.4	von_Willebrand_factor&_type_D_domain&von_Willebrand_factor&_type_D_domain&von_Willebrand_factor&_type_D_domain&von_Willebrand_factor&_type_D_domain&von_Willebrand_factor&_type_D_domain&von_Willebrand_factor&_type_D_domain	0.00443734	gnomad_AF_sas_pass	0	0	94.55	2.6	2.6
OTOG	11:17617657:T>G	20:25303596:A>G	NM_001277269.2:c.3517T>G	NP_001264198.1:p.Cys1173Gly	Unknown significance	null	missense_variant	1173	MODERATE	28.5	Uncharacterised_domain&_cysteine-rich&von_Willebrand_factor&_type_D_domain&Uncharacterised_domain&_cysteine-rich&Uncharacterised_domain&_cysteine-rich&von_Willebrand_factor&_type_D_domain&Uncharacterised_domain&_cysteine-rich	0.00443734	gnomad_AF_sas_pass	0	0	89.56	5.7	5.7
OTOG	11:17618440:T>C	20:25303596:A>G	NM_001277269.2:c.3604T>C	NP_001264198.1:p.Cys1202Arg	Unknown significance	null	missense_variant	1202	MODERATE	26.8	Uncharacterised_domain&_cysteine-rich&Uncharacterised_domain&_cysteine-rich&Uncharacterised_domain&_cysteine-rich&Uncharacterised_domain&_cysteine-rich	0	null	0	0	83.51	4.7	4.7
OTOG	11:17627671:T>C	20:25303596:A>G	NM_001277269.2:c.4181T>C	NP_001264198.1:p.Phe1394Ser	Unknown significance	null	missense_variant	1394	MODERATE	29.5	null	0.00647585	gnomad_AF_afr_pass	0	0	90.82	5.2	5.2
OTOG	11:17629921:G>C	20:25303596:A>G	NM_001277269.2:c.4271G>C	NP_001264198.1:p.Cys1424Ser	Unknown significance	null	missense_variant	1424	MODERATE	26.7	null	0.00649266	gnomad_AF_nfe_pass	0	0	83.37	4.6	4.6
OTOG	11:17634195:C>G	20:25303596:A>G	NM_001277269.2:c.6357C>G	NP_001264198.1:p.Ser2119Arg	Unknown significance	null	missense_variant	2119	MODERATE	26.2	von_Willebrand_factor&_type_D_domain&von_Willebrand_factor&_type_D_domain&von_Willebrand_factor&_type_D_domain&von_Willebrand_factor&_type_D_domain&von_Willebrand_factor&_type_D_domain&von_Willebrand_factor&_type_D_domain	0.00407299	gnomad_AF_amr_pass	0	0	84.89	-1.5	1.5
OTOG	11:17650791:T>C	20:25303596:A>G	NM_001277269.2:c.6676T>C	NP_001264198.1:p.Trp2226Arg	Unknown significance	null	missense_variant	2226	MODERATE	29.4	von_Willebrand_factor&_type_D_domain&von_Willebrand_factor&_type_D_domain&von_Willebrand_factor&_type_D_domain&von_Willebrand_factor&_type_D_domain&von_Willebrand_factor&_type_D_domain&von_Willebrand_factor&_type_D_domain	0	gnomad_AF_afr_pass,gnomad_AF_sas_pass,gnomad_AF_amr_pass,gnomad_AF_eas_pass,gnomad_AF_nfe_pass	0	0	84.65	3.3	3.3
OTOG	11:17653459:G>A	20:25303596:A>G	NM_001277269.2:c.6959G>A	NP_001264198.1:p.Cys2320Tyr	Unknown significance	null	missense_variant	2320	MODERATE	29.9	Uncharacterised_domain&_cysteine-rich&von_Willebrand_factor&_type_D_domain&Uncharacterised_domain&_cysteine-rich&Uncharacterised_domain&_cysteine-rich&von_Willebrand_factor&_type_D_domain&Uncharacterised_domain&_cysteine-rich	0.00182749	gnomad_AF_nfe_pass	0	0	83.82	2.8	2.8
OTOG	11:17653725:T>G	20:25303596:A>G	NM_001277269.2:c.7060T>G	NP_001264198.1:p.Cys2354Gly	Unknown significance	null	missense_variant	2354	MODERATE	27.1	Uncharacterised_domain&_cysteine-rich&Uncharacterised_domain&_cysteine-rich&Uncharacterised_domain&_cysteine-rich&Uncharacterised_domain&_cysteine-rich	0.0017656	gnomad_AF_nfe_pass	0	0	78.14	5.9	5.9
OTOG	11:17663714:G>T	20:25303596:A>G	NM_001277269.2:c.8372G>T	NP_001264198.1:p.Cys2791Phe	Unknown significance	null	missense_variant	2791	MODERATE	26.3	null	0.00550237	gnomad_AF_nfe_pass	0	0	94.06	2.9	2.9
OTOGL	12:80613683:T>C	20:25303596:A>G	NM_173591.3:c.298T>C	NP_775862.3:p.Cys100Arg	Unknown significance	null	missense_variant	100	MODERATE	28	null	0	null	0	0	84.6	3.5	3.5
OTOGL	12:80615949:A>C	20:25303596:A>G	NM_173591.3:c.386A>C	NP_775862.3:p.Tyr129Ser	Unknown significance	null	missense_variant	129	MODERATE	27.8	von_Willebrand_factor&_type_D_domain&von_Willebrand_factor&_type_D_domain&von_Willebrand_factor&_type_D_domain&von_Willebrand_factor&_type_D_domain&von_Willebrand_factor&_type_D_domain&von_Willebrand_factor&_type_D_domain	0	null	0	0	90.13	2.6	2.6
OTOGL	12:80615951:T>C	20:25303596:A>G	NM_173591.3:c.388T>C	NP_775862.3:p.Tyr130His	Unknown significance	null	missense_variant	130	MODERATE	27.8	von_Willebrand_factor&_type_D_domain&von_Willebrand_factor&_type_D_domain&von_Willebrand_factor&_type_D_domain&von_Willebrand_factor&_type_D_domain&von_Willebrand_factor&_type_D_domain&von_Willebrand_factor&_type_D_domain	0.00804233	gnomad_AF_nfe_pass	0	0	91.38	2.6	2.6
OTOGL	12:80615952:A>G	20:25303596:A>G	NM_173591.3:c.389A>G	NP_775862.3:p.Tyr130Cys	Unknown significance	null	missense_variant	130	MODERATE	26.4	von_Willebrand_factor&_type_D_domain&von_Willebrand_factor&_type_D_domain&von_Willebrand_factor&_type_D_domain&von_Willebrand_factor&_type_D_domain&von_Willebrand_factor&_type_D_domain&von_Willebrand_factor&_type_D_domain	0.000918324	gnomad_AF_nfe_pass	0	0	91.38	3.5	3.5
OTOGL	12:80615976:A>G	20:25303596:A>G	NM_173591.3:c.413A>G	NP_775862.3:p.Tyr138Cys	Unknown significance	null	missense_variant	138	MODERATE	26.2	von_Willebrand_factor&_type_D_domain&von_Willebrand_factor&_type_D_domain&von_Willebrand_factor&_type_D_domain&von_Willebrand_factor&_type_D_domain&von_Willebrand_factor&_type_D_domain&von_Willebrand_factor&_type_D_domain	0.000918172	gnomad_AF_nfe_pass	0	0	93.21	3	3
OTOGL	12:80623038:T>C	20:25303596:A>G	NM_173591.3:c.464T>C	NP_775862.3:p.Val155Ala	Unknown significance	null	missense_variant&splice_region_variant	155	MODERATE	30	von_Willebrand_factor&_type_D_domain&von_Willebrand_factor&_type_D_domain&von_Willebrand_factor&_type_D_domain&von_Willebrand_factor&_type_D_domain&von_Willebrand_factor&_type_D_domain&von_Willebrand_factor&_type_D_domain	0.0335121	gnomad_AF_afr_pass	0	0	92.43	1.8	1.8
OTOGL	12:80626752:T>C	20:25303596:A>G	NM_173591.3:c.665T>C	NP_775862.3:p.Phe222Ser	Unknown significance	null	missense_variant	222	MODERATE	28.1	von_Willebrand_factor&_type_D_domain&von_Willebrand_factor&_type_D_domain&von_Willebrand_factor&_type_D_domain&von_Willebrand_factor&_type_D_domain&von_Willebrand_factor&_type_D_domain&von_Willebrand_factor&_type_D_domain	0.000916607	gnomad_AF_nfe_pass	0	0	88.08	4.1	4.1
OTOGL	12:80626778:G>A	20:25303596:A>G	NM_173591.3:c.691G>A	NP_775862.3:p.Gly231Arg	Unknown significance	null	missense_variant	231	MODERATE	29.7	von_Willebrand_factor&_type_D_domain&von_Willebrand_factor&_type_D_domain&von_Willebrand_factor&_type_D_domain&von_Willebrand_factor&_type_D_domain&von_Willebrand_factor&_type_D_domain&von_Willebrand_factor&_type_D_domain	0.000916506	gnomad_AF_nfe_pass	0	0	89.81	-1.6	1.6
OTOGL	12:80626829:T>A	20:25303596:A>G	NM_173591.3:c.742T>A	NP_775862.3:p.Cys248Ser	Unknown significance	null	missense_variant	248	MODERATE	26.4	von_Willebrand_factor&_type_D_domain&von_Willebrand_factor&_type_D_domain&von_Willebrand_factor&_type_D_domain&von_Willebrand_factor&_type_D_domain&von_Willebrand_factor&_type_D_domain&von_Willebrand_factor&_type_D_domain	0.0196477	gnomad_AF_sas_pass	0	0	92.64	4.1	4.1
OTOGL	12:80626829:T>C	20:25303596:A>G	NM_173591.3:c.742T>C	NP_775862.3:p.Cys248Arg	Unknown significance	null	missense_variant	248	MODERATE	27.7	von_Willebrand_factor&_type_D_domain&von_Willebrand_factor&_type_D_domain&von_Willebrand_factor&_type_D_domain&von_Willebrand_factor&_type_D_domain&von_Willebrand_factor&_type_D_domain&von_Willebrand_factor&_type_D_domain	0.00327461	gnomad_AF_sas_pass	0	0	92.64	3.6	3.6
OTOGL	12:80633129:G>A	20:25303596:A>G	NM_173591.3:c.935G>A	NP_775862.3:p.Cys312Tyr	Unknown significance	null	missense_variant	312	MODERATE	29	Uncharacterised_domain&_cysteine-rich&von_Willebrand_factor&_type_D_domain&Uncharacterised_domain&_cysteine-rich&Uncharacterised_domain&_cysteine-rich&von_Willebrand_factor&_type_D_domain&Uncharacterised_domain&_cysteine-rich	0.000912326	gnomad_AF_nfe_pass	0	0	87.68	2.8	2.8
OTOGL	12:80645514:A>G	20:25303596:A>G	NM_173591.3:c.1067A>G	NP_775862.3:p.Tyr356Cys	Unknown significance	null	missense_variant	356	MODERATE	27.9	Uncharacterised_domain&_cysteine-rich&Uncharacterised_domain&_cysteine-rich&Uncharacterised_domain&_cysteine-rich&Uncharacterised_domain&_cysteine-rich	0.00315278	gnomad_AF_amr_pass	0	0	89.46	3.4	3.4
OTOGL	12:80645958:T>C	20:25303596:A>G	NM_173591.3:c.1235T>C	NP_775862.3:p.Leu412Pro	Unknown significance	null	missense_variant	412	MODERATE	26.4	Trypsin_Inhibitor-like&_cysteine_rich_domain	0.098114	gnomad_AF_eas_pass	0	0	76.2	2.3	2.3
OTOGL	12:80648904:T>C	20:25303596:A>G	NM_173591.3:c.1499T>C	NP_775862.3:p.Leu500Pro	Unknown significance	null	missense_variant	500	MODERATE	28.4	von_Willebrand_factor&_type_D_domain&von_Willebrand_factor&_type_D_domain&VWFC_domain&von_Willebrand_factor&_type_D_domain&von_Willebrand_factor&_type_D_domain&von_Willebrand_factor&_type_D_domain&VWFC_domain&von_Willebrand_factor&_type_D_domain	0	null	0	0	91.84	5	5
OTOGL	12:80651746:G>A	20:25303596:A>G	NM_173591.3:c.1826G>A	NP_775862.3:p.Cys609Tyr	Unknown significance	null	missense_variant	609	MODERATE	29.4	von_Willebrand_factor&_type_D_domain&von_Willebrand_factor&_type_D_domain&von_Willebrand_factor&_type_D_domain&von_Willebrand_factor&_type_D_domain&von_Willebrand_factor&_type_D_domain&von_Willebrand_factor&_type_D_domain	0.00666844	gnomad_AF_afr_pass	0	0	93.34	2.3	2.3
OTOGL	12:80658907:T>C	20:25303596:A>G	NM_173591.3:c.2114T>C	NP_775862.3:p.Leu705Pro	Unknown significance	null	missense_variant	705	MODERATE	28.2	Uncharacterised_domain&_cysteine-rich&Uncharacterised_domain&_cysteine-rich&Uncharacterised_domain&_cysteine-rich&Uncharacterised_domain&_cysteine-rich	0.000907243	gnomad_AF_nfe_pass	0	0	88.54	3.5	3.5
OTOGL	12:80658928:A>C	20:25303596:A>G	NM_173591.3:c.2135A>C	NP_775862.3:p.Tyr712Ser	Unknown significance	null	missense_variant	712	MODERATE	26.1	Uncharacterised_domain&_cysteine-rich&Uncharacterised_domain&_cysteine-rich&Uncharacterised_domain&_cysteine-rich&Uncharacterised_domain&_cysteine-rich	0.00645828	gnomad_AF_afr_pass	0	0	92.82	5	5
OTOGL	12:80658928:A>G	20:25303596:A>G	NM_173591.3:c.2135A>G	NP_775862.3:p.Tyr712Cys	Unknown significance	null	missense_variant	712	MODERATE	26.4	Uncharacterised_domain&_cysteine-rich&Uncharacterised_domain&_cysteine-rich&Uncharacterised_domain&_cysteine-rich&Uncharacterised_domain&_cysteine-rich	0.00181393	gnomad_AF_nfe_pass	0	0	92.82	3.4	3.4
OTOGL	12:80658931:C>A	20:25303596:A>G	NM_173591.3:c.2138C>A	NP_775862.3:p.Ala713Asp	Unknown significance	null	missense_variant	713	MODERATE	26.1	Uncharacterised_domain&_cysteine-rich&Uncharacterised_domain&_cysteine-rich&Uncharacterised_domain&_cysteine-rich&Uncharacterised_domain&_cysteine-rich	0.00362805	gnomad_AF_nfe_pass	0	0	90.72	2.2	2.2
OTOGL	12:80660348:G>A	20:25303596:A>G	NM_173591.3:c.2315G>A	NP_775862.3:p.Cys772Tyr	Unknown significance	null	missense_variant	772	MODERATE	28.4	Trypsin_Inhibitor-like&_cysteine_rich_domain&Trypsin_Inhibitor-like&_cysteine_rich_domain	0.00181268	gnomad_AF_nfe_pass	0	0	84.77	3.8	3.8
OTOGL	12:80663886:T>C	20:25303596:A>G	NM_173591.3:c.2443T>C	NP_775862.3:p.Cys815Arg	Unknown significance	null	missense_variant	815	MODERATE	28.8	VWFC_domain&VWFC_domain	0.0100294	gnomad_AF_sas_pass	0	0	81.48	5.4	5.4
OTOGL	12:80672812:T>C	20:25303596:A>G	NM_173591.3:c.2767T>C	NP_775862.3:p.Cys923Arg	Unknown significance	null	missense_variant	923	MODERATE	28	null	0.00092137	gnomad_AF_nfe_pass	0	0	75.9	4.4	4.4
OTOGL	12:80696535:T>G	20:25303596:A>G	NM_173591.3:c.3158T>G	NP_775862.3:p.Ile1053Ser	Unknown significance	null	missense_variant	1053	MODERATE	29.1	von_Willebrand_factor&_type_D_domain&von_Willebrand_factor&_type_D_domain&von_Willebrand_factor&_type_D_domain&von_Willebrand_factor&_type_D_domain&von_Willebrand_factor&_type_D_domain&von_Willebrand_factor&_type_D_domain	0	null	0	0	89.63	4	4
OTOGL	12:80696550:G>T	20:25303596:A>G	NM_173591.3:c.3173G>T	NP_775862.3:p.Gly1058Val	Unknown significance	null	missense_variant	1058	MODERATE	26.4	von_Willebrand_factor&_type_D_domain&von_Willebrand_factor&_type_D_domain&von_Willebrand_factor&_type_D_domain&von_Willebrand_factor&_type_D_domain&von_Willebrand_factor&_type_D_domain&von_Willebrand_factor&_type_D_domain	0	null	0	0	84.38	-1.5	1.5
OTOGL	12:80699374:T>C	20:25303596:A>G	NM_173591.3:c.3205T>C	NP_775862.3:p.Cys1069Arg	Unknown significance	null	missense_variant	1069	MODERATE	28.3	von_Willebrand_factor&_type_D_domain&von_Willebrand_factor&_type_D_domain&von_Willebrand_factor&_type_D_domain&von_Willebrand_factor&_type_D_domain&von_Willebrand_factor&_type_D_domain&von_Willebrand_factor&_type_D_domain	0	null	0	0	92.46	3.5	3.5
OTOGL	12:80704487:T>A	20:25303596:A>G	NM_173591.3:c.3403T>A	NP_775862.3:p.Phe1135Ile	Unknown significance	null	missense_variant	1135	MODERATE	28	Uncharacterised_domain&_cysteine-rich&von_Willebrand_factor&_type_D_domain&Uncharacterised_domain&_cysteine-rich&Uncharacterised_domain&_cysteine-rich&von_Willebrand_factor&_type_D_domain&Uncharacterised_domain&_cysteine-rich	0.0065647	gnomad_AF_sas_pass	0	0	89.45	2.3	2.3
OTOGL	12:80704497:G>A	20:25303596:A>G	NM_173591.3:c.3413G>A	NP_775862.3:p.Cys1138Tyr	Unknown significance	null	missense_variant	1138	MODERATE	31	Uncharacterised_domain&_cysteine-rich&von_Willebrand_factor&_type_D_domain&Uncharacterised_domain&_cysteine-rich&Uncharacterised_domain&_cysteine-rich&von_Willebrand_factor&_type_D_domain&Uncharacterised_domain&_cysteine-rich	0.00291681	gnomad_AF_amr_pass	0	0	81.85	2.9	2.9
OTOGL	12:80707284:G>A	20:25303596:A>G	NM_173591.3:c.3452G>A	NP_775862.3:p.Cys1151Tyr	Unknown significance	null	missense_variant	1151	MODERATE	28	Uncharacterised_domain&_cysteine-rich&Uncharacterised_domain&_cysteine-rich&Uncharacterised_domain&_cysteine-rich&Uncharacterised_domain&_cysteine-rich	0.00327118	gnomad_AF_sas_pass	0	0	88.23	3.1	3.1
OTOGL	12:80714469:T>C	20:25303596:A>G	NM_173591.3:c.4043T>C	NP_775862.3:p.Phe1348Ser	Unknown significance	null	missense_variant	1348	MODERATE	31	Alpha-L-arabinofuranosidase_B&_arabinose-binding_domain&Alpha-L-arabinofuranosidase_B&_arabinose-binding_domain	0.000986544	gnomad_AF_nfe_pass	0	0	88.95	3.7	3.7
OTOGL	12:80730200:T>G	20:25303596:A>G	NM_173591.3:c.4581T>G	NP_775862.3:p.Cys1527Trp	Unknown significance	null	missense_variant	1527	MODERATE	27.1	von_Willebrand_factor&_type_D_domain&von_Willebrand_factor&_type_D_domain&von_Willebrand_factor&_type_D_domain&von_Willebrand_factor&_type_D_domain&von_Willebrand_factor&_type_D_domain&von_Willebrand_factor&_type_D_domain	0.00311876	gnomad_AF_amr_pass	0	0	88.81	3	3
OTOGL	12:80730226:T>G	20:25303596:A>G	NM_173591.3:c.4607T>G	NP_775862.3:p.Ile1536Ser	Unknown significance	null	missense_variant	1536	MODERATE	27.4	von_Willebrand_factor&_type_D_domain&von_Willebrand_factor&_type_D_domain&von_Willebrand_factor&_type_D_domain&von_Willebrand_factor&_type_D_domain&von_Willebrand_factor&_type_D_domain&von_Willebrand_factor&_type_D_domain	0	gnomad_AF_afr_pass,gnomad_AF_amr_pass,gnomad_AF_eas_pass,gnomad_AF_nfe_pass,gnomad_AF_sas_pass	0	0	85.3	2.9	2.9
OTOGL	12:80730270:T>A	20:25303596:A>G	NM_173591.3:c.4651T>A	NP_775862.3:p.Tyr1551Asn	Unknown significance	null	missense_variant	1551	MODERATE	28.7	von_Willebrand_factor&_type_D_domain&von_Willebrand_factor&_type_D_domain&von_Willebrand_factor&_type_D_domain&von_Willebrand_factor&_type_D_domain&von_Willebrand_factor&_type_D_domain&von_Willebrand_factor&_type_D_domain	0.00647752	gnomad_AF_afr_pass	0	0	88.18	5	5
OTOGL	12:80732955:T>G	20:25303596:A>G	NM_173591.3:c.4934T>G	NP_775862.3:p.Leu1645Arg	Unknown significance	null	missense_variant	1645	MODERATE	28.2	von_Willebrand_factor&_type_D_domain&von_Willebrand_factor&_type_D_domain&von_Willebrand_factor&_type_D_domain&von_Willebrand_factor&_type_D_domain&von_Willebrand_factor&_type_D_domain&von_Willebrand_factor&_type_D_domain	0	null	0	0	85.04	2.9	2.9
OTOGL	12:80733041:T>C	20:25303596:A>G	NM_173591.3:c.5020T>C	NP_775862.3:p.Cys1674Arg	Unknown significance	null	missense_variant	1674	MODERATE	25.8	von_Willebrand_factor&_type_D_domain&von_Willebrand_factor&_type_D_domain&von_Willebrand_factor&_type_D_domain&von_Willebrand_factor&_type_D_domain&von_Willebrand_factor&_type_D_domain&von_Willebrand_factor&_type_D_domain	0.00304878	gnomad_AF_amr_pass	0	0	88.97	3.7	3.7
OTOGL	12:80746094:G>T	20:25303596:A>G	NM_173591.3:c.5258G>T	NP_775862.3:p.Cys1753Phe	Unknown significance	null	missense_variant	1753	MODERATE	31	Uncharacterised_domain&_cysteine-rich&Uncharacterised_domain&_cysteine-rich&Uncharacterised_domain&_cysteine-rich&Uncharacterised_domain&_cysteine-rich	0	null	0	0	77.15	-1.5	1.5
OTOGL	12:80746157:A>G	20:25303596:A>G	NM_173591.3:c.5321A>G	NP_775862.3:p.Tyr1774Cys	Unknown significance	null	missense_variant	1774	MODERATE	29	Uncharacterised_domain&_cysteine-rich&Uncharacterised_domain&_cysteine-rich&Uncharacterised_domain&_cysteine-rich&Uncharacterised_domain&_cysteine-rich	0.00328235	gnomad_AF_sas_pass	0	0	84.58	3.6	3.6
P2RX2	12:133197101:T>G	20:25303596:A>G	NM_170683.4:c.706T>G	NP_733783.1:p.Cys236Gly	Unknown significance	null	missense_variant	236	MODERATE	26.1	null	0.000879786	gnomad_AF_nfe_pass	0	0	95.39	5.1	5.1
P2RX2	12:133197894:C>G	20:25303596:A>G	NM_170683.4:c.959C>G	NP_733783.1:p.Ala320Gly	Unknown significance	null	missense_variant	320	MODERATE	26.6	null	0.00326648	gnomad_AF_sas_pass	0	0	94.57	1.9	1.9
PCDH15	10:55600125:A>G	20:25303596:A>G	NM_001142769.3:c.3974T>C	NP_001136241.1:p.Ile1325Thr	Unknown significance	null	missense_variant	1325	MODERATE	26.6	null	0.0123031	gnomad_AF_afr_pass	0	0	85.43	2.7	2.7
PCDH15	10:55600212:A>T	20:25303596:A>G	NM_001142769.3:c.3887T>A	NP_001136241.1:p.Val1296Asp	Unknown significance	null	missense_variant	1296	MODERATE	28	null	0.000879446	gnomad_AF_nfe_pass	0	0	86.99	4.7	4.7
PCDH15	10:55600239:A>C	20:25303596:A>G	NM_001142769.3:c.3860T>G	NP_001136241.1:p.Val1287Gly	Unknown significance	null	missense_variant	1287	MODERATE	28.6	null	0.000879461	gnomad_AF_nfe_pass	0	0	87.71	3.6	3.6
PCDH15	10:55617002:C>A	20:25303596:A>G	NM_001142769.3:c.3775G>T	NP_001136241.1:p.Asp1259Tyr	Unknown significance	null	missense_variant	1259	MODERATE	32	Cadherin-like&Cadherin-like&Cadherin-like&Cadherin-like&Cadherin-like&Cadherin-like&Cadherin-like&Cadherin-like&Cadherin-like&Cadherin-like&Cadherin-like&Cadherin-like&Cadherin-like&Cadherin-like&Cadherin-like&Cadherin-like&Cadherin-like&Cadherin-like&Cadherin-like	0.000880406	gnomad_AF_nfe_pass	0	0	78.79	-1.4	1.4
PCDH15	10:55617019:G>A	20:25303596:A>G	NM_001142769.3:c.3758C>T	NP_001136241.1:p.Ser1253Phe	Unknown significance	null	missense_variant	1253	MODERATE	28.4	Cadherin-like&Cadherin-like&Cadherin-like&Cadherin-like&Cadherin-like&Cadherin-like&Cadherin-like&Cadherin-like&Cadherin-like&Cadherin-like&Cadherin-like&Cadherin-like&Cadherin-like&Cadherin-like&Cadherin-like&Cadherin-like&Cadherin-like&Cadherin-like&Cadherin-like&Cadherin-like&Cadherin-like&Cadherin-like&Cadherin-like&Cadherin-like&Cadherin-like&Cadherin-like&Cadherin-like&Cadherin-like&Cadheri…	0.000880685	gnomad_AF_nfe_pass	0	0	84.84	-2.6	2.6
PCDH15	10:55617022:A>T	20:25303596:A>G	NM_001142769.3:c.3755T>A	NP_001136241.1:p.Val1252Asp	Unknown significance	null	missense_variant&splice_region_variant	1252	MODERATE	31	Cadherin-like&Cadherin-like&Cadherin-like&Cadherin-like&Cadherin-like&Cadherin-like&Cadherin-like&Cadherin-like&Cadherin-like&Cadherin-like&Cadherin-like&Cadherin-like&Cadherin-like&Cadherin-like&Cadherin-like&Cadherin-like&Cadherin-like&Cadherin-like&Cadherin-like&Cadherin-like&Cadherin-like&Cadherin-like&Cadherin-like&Cadherin-like&Cadherin-like&Cadherin-like&Cadherin-like&Cadherin-like&Cadheri…	0	null	0	0	85.87	5.9	5.9
PCDH15	10:55698622:G>T	20:25303596:A>G	NM_001142769.3:c.3362C>A	NP_001136241.1:p.Ala1121Asp	Unknown significance	null	missense_variant	1121	MODERATE	29	Cadherin-like&Cadherin-like&Cadherin-like&Cadherin-like&Cadherin-like&Cadherin-like&Cadherin-like&Cadherin-like&Cadherin-like&Cadherin-like&Cadherin-like&Cadherin-like&Cadherin-like&Cadherin-like&Cadherin-like&Cadherin-like&Cadherin-like&Cadherin-like&Cadherin-like&Cadherin-like&Cadherin-like&Cadherin-like&Cadherin-like&Cadherin-like&Cadherin-like&Cadherin-like&Cadherin-like&Cadherin-like&Cadheri…	0.00289352	gnomad_AF_amr_pass	0	0	84.41	2.3	2.3
PCDH15	10:55698628:A>G	20:25303596:A>G	NM_001142769.3:c.3356T>C	NP_001136241.1:p.Val1119Ala	Unknown significance	null	missense_variant	1119	MODERATE	27	Cadherin-like&Cadherin-like&Cadherin-like&Cadherin-like&Cadherin-like&Cadherin-like&Cadherin-like&Cadherin-like&Cadherin-like&Cadherin-like&Cadherin-like&Cadherin-like&Cadherin-like&Cadherin-like&Cadherin-like&Cadherin-like&Cadherin-like&Cadherin-like&Cadherin-like&Cadherin-like&Cadherin-like&Cadherin-like&Cadherin-like&Cadherin-like&Cadherin-like&Cadherin-like&Cadherin-like&Cadherin-like&Cadheri…	0.00176156	gnomad_AF_nfe_pass	0	0	89.66	3.4	3.4
PCDH15	10:55721585:A>G	20:25303596:A>G	NM_001142769.3:c.2972T>C	NP_001136241.1:p.Phe991Ser	Unknown significance	null	missense_variant	991	MODERATE	28.2	Cadherin-like&Cadherin-like&Cadherin-like&Cadherin-like&Cadherin-like&Cadherin-like&Cadherin-like&Cadherin-like&Cadherin-like&Cadherin-like&Cadherin-like&Cadherin-like&Cadherin-like&Cadherin-like&Cadherin-like&Cadherin-like&Cadherin-like&Cadherin-like&Cadherin-like&Cadherin-like&Cadherin-like&Cadherin-like&Cadherin-like&Cadherin-like&Cadherin-like&Cadherin-like&Cadherin-like&Cadherin-like&Cadheri…	0.00578536	gnomad_AF_amr_pass	0	0	92.28	5.8	5.8
PCDH15	10:55721586:A>C	20:25303596:A>G	NM_001142769.3:c.2971T>G	NP_001136241.1:p.Phe991Val	Unknown significance	null	missense_variant	991	MODERATE	26.7	Cadherin-like&Cadherin-like&Cadherin-like&Cadherin-like&Cadherin-like&Cadherin-like&Cadherin-like&Cadherin-like&Cadherin-like&Cadherin-like&Cadherin-like&Cadherin-like&Cadherin-like&Cadherin-like&Cadherin-like&Cadherin-like&Cadherin-like&Cadherin-like&Cadherin-like&Cadherin-like&Cadherin-like&Cadherin-like&Cadherin-like&Cadherin-like&Cadherin-like&Cadherin-like&Cadherin-like&Cadherin-like&Cadheri…	0.00326797	gnomad_AF_sas_pass	0	0	92.28	2.2	2.2
PCDH15	10:55755507:G>A	20:25303596:A>G	NM_001142769.3:c.2806C>T	NP_001136241.1:p.Pro936Ser	Unknown significance	null	missense_variant	936	MODERATE	32	Cadherin-like&Cadherin-like&Cadherin-like&Cadherin-like&Cadherin-like&Cadherin-like&Cadherin-like&Cadherin-like&Cadherin-like&Cadherin-like&Cadherin-like&Cadherin-like&Cadherin-like&Cadherin-like&Cadherin-like&Cadherin-like&Cadherin-like&Cadherin-like&Cadherin-like	0.0108731	gnomad_AF_eas_pass	0	0	89.81	2	2
PCDH15	10:55779962:A>G	20:25303596:A>G	NM_001142769.3:c.2777T>C	NP_001136241.1:p.Val926Ala	Unknown significance	null	missense_variant	926	MODERATE	27.9	Cadherin-like&Cadherin-like&Cadherin-like&Cadherin-like&Cadherin-like&Cadherin-like&Cadherin-like&Cadherin-like&Cadherin-like&Cadherin-like&Cadherin-like&Cadherin-like&Cadherin-like&Cadherin-like&Cadherin-like&Cadherin-like&Cadherin-like&Cadherin-like&Cadherin-like&Cadherin-like&Cadherin-like&Cadherin-like&Cadherin-like&Cadherin-like&Cadherin-like&Cadherin-like&Cadherin-like&Cadherin-like&Cadheri…	0.0196053	gnomad_AF_sas_pass	0	0	88.28	3.5	3.5
PCDH15	10:55780010:G>T	20:25303596:A>G	NM_001142769.3:c.2729C>A	NP_001136241.1:p.Ala910Asp	Unknown significance	null	missense_variant	910	MODERATE	29.1	Cadherin-like&Cadherin-like&Cadherin-like&Cadherin-like&Cadherin-like&Cadherin-like&Cadherin-like&Cadherin-like&Cadherin-like&Cadherin-like&Cadherin-like&Cadherin-like&Cadherin-like&Cadherin-like&Cadherin-like&Cadherin-like&Cadherin-like&Cadherin-like&Cadherin-like&Cadherin-like&Cadherin-like&Cadherin-like&Cadherin-like&Cadherin-like&Cadherin-like&Cadherin-like&Cadherin-like&Cadherin-like&Cadheri…	0.00326755	gnomad_AF_sas_pass	0	0	89.54	2.3	2.3
PCDH15	10:55782729:G>A	20:25303596:A>G	NM_001142769.3:c.2485C>T	NP_001136241.1:p.Pro829Ser	Unknown significance	null	missense_variant	829	MODERATE	27.9	Cadherin-like&Cadherin-like&Cadherin-like&Cadherin-like&Cadherin-like&Cadherin-like&Cadherin-like&Cadherin-like&Cadherin-like&Cadherin-like&Cadherin-like&Cadherin-like&Cadherin-like&Cadherin-like&Cadherin-like&Cadherin-like&Cadherin-like&Cadherin-like&Cadherin-like&Cadherin-like&Cadherin-like&Cadherin-like&Cadherin-like&Cadherin-like&Cadherin-like&Cadherin-like&Cadherin-like&Cadherin-like&Cadheri…	0.00326691	gnomad_AF_sas_pass	0	0	88.09	1.9	1.9
PCDH15	10:55782860:G>A	20:25303596:A>G	NM_001142769.3:c.2354C>T	NP_001136241.1:p.Thr785Ile	Unknown significance	null	missense_variant	785	MODERATE	29	Cadherin-like&Cadherin-like&Cadherin-like&Cadherin-like&Cadherin-like&Cadherin-like&Cadherin-like&Cadherin-like&Cadherin-like&Cadherin-like&Cadherin-like&Cadherin-like&Cadherin-like&Cadherin-like&Cadherin-like&Cadherin-like&Cadherin-like&Cadherin-like&Cadherin-like&Cadherin-like&Cadherin-like&Cadherin-like&Cadherin-like&Cadherin-like&Cadherin-like&Cadherin-like&Cadherin-like&Cadherin-like&Cadheri…	0.000882348	gnomad_AF_nfe_pass	0	0	89.41	-1.7	1.7
PCDH15	10:55782890:A>G	20:25303596:A>G	NM_001142769.3:c.2324T>C	NP_001136241.1:p.Phe775Ser	Unknown significance	null	missense_variant	775	MODERATE	28.7	Cadherin-like&Cadherin-like&Cadherin-like&Cadherin-like&Cadherin-like&Cadherin-like&Cadherin-like&Cadherin-like&Cadherin-like&Cadherin-like&Cadherin-like&Cadherin-like&Cadherin-like&Cadherin-like&Cadherin-like&Cadherin-like&Cadherin-like&Cadherin-like&Cadherin-like&Cadherin-like&Cadherin-like&Cadherin-like&Cadherin-like&Cadherin-like&Cadherin-like&Cadherin-like&Cadherin-like&Cadherin-like&Cadheri…	0	gnomad_AF_afr_pass,gnomad_AF_sas_pass,gnomad_AF_amr_pass,gnomad_AF_eas_pass,gnomad_AF_nfe_pass	0	0	92.24	5.4	5.4
PCDH15	10:55943352:A>G	20:25303596:A>G	NM_001142769.3:c.1478T>C	NP_001136241.1:p.Ile493Thr	Unknown significance	-	missense_variant&splice_region_variant	493	MODERATE	27.6	Cadherin-like&Cadherin-like&Cadherin-like&Cadherin-like&Cadherin-like&Cadherin-like&Cadherin-like&Cadherin-like&Cadherin-like&Cadherin-like&Cadherin-like&Cadherin-like&Cadherin-like&Cadherin-like&Cadherin-like&Cadherin-like&Cadherin-like&Cadherin-like&Cadherin-like&Cadherin-like&Cadherin-like&Cadherin-like	0	null	0	0	91.42	3.5	3.5
PCDH15	10:55944946:A>G	20:25303596:A>G	NM_001142769.3:c.1424T>C	NP_001136241.1:p.Leu475Pro	Unknown significance	null	missense_variant	475	MODERATE	28.6	Cadherin-like&Cadherin-like&Cadherin-like&Cadherin-like&Cadherin-like&Cadherin-like&Cadherin-like&Cadherin-like&Cadherin-like&Cadherin-like&Cadherin-like&Cadherin-like&Cadherin-like&Cadherin-like&Cadherin-like&Cadherin-like&Cadherin-like&Cadherin-like&Cadherin-like&Cadherin-like&Cadherin-like&Cadherin-like	0.00326691	gnomad_AF_sas_pass	0	0	91.61	4.5	4.5
PCDH15	10:55955471:A>G	20:25303596:A>G	NM_001142769.3:c.1292T>C	NP_001136241.1:p.Ile431Thr	Unknown significance	null	missense_variant	431	MODERATE	25.9	Cadherin-like&Cadherin-like&Cadherin-like&Cadherin-like&Cadherin-like&Cadherin-like&Cadherin-like&Cadherin-like&Cadherin-like&Cadherin-like&Cadherin-like&Cadherin-like&Cadherin-like&Cadherin-like&Cadherin-like&Cadherin-like&Cadherin-like&Cadherin-like&Cadherin-like&Cadherin-like&Cadherin-like	0.000879368	gnomad_AF_nfe_pass	0	0	90.85	2.8	2.8
PCDH15	10:55955649:C>G	20:25303596:A>G	NM_001142769.3:c.1114G>C	NP_001136241.1:p.Ala372Pro	Unknown significance	null	missense_variant&splice_region_variant	372	MODERATE	33	Cadherin-like&Cadherin-like&Cadherin-like&Cadherin-like&Cadherin-like&Cadherin-like&Cadherin-like&Cadherin-like&Cadherin-like&Cadherin-like&Cadherin-like&Cadherin-like&Cadherin-like&Cadherin-like&Cadherin-like&Cadherin-like&Cadherin-like&Cadherin-like&Cadherin-like&Cadherin-like&Cadherin-like	0.000881352	gnomad_AF_nfe_pass	0	0	91.33	1.8	1.8
PCDH15	10:56138552:A>G	20:25303596:A>G	NM_001142769.3:c.323T>C	NP_001136241.1:p.Leu108Pro	Unknown significance	null	missense_variant	108	MODERATE	28.5	Cadherin-like&Cadherin-like&Cadherin-like&Cadherin-like&Cadherin-like&Cadherin-like&Cadherin-like&Cadherin-like&Cadherin-like&Cadherin-like&Cadherin-like&Cadherin-like&Cadherin-like&Cadherin-like&Cadherin-like&Cadherin-like&Cadherin-like&Cadherin-like&Cadherin-like&Cadherin-like&Cadherin-like	0.000880266	gnomad_AF_nfe_pass	0	0	85.19	4	4
PDZD7	10:102781649:A>T	20:25303596:A>G	NM_001195263.2:c.773T>A	NP_001182192.1:p.Val258Asp	Unknown significance	null	missense_variant	258	MODERATE	27	PDZ_domain&PDZ_domain&PDZ_domain&PDZ_domain&PDZ_domain&PDZ_domain&PDZ_domain&PDZ_domain&PDZ_domain	0	null	0	0	94.92	4.9	4.9
PEX1	7:92123671:A>T	20:25303596:A>G	NM_000466.3:c.2966T>A	NP_000457.1:p.Ile989Asn	Unknown significance	null	missense_variant	989	MODERATE	29.4	ATPase&_AAA-type&_core&ATPase&_AAA-type&_conserved_site&AAA+_ATPase_domain&ATPase&_AAA-type&_core&ATPase&_AAA-type&_conserved_site&AAA+_ATPase_domain	0	gnomad_AF_afr_pass,gnomad_AF_amr_pass,gnomad_AF_eas_pass,gnomad_AF_nfe_pass,gnomad_AF_sas_pass	0	0	86.45	3.5	3.5
PEX1	7:92123692:G>C	20:25303596:A>G	NM_000466.3:c.2945C>G	NP_000457.1:p.Ala982Gly	Unknown significance	null	missense_variant	982	MODERATE	32	ATPase&_AAA-type&_core&ATPase&_AAA-type&_conserved_site&AAA+_ATPase_domain&ATPase&_AAA-type&_core&ATPase&_AAA-type&_conserved_site&AAA+_ATPase_domain	0	null	0	0	92.15	1.9	1.9
PEX1	7:92123695:G>A	20:25303596:A>G	NM_000466.3:c.2942C>T	NP_000457.1:p.Ala981Val	Unknown significance	Peroxisome biogenesis disorder 1A (Zellweger)	missense_variant	981	MODERATE	32	ATPase&_AAA-type&_core&ATPase&_AAA-type&_conserved_site&AAA+_ATPase_domain&ATPase&_AAA-type&_core&ATPase&_AAA-type&_conserved_site&AAA+_ATPase_domain	0.00579274	gnomad_AF_amr_pass	0	0	91.7	-1.7	1.7
PEX1	7:92129028:A>T	20:25303596:A>G	NM_000466.3:c.2708T>A	NP_000457.1:p.Ile903Lys	Unknown significance	null	missense_variant	903	MODERATE	28.1	ATPase&_AAA-type&_core&AAA+_ATPase_domain&ATPase&_AAA-type&_core&AAA+_ATPase_domain	0.000880096	gnomad_AF_nfe_pass	0	0	83.95	4.3	4.3
PEX1	7:92131374:A>G	20:25303596:A>G	NM_000466.3:c.2246T>C	NP_000457.1:p.Leu749Pro	Unknown significance	null	missense_variant	749	MODERATE	27.2	AAA+_ATPase_domain	0.000885065	gnomad_AF_nfe_pass	0	0	85.55	4.8	4.8
PEX1	7:92134135:A>T	20:25303596:A>G	NM_000466.3:c.1982T>A	NP_000457.1:p.Leu661Gln	Unknown significance	null	missense_variant	661	MODERATE	32	ATPase&_AAA-type&_core&AAA+_ATPase_domain	0.000880607	gnomad_AF_nfe_pass	0	0	91.85	3.7	3.7
PEX1	7:92134147:G>A	20:25303596:A>G	NM_000466.3:c.1970C>T	NP_000457.1:p.Ser657Phe	Unknown significance	null	missense_variant	657	MODERATE	29.4	ATPase&_AAA-type&_core&AAA+_ATPase_domain	0.00615157	gnomad_AF_afr_pass	0	0	87.49	-2.3	2.3
PEX1	7:92136315:C>T	20:25303596:A>G	NM_000466.3:c.1796G>A	NP_000457.1:p.Gly599Glu	Unknown significance	null	missense_variant	599	MODERATE	27.5	ATPase&_AAA-type&_core&AAA+_ATPase_domain&AAA+_ATPase_domain	0	gnomad_AF_afr_pass,gnomad_AF_amr_pass,gnomad_AF_eas_pass,gnomad_AF_nfe_pass,gnomad_AF_sas_pass	0	0	85.96	1.8	1.8
PEX1	7:92136321:A>T	20:25303596:A>G	NM_000466.3:c.1790T>A	NP_000457.1:p.Leu597His	Unknown significance	null	missense_variant	597	MODERATE	27.5	ATPase&_AAA-type&_core&AAA+_ATPase_domain&AAA+_ATPase_domain	0.00289084	gnomad_AF_amr_pass	0	0	91.85	4	4
PEX1	7:92143176:G>A	20:25303596:A>G	NM_000466.3:c.1345C>T	NP_000457.1:p.Pro449Ser	Unknown significance	null	missense_variant	449	MODERATE	27	null	0.000881042	gnomad_AF_nfe_pass	0	0	77.43	2.5	2.5
PEX1	7:92146961:A>G	20:25303596:A>G	NM_000466.3:c.868T>C	NP_000457.1:p.Cys290Arg	Unknown significance	null	missense_variant	290	MODERATE	26.8	null	0.00543656	gnomad_AF_eas_pass	0	0	79.68	4	4
PEX1	7:92148385:A>G	20:25303596:A>G	NM_000466.3:c.281T>C	NP_000457.1:p.Leu94Pro	Unknown significance	null	missense_variant	94	MODERATE	27	Peroxisome_biogenesis_factor_1&_N-terminal&_alpha/beta&Peroxisome_biogenesis_factor_1&_N-terminal&_alpha/beta	0.00546687	gnomad_AF_eas_pass	0	0	88.88	5.2	5.2
PEX1	7:92157635:G>T	20:25303596:A>G	NM_000466.3:c.115C>A	NP_000457.1:p.Leu39Met	Unknown significance	null	missense_variant	39	MODERATE	26.9	Peroxisome_biogenesis_factor_1&_N-terminal&_alpha/beta&Peroxisome_biogenesis_factor_1&_N-terminal&_alpha/beta	0.00156402	gnomad_AF_nfe_pass	0	0	80.68	1.8	1.8
PEX6	6:42932593:A>G	20:25303596:A>G	NM_000287.4:c.2741T>C	NP_000278.3:p.Leu914Pro	Unknown significance	null	missense_variant	914	MODERATE	29.2	null	0	null	0	0	92.5	4	4
PEX6	6:42933005:A>G	20:25303596:A>G	NM_000287.4:c.2573T>C	NP_000278.3:p.Leu858Pro	Unknown significance	Peroxisome biogenesis disorders, Zellweger syndrome spectrum	missense_variant	858	MODERATE	32	ATPase&_AAA-type&_core&ATPase&_AAA-type&_conserved_site&AAA+_ATPase_domain	0	null	0	0	88.88	3.4	3.4
PEX6	6:42933491:A>G	20:25303596:A>G	NM_000287.4:c.2399T>C	NP_000278.3:p.Ile800Thr	Unknown significance	Peroxisome biogenesis disorders, Zellweger syndrome spectrum	missense_variant	800	MODERATE	27.1	ATPase&_AAA-type&_core&AAA+_ATPase_domain	0.000879044	gnomad_AF_nfe_pass	0	0	90.9	3.7	3.7
PEX6	6:42933790:A>G	20:25303596:A>G	NM_000287.4:c.2354T>C	NP_000278.3:p.Val785Ala	Unknown significance	null	missense_variant	785	MODERATE	28.2	ATPase&_AAA-type&_core&AAA+_ATPase_domain	0.00087909	gnomad_AF_nfe_pass	0	0	90.06	1.8	1.8
PEX6	6:42934109:G>A	20:25303596:A>G	NM_000287.4:c.2171C>T	NP_000278.3:p.Pro724Leu	Unknown significance	null	missense_variant	724	MODERATE	29.9	null	0.00615915	gnomad_AF_afr_pass	0	0	79.69	-2.1	2.1
PEX6	6:42936172:A>G	20:25303596:A>G	NM_000287.4:c.1544T>C	NP_000278.3:p.Phe515Ser	Unknown significance	null	missense_variant	515	MODERATE	29.1	ATPase&_AAA-type&_core&AAA+_ATPase_domain	0.0133049	gnomad_AF_afr_pass	0	0	89.27	4.1	4.1
PEX6	6:42937708:A>G	20:25303596:A>G	NM_000287.4:c.1148T>C	NP_000278.3:p.Phe383Ser	Unknown significance	null	missense_variant	383	MODERATE	28.9	null	0.00543656	gnomad_AF_eas_pass	0	0	90.32	4.7	4.7
PEX6	6:42946254:A>T	20:25303596:A>G	NM_000287.4:c.635T>A	NP_000278.3:p.Leu212His	Unknown significance	null	missense_variant	212	MODERATE	28.6	null	0.0217604	gnomad_AF_eas_pass	0	0	72.99	4	4
PJVK	2:179320801:G>A	20:25303596:A>G	NM_001042702.4:c.472G>A	NP_001036167.1:p.Val158Met	Unknown significance	null	missense_variant	158	MODERATE	28.9	null	0.000883033	gnomad_AF_nfe_pass	0	0	97.89	2.2	2.2
PLS1	3:142388268:T>G	20:25303596:A>G	NM_001145319.2:c.107T>G	NP_001138791.1:p.Leu36Arg	Unknown significance	null	missense_variant	36	MODERATE	27.8	EF-hand_domain&EF-Hand_1&_calcium-binding_site&EF-hand_domain&EF-hand_domain&EF-hand_domain&EF-hand_domain&EF-Hand_1&_calcium-binding_site&EF-hand_domain&EF-hand_domain&EF-hand_domain&EF-hand_domain&EF-Hand_1&_calcium-binding_site&EF-hand_domain&EF-hand_domain&EF-hand_domain&EF-Hand_1&_calcium-binding_site&EF-hand_domain&EF-hand_domain&EF-hand_domain&EF-Hand_1&_calcium-binding_site&EF-hand_domain…	0.00327375	gnomad_AF_sas_pass	0	0	80.42	2.8	2.8
PLS1	3:142422719:T>A	20:25303596:A>G	NM_001145319.2:c.1381T>A	NP_001138791.1:p.Cys461Ser	Unknown significance	null	missense_variant	461	MODERATE	28	Calponin_homology_domain&Calponin_homology_domain&Calponin_homology_domain&Calponin_homology_domain&Calponin_homology_domain&Calponin_homology_domain&Calponin_homology_domain&Calponin_homology_domain&Calponin_homology_domain	0	gnomad_AF_afr_pass,gnomad_AF_sas_pass,gnomad_AF_amr_pass,gnomad_AF_eas_pass,gnomad_AF_nfe_pass	0	0	98.57	1.8	1.8
PLS1	3:142430374:T>C	20:25303596:A>G	NM_001145319.2:c.1661T>C	NP_001138791.1:p.Leu554Pro	Unknown significance	null	missense_variant	554	MODERATE	28.7	Calponin_homology_domain&Calponin_homology_domain&Calponin_homology_domain&Calponin_homology_domain&Calponin_homology_domain&Calponin_homology_domain&Calponin_homology_domain&Calponin_homology_domain&Calponin_homology_domain	0	gnomad_AF_afr_pass,gnomad_AF_sas_pass,gnomad_AF_amr_pass,gnomad_AF_eas_pass,gnomad_AF_nfe_pass	0	0	97.69	3.6	3.6
PNPT1	2:55872540:A>G	20:25303596:A>G	NM_033109.5:c.1766T>C	NP_149100.2:p.Met589Thr	Unknown significance	null	missense_variant	589	MODERATE	26.1	null	0.00617132	gnomad_AF_afr_pass	0	0	98.71	2.3	2.3
PNPT1	2:55874543:A>G	20:25303596:A>G	NM_033109.5:c.1541T>C	NP_149100.2:p.Val514Ala	Unknown significance	null	missense_variant	514	MODERATE	25.8	null	0.00088008	gnomad_AF_nfe_pass	0	0	98.2	2.1	2.1
PNPT1	2:55874558:A>G	20:25303596:A>G	NM_033109.5:c.1526T>C	NP_149100.2:p.Val509Ala	Unknown significance	null	missense_variant	509	MODERATE	27.4	null	0.00088022	gnomad_AF_nfe_pass	0	0	98.48	2.9	2.9
PNPT1	2:55882076:A>G	20:25303596:A>G	NM_033109.5:c.1454T>C	NP_149100.2:p.Met485Thr	Unknown significance	null	missense_variant	485	MODERATE	26.1	Exoribonuclease&_phosphorolytic_domain_1	0.00290748	gnomad_AF_amr_pass	0	0	98.38	1.8	1.8
PNPT1	2:55883292:A>C	20:25303596:A>G	NM_033109.5:c.1415T>G	NP_149100.2:p.Val472Gly	Unknown significance	null	missense_variant	472	MODERATE	27.3	Exoribonuclease&_phosphorolytic_domain_1	0.000881026	gnomad_AF_nfe_pass	0	0	98.57	5.3	5.3
PNPT1	2:55894152:C>G	20:25303596:A>G	NM_033109.5:c.1150G>C	NP_149100.2:p.Ala384Pro	Unknown significance	null	missense_variant	384	MODERATE	26.2	Exoribonuclease&_phosphorolytic_domain_1	0.00565291	gnomad_AF_eas_pass	0	0	98.7	1.9	1.9
PNPT1	2:55895054:G>T	20:25303596:A>G	NM_033109.5:c.1016C>A	NP_149100.2:p.Ser339Tyr	Unknown significance	null	missense_variant	339	MODERATE	27.6	Polyribonucleotide_nucleotidyltransferase&_RNA-binding_domain	0	null	0	0	96.76	-2.5	2.5
PNPT1	2:55900160:A>G	20:25303596:A>G	NM_033109.5:c.734T>C	NP_149100.2:p.Ile245Thr	Unknown significance	null	missense_variant	245	MODERATE	26.4	Exoribonuclease&_phosphorolytic_domain_2	0.00328601	gnomad_AF_sas_pass	0	0	98.66	3.3	3.3
PNPT1	2:55900211:A>C	20:25303596:A>G	NM_033109.5:c.683T>G	NP_149100.2:p.Met228Arg	Unknown significance	null	missense_variant	228	MODERATE	28.6	Exoribonuclease&_phosphorolytic_domain_2	0.00691372	gnomad_AF_eas_pass	0	0	98.09	2.6	2.6
PNPT1	2:55900211:A>G	20:25303596:A>G	NM_033109.5:c.683T>C	NP_149100.2:p.Met228Thr	Unknown significance	null	missense_variant	228	MODERATE	25.8	Exoribonuclease&_phosphorolytic_domain_2	0	null	0	0	98.09	2.6	2.6
PNPT1	2:55907849:A>G	20:25303596:A>G	NM_033109.5:c.563T>C	NP_149100.2:p.Val188Ala	Unknown significance	null	missense_variant&splice_region_variant	188	MODERATE	28.1	Exoribonuclease&_phosphorolytic_domain_2	0.00176682	gnomad_AF_nfe_pass	0	0	98.42	2.9	2.9
PNPT1	2:55908040:A>T	20:25303596:A>G	NM_033109.5:c.467T>A	NP_149100.2:p.Leu156Gln	Unknown significance	null	missense_variant	156	MODERATE	28	Exoribonuclease&_phosphorolytic_domain_1	0.0062282	gnomad_AF_afr_pass	0	0	95.67	2.8	2.8
PNPT1	2:55910924:G>A	20:25303596:A>G	NM_033109.5:c.449C>T	NP_149100.2:p.Thr150Ile	Unknown significance	null	missense_variant	150	MODERATE	27.5	Exoribonuclease&_phosphorolytic_domain_1	0.00264001	gnomad_AF_nfe_pass	0	0	98.3	-2	2
POLR1B	2:113305071:T>C	20:25303596:A>G	NM_019014.6:c.419T>C	NP_061887.2:p.Met140Thr	Unknown significance	null	missense_variant	140	MODERATE	26.1	RNA_polymerase&_beta_subunit&_protrusion	0	null	0	0	98.65	3.3	3.3
POLR1B	2:113306857:A>G	20:25303596:A>G	NM_019014.6:c.506A>G	NP_061887.2:p.Tyr169Cys	Unknown significance	null	missense_variant	169	MODERATE	28.9	RNA_polymerase&_beta_subunit&_protrusion	0.000883939	gnomad_AF_nfe_pass	0	0	98.21	2.8	2.8
POLR1B	2:113306926:C>T	20:25303596:A>G	NM_019014.6:c.575C>T	NP_061887.2:p.Ala192Val	Unknown significance	null	missense_variant	192	MODERATE	29.9	RNA_polymerase_Rpb2&_domain_2&RNA_polymerase&_beta_subunit&_protrusion	0.000879771	gnomad_AF_nfe_pass	0	0	97.79	-1.8	1.8
POLR1B	2:113321997:T>C	20:25303596:A>G	NM_019014.6:c.1667T>C	NP_061887.2:p.Val556Ala	Unknown significance	null	missense_variant	556	MODERATE	26.6	null	0.00615428	gnomad_AF_nfe_pass	0	0	97.76	3	3
POLR1B	2:113325698:T>C	20:25303596:A>G	NM_019014.6:c.1901T>C	NP_061887.2:p.Ile634Thr	Unknown significance	null	missense_variant	634	MODERATE	26.6	null	0.000880344	gnomad_AF_nfe_pass	0	0	97.14	2.5	2.5
POLR1B	2:113332507:C>T	20:25303596:A>G	NM_019014.6:c.2609C>T	NP_061887.2:p.Thr870Ile	Unknown significance	null	missense_variant	870	MODERATE	26.3	DNA-directed_RNA_polymerase&_subunit_2&_hybrid-binding_domain&DNA-directed_RNA_polymerase&_subunit_2&_hybrid-binding_domain	0.000879538	gnomad_AF_nfe_pass	0	0	95.79	-1.8	1.8
POLR1B	2:113332603:T>A	20:25303596:A>G	NM_019014.6:c.2705T>A	NP_061887.2:p.Met902Lys	Unknown significance	null	missense_variant	902	MODERATE	27.3	DNA-directed_RNA_polymerase&_subunit_2&_hybrid-binding_domain&DNA-directed_RNA_polymerase&_subunit_2&_hybrid-binding_domain	0	null	0	0	97.05	3.6	3.6
POLR1B	2:113332605:C>T	20:25303596:A>G	NM_019014.6:c.2707C>T	NP_061887.2:p.Pro903Ser	Unknown significance	null	missense_variant	903	MODERATE	27.6	DNA-directed_RNA_polymerase&_subunit_2&_hybrid-binding_domain&DNA-directed_RNA_polymerase&_subunit_2&_hybrid-binding_domain	0.00543656	gnomad_AF_eas_pass	0	0	97.74	2.5	2.5
POLR1C	6:43487168:T>C	20:25303596:A>G	NM_203290.4:c.239T>C	NP_976035.1:p.Leu80Pro	Unknown significance	null	missense_variant	80	MODERATE	26	DNA-directed_RNA_polymerase&_RpoA/D/Rpb3-type&DNA-directed_RNA_polymerase&_30-40kDa_subunit&_conserved_site&DNA-directed_RNA_polymerase&_RpoA/D/Rpb3-type&DNA-directed_RNA_polymerase&_RpoA/D/Rpb3-type&DNA-directed_RNA_polymerase&_30-40kDa_subunit&_conserved_site&DNA-directed_RNA_polymerase&_RpoA/D/Rpb3-type&DNA-directed_RNA_polymerase&_RpoA/D/Rpb3-type&DNA-directed_RNA_polymerase&_30-40kDa_subunit…	0.00400609	gnomad_AF_afr_pass	0	0	96.09	5.1	5.1
POLR1C	6:43487454:T>C	20:25303596:A>G	NM_203290.4:c.260T>C	NP_976035.1:p.Met87Thr	Unknown significance	null	missense_variant	87	MODERATE	25.8	DNA-directed_RNA_polymerase&_RpoA/D/Rpb3-type&DNA-directed_RNA_polymerase&_30-40kDa_subunit&_conserved_site&DNA-directed_RNA_polymerase&_RpoA/D/Rpb3-type&DNA-directed_RNA_polymerase&_RpoA/D/Rpb3-type&DNA-directed_RNA_polymerase&_30-40kDa_subunit&_conserved_site&DNA-directed_RNA_polymerase&_RpoA/D/Rpb3-type&DNA-directed_RNA_polymerase&_RpoA/D/Rpb3-type&DNA-directed_RNA_polymerase&_30-40kDa_subunit…	0.000879028	gnomad_AF_nfe_pass	0	0	96.47	1.9	1.9
POLR1C	6:43487538:T>C	20:25303596:A>G	NM_203290.4:c.344T>C	NP_976035.1:p.Ile115Thr	Unknown significance	null	missense_variant	115	MODERATE	27	DNA-directed_RNA_polymerase&_insert_domain&DNA-directed_RNA_polymerase&_RpoA/D/Rpb3-type&DNA-directed_RNA_polymerase&_insert_domain&DNA-directed_RNA_polymerase&_RpoA/D/Rpb3-type&DNA-directed_RNA_polymerase&_RpoA/D/Rpb3-type&DNA-directed_RNA_polymerase&_insert_domain&DNA-directed_RNA_polymerase&_RpoA/D/Rpb3-type&DNA-directed_RNA_polymerase&_RpoA/D/Rpb3-type&DNA-directed_RNA_polymerase&_insert_doma…	0.00578235	gnomad_AF_amr_pass	0	0	96.06	2.8	2.8
POLR1C	6:43487846:T>C	20:25303596:A>G	NM_203290.4:c.425T>C	NP_976035.1:p.Leu142Pro	Unknown significance	null	missense_variant	142	MODERATE	27.3	DNA-directed_RNA_polymerase&_insert_domain&DNA-directed_RNA_polymerase&_RpoA/D/Rpb3-type&DNA-directed_RNA_polymerase&_insert_domain&DNA-directed_RNA_polymerase&_RpoA/D/Rpb3-type&DNA-directed_RNA_polymerase&_RpoA/D/Rpb3-type&DNA-directed_RNA_polymerase&_insert_domain&DNA-directed_RNA_polymerase&_RpoA/D/Rpb3-type&DNA-directed_RNA_polymerase&_RpoA/D/Rpb3-type&DNA-directed_RNA_polymerase&_insert_doma…	0.00543656	gnomad_AF_eas_pass	0	0	97.47	5.1	5.1
POLR1C	6:43488013:T>C	20:25303596:A>G	NM_203290.4:c.503T>C	NP_976035.1:p.Val168Ala	Unknown significance	null	missense_variant&splice_region_variant	168	MODERATE	32	DNA-directed_RNA_polymerase&_insert_domain&DNA-directed_RNA_polymerase&_RpoA/D/Rpb3-type&DNA-directed_RNA_polymerase&_insert_domain&DNA-directed_RNA_polymerase&_RpoA/D/Rpb3-type&DNA-directed_RNA_polymerase&_RpoA/D/Rpb3-type&DNA-directed_RNA_polymerase&_insert_domain&DNA-directed_RNA_polymerase&_RpoA/D/Rpb3-type&DNA-directed_RNA_polymerase&_RpoA/D/Rpb3-type&DNA-directed_RNA_polymerase&_insert_doma…	0.00326669	gnomad_AF_sas_pass	0	0	96.28	3.5	3.5
POLR1C	6:43488133:T>C	20:25303596:A>G	NM_203290.4:c.623T>C	NP_976035.1:p.Ile208Thr	Unknown significance	null	missense_variant	208	MODERATE	26.6	DNA-directed_RNA_polymerase&_insert_domain&DNA-directed_RNA_polymerase&_RpoA/D/Rpb3-type&DNA-directed_RNA_polymerase&_RpoA/D/Rpb3-type&DNA-directed_RNA_polymerase&_insert_domain&DNA-directed_RNA_polymerase&_RpoA/D/Rpb3-type&DNA-directed_RNA_polymerase&_RpoA/D/Rpb3-type&DNA-directed_RNA_polymerase&_insert_domain&DNA-directed_RNA_polymerase&_RpoA/D/Rpb3-type&DNA-directed_RNA_polymerase&_RpoA/D/Rpb3…	0.00326648	gnomad_AF_sas_pass	0	0	97.3	2.9	2.9
POLR1C	6:43488145:T>C	20:25303596:A>G	NM_203290.4:c.635T>C	NP_976035.1:p.Met212Thr	Unknown significance	null	missense_variant	212	MODERATE	25.9	DNA-directed_RNA_polymerase&_insert_domain&DNA-directed_RNA_polymerase&_RpoA/D/Rpb3-type&DNA-directed_RNA_polymerase&_RpoA/D/Rpb3-type&DNA-directed_RNA_polymerase&_insert_domain&DNA-directed_RNA_polymerase&_RpoA/D/Rpb3-type&DNA-directed_RNA_polymerase&_RpoA/D/Rpb3-type&DNA-directed_RNA_polymerase&_insert_domain&DNA-directed_RNA_polymerase&_RpoA/D/Rpb3-type&DNA-directed_RNA_polymerase&_RpoA/D/Rpb3…	0.00289101	gnomad_AF_amr_pass	0	0	96.75	2	2
POU3F4	X:82764296:G>A	20:25303596:A>G	NM_000307.5:c.964G>A	NP_000298.3:p.Val322Met	Unknown significance	null	missense_variant	322	MODERATE	28.4	Homeobox_domain&POU_domain&Homeobox&_conserved_site&Homeobox_domain&Homeobox_domain&Homeobox_domain&Homeobox_domain&POU_domain&Homeobox&_conserved_site&Homeobox_domain&Homeobox_domain&Homeobox_domain	0	null	0	0	98.37	1.9	1.9
POU4F3	5:145719613:T>C	20:25303596:A>G	NM_002700.3:c.623T>C	NP_002691.1:p.Val208Ala	Unknown significance	null	missense_variant	208	MODERATE	26.9	POU-specific_domain&POU_domain&POU-specific_domain&POU-specific_domain&POU-specific_domain&Cro/C1-type_helix-turn-helix_domain&POU-specific_domain&POU_domain&POU-specific_domain&POU-specific_domain&POU-specific_domain&Cro/C1-type_helix-turn-helix_domain	0.00544425	gnomad_AF_eas_pass	0	0	94.59	3	3
POU4F3	5:145719673:T>C	20:25303596:A>G	NM_002700.3:c.683T>C	NP_002691.1:p.Ile228Thr	Unknown significance	null	missense_variant	228	MODERATE	26.8	POU-specific_domain&POU_domain&POU-specific_domain&POU-specific_domain&POU-specific_domain&Cro/C1-type_helix-turn-helix_domain&POU-specific_domain&POU_domain&POU-specific_domain&POU-specific_domain&POU-specific_domain&Cro/C1-type_helix-turn-helix_domain	0	null	0	0	97.41	3.2	3.2
PRPS1	X:106888574:C>A	20:25303596:A>G	NM_002764.4:c.698C>A	NP_002755.1:p.Ala233Asp	Unknown significance	null	missense_variant	233	MODERATE	27.8	Phosphoribosyltransferase_domain&Phosphoribosyltransferase_domain&Phosphoribosyltransferase_domain&Phosphoribosyltransferase_domain&Phosphoribosyltransferase_domain	0	null	0	0	96.87	2	2
RDX	11:110124716:A>T	20:25303596:A>G	NM_001260492.1:c.914T>A	NP_001247421.1:p.Met305Lys	Unknown significance	null	missense_variant	305	MODERATE	27.3	null	0.000879863	gnomad_AF_nfe_pass	0	0	95.32	3.4	3.4
RDX	11:110124759:A>G	20:25303596:A>G	NM_001260492.1:c.871T>C	NP_001247421.1:p.Tyr291His	Unknown significance	null	missense_variant	291	MODERATE	28.6	FERM&_C-terminal_PH-like_domain&FERM_domain&FERM&_C-terminal_PH-like_domain&FERM&_C-terminal_PH-like_domain&FERM_domain&FERM&_C-terminal_PH-like_domain	0.00326691	gnomad_AF_sas_pass	0	0	94.74	2.7	2.7
RDX	11:110126045:A>C	20:25303596:A>G	NM_001260492.1:c.764T>G	NP_001247421.1:p.Phe255Cys	Unknown significance	null	missense_variant	255	MODERATE	27.4	FERM&_C-terminal_PH-like_domain&FERM_domain&FERM&_C-terminal_PH-like_domain&FERM&_C-terminal_PH-like_domain&FERM_domain&FERM&_C-terminal_PH-like_domain	0	null	0	0	98.39	3.8	3.8
RDX	11:110126085:A>C	20:25303596:A>G	NM_001260492.1:c.724T>G	NP_001247421.1:p.Trp242Gly	Unknown significance	null	missense_variant	242	MODERATE	28.7	FERM&_C-terminal_PH-like_domain&FERM_domain&FERM&_C-terminal_PH-like_domain&FERM&_C-terminal_PH-like_domain&FERM_domain&FERM&_C-terminal_PH-like_domain	0.000883455	gnomad_AF_nfe_pass	0	0	95.42	6.5	6.5
RDX	11:110128588:T>C	20:25303596:A>G	NM_001260492.1:c.602A>G	NP_001247421.1:p.Tyr201Cys	Unknown significance	Deafness, autosomal recessive 24	missense_variant	201	MODERATE	28.1	FERM_central_domain&Band_4.1_domain&FERM_conserved_site&FERM_domain&Band_4.1_domain&FERM_central_domain&Band_4.1_domain&FERM_conserved_site&FERM_domain&Band_4.1_domain&FERM_domain	0.0163694	gnomad_AF_nfe_pass	0	0	97.91	3.6	3.6
RDX	11:110128589:A>G	20:25303596:A>G	NM_001260492.1:c.601T>C	NP_001247421.1:p.Tyr201His	Unknown significance	null	missense_variant	201	MODERATE	27.5	FERM_central_domain&Band_4.1_domain&FERM_conserved_site&FERM_domain&Band_4.1_domain&FERM_central_domain&Band_4.1_domain&FERM_conserved_site&FERM_domain&Band_4.1_domain&FERM_domain	0.00354648	gnomad_AF_nfe_pass	0	0	97.91	2.7	2.7
RDX	11:110128856:G>T	20:25303596:A>G	NM_001260492.1:c.526C>A	NP_001247421.1:p.His176Asn	Unknown significance	null	missense_variant	176	MODERATE	26.7	FERM_central_domain&FERM_conserved_site&FERM_domain&Band_4.1_domain&FERM_central_domain&FERM_central_domain&FERM_conserved_site&FERM_domain&Band_4.1_domain&FERM_central_domain	0	gnomad_AF_afr_pass,gnomad_AF_sas_pass,gnomad_AF_amr_pass,gnomad_AF_eas_pass,gnomad_AF_nfe_pass	0	0	97.19	1.8	1.8
RDX	11:110134776:C>G	20:25303596:A>G	NM_001260492.1:c.376G>C	NP_001247421.1:p.Ala126Pro	Unknown significance	null	missense_variant	126	MODERATE	27.7	FERM_central_domain&Band_4.1_domain&FERM_domain&Band_4.1_domain&FERM_central_domain&FERM_central_domain&Band_4.1_domain&FERM_domain&Band_4.1_domain&FERM_central_domain&FERM_central_domain&Band_4.1_domain&FERM_domain&Band_4.1_domain&FERM_central_domain&FERM_central_domain&Band_4.1_domain&FERM_domain&Band_4.1_domain&FERM_central_domain	0.0116456	gnomad_AF_nfe_pass	0	0	98.44	2.1	2.1
RDX	11:110134925:A>G	20:25303596:A>G	NM_001260492.1:c.227T>C	NP_001247421.1:p.Leu76Ser	Unknown significance	null	missense_variant	76	MODERATE	26.9	FERM_conserved_site&FERM_domain&Band_4.1_domain&FERM_conserved_site&FERM_domain&Band_4.1_domain&FERM_conserved_site&FERM_domain&Band_4.1_domain&FERM_conserved_site&FERM_domain&Band_4.1_domain	0.00674536	gnomad_AF_sas_pass	0	0	96.48	3.2	3.2
RIPOR2	6:24810013:A>G	20:25303596:A>G	NM_014722.5:c.3038T>C	NP_055537.2:p.Leu1013Pro	Unknown significance	null	missense_variant	1013	MODERATE	28.1	null	0	null	0	0	93.87	4.5	4.5
RIPOR2	6:24828434:A>G	20:25303596:A>G	NM_014722.5:c.2659T>C	NP_055537.2:p.Tyr887His	Unknown significance	null	missense_variant	887	MODERATE	28	null	0.011489	gnomad_AF_afr_pass	0	0	95.07	2.8	2.8
RIPOR2	6:24832615:A>G	20:25303596:A>G	NM_014722.5:c.2276T>C	NP_055537.2:p.Ile759Thr	Unknown significance	null	missense_variant	759	MODERATE	26	null	0.00162935	gnomad_AF_nfe_pass	0	0	95.65	2.7	2.7
RIPOR2	6:24861212:A>G	20:25303596:A>G	NM_014722.5:c.617T>C	NP_055537.2:p.Ile206Thr	Unknown significance	null	missense_variant	206	MODERATE	26.7	FAM65&_N-terminal&FAM65&_N-terminal&FAM65&_N-terminal&FAM65&_N-terminal&FAM65&_N-terminal&FAM65&_N-terminal&FAM65&_N-terminal&FAM65&_N-terminal&FAM65&_N-terminal&FAM65&_N-terminal	0.00295369	gnomad_AF_amr_pass	0	0	96.41	3.2	3.2
ROR1	1:64608273:C>T	20:25303596:A>G	NM_005012.4:c.1114C>T	NP_005003.2:p.Pro372Ser	Unknown significance	null	missense_variant	372	MODERATE	28.2	Kringle&Kringle&_conserved_site&Kringle&Kringle&Kringle&Kringle&Kringle&_conserved_site&Kringle&Kringle&Kringle	0.000881508	gnomad_AF_nfe_pass	0	0	95.35	2	2
ROR1	1:64643751:G>T	20:25303596:A>G	NM_005012.4:c.2027G>T	NP_005003.2:p.Trp676Leu	Unknown significance	null	missense_variant	676	MODERATE	30	Serine-threonine/tyrosine-protein_kinase&_catalytic_domain&Serine-threonine/tyrosine-protein_kinase&_catalytic_domain&Protein_kinase_domain&Serine-threonine/tyrosine-protein_kinase&_catalytic_domain&Serine-threonine/tyrosine-protein_kinase&_catalytic_domain&Protein_kinase_domain	0	gnomad_AF_afr_pass,gnomad_AF_amr_pass,gnomad_AF_eas_pass,gnomad_AF_nfe_pass,gnomad_AF_sas_pass	0	0	98.34	1.8	1.8
ROR1	1:64643949:T>C	20:25303596:A>G	NM_005012.4:c.2225T>C	NP_005003.2:p.Ile742Thr	Unknown significance	null	missense_variant	742	MODERATE	26.1	Serine-threonine/tyrosine-protein_kinase&_catalytic_domain&Protein_kinase_domain&Serine-threonine/tyrosine-protein_kinase&_catalytic_domain&Protein_kinase_domain	0.00653253	gnomad_AF_sas_pass	0	0	98.43	2.6	2.6
S1PR2	19:10335106:G>A	20:25303596:A>G	NM_004230.4:c.476C>T	NP_004221.3:p.Ser159Leu	Unknown significance	Inborn genetic diseases	missense_variant	159	MODERATE	25.9	GPCR&_rhodopsin-like&_7TM&GPCR&_rhodopsin-like&_7TM	0.00617436	gnomad_AF_afr_pass	0	0	98.39	-2.9	2.9
S1PR2	19:10335223:A>T	20:25303596:A>G	NM_004230.4:c.359T>A	NP_004221.3:p.Val120Asp	Unknown significance	null	missense_variant	120	MODERATE	28.1	GPCR&_rhodopsin-like&_7TM&GPCR&_rhodopsin-like&_7TM	0.00648004	gnomad_AF_nfe_pass	0	0	94.23	3.9	3.9
S1PR2	19:10335229:G>A	20:25303596:A>G	NM_004230.4:c.353C>T	NP_004221.3:p.Ala118Val	Unknown significance	null	missense_variant	118	MODERATE	27.8	GPCR&_rhodopsin-like&_7TM&GPCR&_rhodopsin-like&_7TM	0	null	0	0	96.97	-1.5	1.5
SEMA3E	7:83025976:A>G	20:25303596:A>G	NM_012431.3:c.1436T>C	NP_036563.1:p.Leu479Pro	Unknown significance	null	missense_variant	479	MODERATE	28.8	Sema_domain&Sema_domain&Sema_domain&Sema_domain&Sema_domain&Sema_domain&Sema_domain&Sema_domain&Sema_domain	0.00545911	gnomad_AF_eas_pass	0	0	96.33	3.4	3.4
SEMA3E	7:83025982:A>T	20:25303596:A>G	NM_012431.3:c.1430T>A	NP_036563.1:p.Val477Glu	Unknown significance	null	missense_variant	477	MODERATE	28.5	Sema_domain&Sema_domain&Sema_domain&Sema_domain&Sema_domain&Sema_domain&Sema_domain&Sema_domain&Sema_domain	0	null	0	0	94.88	2.8	2.8
SEMA3E	7:83026030:A>G	20:25303596:A>G	NM_012431.3:c.1382T>C	NP_036563.1:p.Leu461Pro	Unknown significance	null	missense_variant	461	MODERATE	28.9	Sema_domain&Sema_domain&Sema_domain&Sema_domain&Sema_domain&Sema_domain&Sema_domain&Sema_domain&Sema_domain	0.00546687	gnomad_AF_eas_pass	0	0	97.95	3.2	3.2
SEMA3E	7:83026033:A>C	20:25303596:A>G	NM_012431.3:c.1379T>G	NP_036563.1:p.Val460Gly	Unknown significance	null	missense_variant	460	MODERATE	29.6	Sema_domain&Sema_domain&Sema_domain&Sema_domain&Sema_domain&Sema_domain&Sema_domain&Sema_domain&Sema_domain	0.000891043	gnomad_AF_nfe_pass	0	0	98.32	4.9	4.9
SEMA3E	7:83032067:A>G	20:25303596:A>G	NM_012431.3:c.1024T>C	NP_036563.1:p.Cys342Arg	Unknown significance	null	missense_variant	342	MODERATE	28.5	Sema_domain&Sema_domain&Sema_domain&Sema_domain&Sema_domain&Sema_domain&Sema_domain&Sema_domain&Sema_domain	0	null	0	0	98.67	5.4	5.4
SEMA3E	7:83036417:C>G	20:25303596:A>G	NM_012431.3:c.809G>C	NP_036563.1:p.Cys270Ser	Unknown significance	null	missense_variant	270	MODERATE	27.2	Sema_domain&Sema_domain&Sema_domain&Sema_domain&Sema_domain&Sema_domain&Sema_domain&Sema_domain&Sema_domain	0.00176432	gnomad_AF_nfe_pass	0	0	97.57	4.4	4.4
SEMA3E	7:83036420:A>G	20:25303596:A>G	NM_012431.3:c.806T>C	NP_036563.1:p.Leu269Pro	Unknown significance	null	missense_variant	269	MODERATE	29.1	Sema_domain&Sema_domain&Sema_domain&Sema_domain&Sema_domain&Sema_domain&Sema_domain&Sema_domain&Sema_domain	0.000882239	gnomad_AF_nfe_pass	0	0	97.81	3.3	3.3
SEMA3E	7:83036427:C>A	20:25303596:A>G	NM_012431.3:c.799G>T	NP_036563.1:p.Gly267Trp	Unknown significance	null	missense_variant	267	MODERATE	32	Sema_domain&Sema_domain&Sema_domain&Sema_domain&Sema_domain&Sema_domain&Sema_domain&Sema_domain&Sema_domain	0.000882332	gnomad_AF_nfe_pass	0	0	98.58	-2.1	2.1
SEMA3E	7:83036487:A>C	20:25303596:A>G	NM_012431.3:c.739T>G	NP_036563.1:p.Phe247Val	Unknown significance	null	missense_variant	247	MODERATE	26.7	Sema_domain&Sema_domain&Sema_domain&Sema_domain&Sema_domain&Sema_domain&Sema_domain&Sema_domain&Sema_domain	0.000883065	gnomad_AF_nfe_pass	0	0	98.88	1.8	1.8
SEMA3E	7:83095889:A>C	20:25303596:A>G	NM_012431.3:c.365T>G	NP_036563.1:p.Leu122Trp	Unknown significance	null	missense_variant	122	MODERATE	28.6	Sema_domain&Sema_domain&Sema_domain&Sema_domain&Sema_domain&Sema_domain&Sema_domain&Sema_domain&Sema_domain	0.00175939	gnomad_AF_nfe_pass	0	0	97.79	1.8	1.8
SEMA3E	7:83119464:A>T	20:25303596:A>G	NM_012431.3:c.242T>A	NP_036563.1:p.Leu81His	Unknown significance	null	missense_variant	81	MODERATE	27.4	Sema_domain&Sema_domain&Sema_domain&Sema_domain&Sema_domain&Sema_domain&Sema_domain&Sema_domain&Sema_domain	0.00544662	gnomad_AF_eas_pass	0	0	96.41	3.7	3.7
SERPINB6	6:2948557:A>G	20:25303596:A>G	NM_004568.5:c.1106T>C	NP_004559.4:p.Phe369Ser	Unknown significance	null	missense_variant	369	MODERATE	26.2	Serpin_domain&Serpin_domain&Serpin_domain&Serpin_domain&Serpin_domain&Serpin_domain&Serpin_domain&Serpin_domain&Serpin_domain&Serpin_domain&Serpin_domain&Serpin_domain&Serpin_domain&Serpin_domain&Serpin_domain&Serpin_domain&Serpin_domain&Serpin_domain&Serpin_domain&Serpin_domain&Serpin_domain&Serpin_domain&Serpin_domain&Serpin_domain&Serpin_domain&Serpin_domain	0.0144559	gnomad_AF_amr_pass	0	0	95.99	6	6
SERPINB6	6:2948600:A>G	20:25303596:A>G	NM_004568.5:c.1063T>C	NP_004559.4:p.Phe355Leu	Unknown significance	null	missense_variant	355	MODERATE	29.7	Serpin_domain&Serpin&_conserved_site&Serpin_domain&Serpin_domain&Serpin&_conserved_site&Serpin_domain&Serpin_domain&Serpin&_conserved_site&Serpin_domain&Serpin_domain&Serpin&_conserved_site&Serpin_domain&Serpin_domain&Serpin&_conserved_site&Serpin_domain&Serpin_domain&Serpin&_conserved_site&Serpin_domain&Serpin_domain&Serpin&_conserved_site&Serpin_domain&Serpin_domain&Serpin&_conserved_site&Serpi…	0	gnomad_AF_afr_pass,gnomad_AF_amr_pass,gnomad_AF_eas_pass,gnomad_AF_nfe_pass,gnomad_AF_sas_pass	0	0	96.8	2.2	2.2
SERPINB6	6:2949278:A>G	20:25303596:A>G	NM_004568.5:c.599T>C	NP_004559.4:p.Met200Thr	Unknown significance	null	missense_variant	200	MODERATE	26.2	Serpin_domain&Serpin_domain&Serpin_domain&Serpin_domain&Serpin_domain&Serpin_domain&Serpin_domain&Serpin_domain&Serpin_domain&Serpin_domain&Serpin_domain&Serpin_domain&Serpin_domain&Serpin_domain&Serpin_domain&Serpin_domain&Serpin_domain&Serpin_domain&Serpin_domain&Serpin_domain&Serpin_domain&Serpin_domain&Serpin_domain&Serpin_domain&Serpin_domain&Serpin_domain&Serpin_domain&Serpin_domain	0.00400673	gnomad_AF_afr_pass	0	0	97.96	3	3
SERPINB6	6:2959445:A>T	20:25303596:A>G	NM_004568.5:c.122T>A	NP_004559.4:p.Val41Asp	Unknown significance	null	missense_variant	41	MODERATE	28.3	Serpin_domain&Serpin_domain&Serpin_domain&Serpin_domain&Serpin_domain&Serpin_domain&Serpin_domain&Serpin_domain&Serpin_domain&Serpin_domain&Serpin_domain&Serpin_domain&Serpin_domain&Serpin_domain&Serpin_domain&Serpin_domain&Serpin_domain&Serpin_domain&Serpin_domain&Serpin_domain&Serpin_domain&Serpin_domain&Serpin_domain&Serpin_domain&Serpin_domain&Serpin_domain&Serpin_domain&Serpin_domain	0.000878966	gnomad_AF_nfe_pass	0	0	96	4.8	4.8
SIX1	14:61115711:A>G	20:25303596:A>G	NM_005982.4:c.197T>C	NP_005973.1:p.Leu66Pro	Unknown significance	null	missense_variant	66	MODERATE	31	Homeobox_protein_SIX1&_N-terminal_SD_domain&Homeobox_protein_SIX1&_N-terminal_SD_domain	0	gnomad_AF_afr_pass,gnomad_AF_sas_pass,gnomad_AF_amr_pass,gnomad_AF_eas_pass,gnomad_AF_nfe_pass	0	0	97.96	3.8	3.8
SIX2	2:45235736:A>G	20:25303596:A>G	NM_016932.5:c.514T>C	NP_058628.3:p.Phe172Leu	Unknown significance	null	missense_variant	172	MODERATE	32	Homeobox_domain&Homeobox&_conserved_site&Homeobox_domain&Homeobox_domain&Homeobox_domain	0.00088098	gnomad_AF_nfe_pass	0	0	97.71	2.4	2.4
SIX2	2:45236197:C>T	20:25303596:A>G	NM_016932.5:c.53G>A	NP_058628.3:p.Cys18Tyr	Unknown significance	null	missense_variant	18	MODERATE	30	Homeobox_protein_SIX1&_N-terminal_SD_domain	0	null	0	0	93.07	2.9	2.9
SIX2	2:45236209:A>G	20:25303596:A>G	NM_016932.5:c.41T>C	NP_058628.3:p.Val14Ala	Unknown significance	null	missense_variant	14	MODERATE	27.4	Homeobox_protein_SIX1&_N-terminal_SD_domain	0	null	0	0	90.92	3.1	3.1
SLC17A8	12:100784819:T>A	20:25303596:A>G	NM_139319.3:c.395T>A	NP_647480.1:p.Ile132Asn	Unknown significance	null	missense_variant	132	MODERATE	28.1	Major_facilitator_superfamily_domain&Major_facilitator_superfamily_domain	0.00289118	gnomad_AF_amr_pass	0	0	91.08	4.2	4.2
SLC17A8	12:100787176:C>T	20:25303596:A>G	NM_139319.3:c.503C>T	NP_647480.1:p.Ser168Leu	Unknown significance	null	missense_variant	168	MODERATE	32	Major_facilitator_superfamily_domain&Major_facilitator_superfamily_domain	0.00175898	gnomad_AF_nfe_pass	0	0	97.99	-2.8	2.8
SLC17A8	12:100787197:C>T	20:25303596:A>G	NM_139319.3:c.524C>T	NP_647480.1:p.Pro175Leu	Unknown significance	null	missense_variant	175	MODERATE	26.7	Major_facilitator_superfamily_domain&Major_facilitator_superfamily_domain	0.000879523	gnomad_AF_nfe_pass	0	0	95.99	-2.1	2.1
SLC17A8	12:100790124:C>T	20:25303596:A>G	NM_139319.3:c.605C>T	NP_647480.1:p.Ala202Val	Unknown significance	null	missense_variant	202	MODERATE	29	Major_facilitator_superfamily_domain&Major_facilitator_superfamily_domain	0.00326627	gnomad_AF_sas_pass	0	0	96.5	-1.5	1.5
SLC17A8	12:100790175:T>A	20:25303596:A>G	NM_139319.3:c.656T>A	NP_647480.1:p.Leu219Gln	Unknown significance	null	missense_variant	219	MODERATE	27.4	Major_facilitator_superfamily_domain&Major_facilitator_superfamily_domain	0.000879477	gnomad_AF_nfe_pass	0	0	96.34	2.2	2.2
SLC17A8	12:100796118:G>C	20:25303596:A>G	NM_139319.3:c.764G>C	NP_647480.1:p.Gly255Ala	Unknown significance	null	missense_variant&splice_region_variant	255	MODERATE	32	Major_facilitator_superfamily_domain&Major_facilitator_superfamily_domain	0.0061546	gnomad_AF_afr_pass	0	0	96.27	-1.6	1.6
SLC17A8	12:100796118:G>T	20:25303596:A>G	NM_139319.3:c.764G>T	NP_647480.1:p.Gly255Val	Unknown significance	null	missense_variant&splice_region_variant	255	MODERATE	34	Major_facilitator_superfamily_domain&Major_facilitator_superfamily_domain	0.00648677	gnomad_AF_nfe_pass	0	0	96.27	-2.9	2.9
SLC17A8	12:100796148:G>C	20:25303596:A>G	NM_139319.3:c.794G>C	NP_647480.1:p.Trp265Ser	Unknown significance	null	missense_variant	265	MODERATE	31	Major_facilitator_superfamily_domain&Major_facilitator_superfamily_domain	0.000881523	gnomad_AF_nfe_pass	0	0	96.75	3.4	3.4
SLC17A8	12:100796423:C>T	20:25303596:A>G	NM_139319.3:c.953C>T	NP_647480.1:p.Ala318Val	Unknown significance	null	missense_variant	318	MODERATE	32	Major_facilitator_superfamily_domain&Major_facilitator_superfamily_domain	0.00233002	gnomad_AF_nfe_pass	0	0	98.1	-1.7	1.7
SLC17A8	12:100796488:T>C	20:25303596:A>G	NM_139319.3:c.1018T>C	NP_647480.1:p.Tyr340His	Unknown significance	null	missense_variant	340	MODERATE	28.5	Major_facilitator_superfamily_domain&Major_facilitator_superfamily_domain	0.000883658	gnomad_AF_nfe_pass	0	0	88.06	2.6	2.6
SLC17A8	12:100797838:C>T	20:25303596:A>G	NM_139319.3:c.1076C>T	NP_647480.1:p.Pro359Leu	Unknown significance	null	missense_variant	359	MODERATE	28.8	Major_facilitator_superfamily_domain&Major_facilitator_superfamily_domain	0.000879616	gnomad_AF_nfe_pass	0	0	88.58	-2.9	2.9
SLC17A8	12:100806572:T>C	20:25303596:A>G	NM_139319.3:c.1211T>C	NP_647480.1:p.Leu404Pro	Unknown significance	null	missense_variant	404	MODERATE	32	Major_facilitator_superfamily_domain&Major_facilitator_superfamily_domain	0.00541829	gnomad_AF_nfe_pass	0	0	93.95	4.4	4.4
SLC17A8	12:100811860:G>T	20:25303596:A>G	NM_139319.3:c.1351G>T	NP_647480.1:p.Gly451Trp	Unknown significance	null	missense_variant	451	MODERATE	32	Major_facilitator_superfamily_domain&Major_facilitator_superfamily_domain	0	null	0	0	95.24	-1.5	1.5
SLC17A8	12:100813647:G>T	20:25303596:A>G	NM_139319.3:c.1480G>T	NP_647480.1:p.Gly494Cys	Unknown significance	null	missense_variant	494	MODERATE	31	Major_facilitator_superfamily_domain&Major_facilitator_superfamily_domain	0	null	0	0	96.55	-1.9	1.9
SLC19A2	1:169437423:C>A	20:25303596:A>G	NM_006996.3:c.1291G>T	NP_008927.1:p.Ala431Ser	Unknown significance	null	missense_variant	431	MODERATE	28	null	0.0649497	gnomad_AF_amr_pass	0	0	96.58	1.8	1.8
SLC19A2	1:169437482:A>T	20:25303596:A>G	NM_006996.3:c.1232T>A	NP_008927.1:p.Ile411Asn	Unknown significance	null	missense_variant	411	MODERATE	30	null	0.000880855	gnomad_AF_nfe_pass	0	0	87.48	4.8	4.8
SLC19A2	1:169437918:A>G	20:25303596:A>G	NM_006996.3:c.1187T>C	NP_008927.1:p.Phe396Ser	Unknown significance	null	missense_variant	396	MODERATE	30	null	0	null	0	0	98.04	5.6	5.6
SLC19A2	1:169437966:A>G	20:25303596:A>G	NM_006996.3:c.1139T>C	NP_008927.1:p.Met380Thr	Unknown significance	null	missense_variant	380	MODERATE	26.8	null	0.0200288	gnomad_AF_afr_pass	0	0	96.02	2.3	2.3
SLC19A2	1:169439297:A>C	20:25303596:A>G	NM_006996.3:c.935T>G	NP_008927.1:p.Val312Gly	Unknown significance	null	missense_variant	312	MODERATE	30	null	0.00289268	gnomad_AF_amr_pass	0	0	97.52	5.3	5.3
SLC19A2	1:169446598:G>C	20:25303596:A>G	NM_006996.3:c.602C>G	NP_008927.1:p.Ala201Gly	Unknown significance	null	missense_variant	201	MODERATE	26.3	null	0.0123107	gnomad_AF_afr_pass	0	0	97.45	2.4	2.4
SLC19A2	1:169446674:C>A	20:25303596:A>G	NM_006996.3:c.526G>T	NP_008927.1:p.Gly176Trp	Unknown significance	null	missense_variant	176	MODERATE	29.8	null	0.011489	gnomad_AF_afr_pass	0	0	96.72	-1.5	1.5
SLC19A2	1:169446685:C>A	20:25303596:A>G	NM_006996.3:c.515G>T	NP_008927.1:p.Gly172Val	Unknown significance	null	missense_variant	172	MODERATE	26.9	null	0.00289118	gnomad_AF_amr_pass	0	0	97.81	-1.7	1.7
SLC19A2	1:169446769:T>C	20:25303596:A>G	NM_006996.3:c.431A>G	NP_008927.1:p.Tyr144Cys	Unknown significance	null	missense_variant	144	MODERATE	26.4	null	0.0641026	gnomad_AF_eas_pass	0	0	86.47	3.4	3.4
SLC19A2	1:169446770:A>T	20:25303596:A>G	NM_006996.3:c.430T>A	NP_008927.1:p.Tyr144Asn	Unknown significance	null	missense_variant	144	MODERATE	26.4	null	0.00087943	gnomad_AF_nfe_pass	0	0	86.47	4.9	4.9
SLC19A2	1:169446778:T>C	20:25303596:A>G	NM_006996.3:c.422A>G	NP_008927.1:p.Tyr141Cys	Unknown significance	null	missense_variant	141	MODERATE	27.5	null	0.00653253	gnomad_AF_sas_pass	0	0	90.08	3	3
SLC19A2	1:169446778:T>G	20:25303596:A>G	NM_006996.3:c.422A>C	NP_008927.1:p.Tyr141Ser	Unknown significance	null	missense_variant	141	MODERATE	27	null	0.00326627	gnomad_AF_sas_pass	0	0	90.08	4.6	4.6
SLC19A2	1:169446779:A>G	20:25303596:A>G	NM_006996.3:c.421T>C	NP_008927.1:p.Tyr141His	Unknown significance	null	missense_variant	141	MODERATE	27.1	null	0.000879492	gnomad_AF_nfe_pass	0	0	90.08	2.7	2.7
SLC19A2	1:169446793:G>C	20:25303596:A>G	NM_006996.3:c.407C>G	NP_008927.1:p.Ala136Gly	Unknown significance	null	missense_variant	136	MODERATE	27	null	0.0115647	gnomad_AF_amr_pass	0	0	93.37	1.9	1.9
SLC19A2	1:169446910:T>C	20:25303596:A>G	NM_006996.3:c.290A>G	NP_008927.1:p.Tyr97Cys	Unknown significance	null	missense_variant	97	MODERATE	27.1	null	0.000893975	gnomad_AF_nfe_pass	0	0	84.69	4.1	4.1
SLC22A4	5:131630371:T>A	20:25303596:A>G	NM_003059.3:c.62T>A	NP_003050.2:p.Ile21Asn	Unknown significance	null	missense_variant	21	MODERATE	27.6	null	0.00326627	gnomad_AF_sas_pass	0	0	91.62	4.4	4.4
SLC22A4	5:131630383:T>A	20:25303596:A>G	NM_003059.3:c.74T>A	NP_003050.2:p.Leu25His	Unknown significance	null	missense_variant	25	MODERATE	29.8	null	0.00077535	gnomad_AF_nfe_pass	0	0	91.26	3.9	3.9
SLC22A4	5:131649450:C>T	20:25303596:A>G	NM_003059.3:c.641C>T	NP_003050.2:p.Ala214Val	Unknown significance	null	missense_variant	214	MODERATE	29.6	Major_facilitator_superfamily_domain&Major_facilitator_superfamily_domain	0.00263741	gnomad_AF_nfe_pass	0	0	89.92	-1.5	1.5
SLC22A4	5:131667542:T>C	20:25303596:A>G	NM_003059.3:c.1045T>C	NP_003050.2:p.Trp349Arg	Unknown significance	null	missense_variant&splice_region_variant	349	MODERATE	28.8	Major_facilitator_superfamily_domain&Major_facilitator_superfamily_domain	0.0097988	gnomad_AF_sas_pass	0	0	95.29	3.6	3.6
SLC22A4	5:131671603:T>C	20:25303596:A>G	NM_003059.3:c.1354T>C	NP_003050.2:p.Tyr452His	Unknown significance	null	missense_variant	452	MODERATE	26.2	Major_facilitator_superfamily_domain&Major_facilitator_superfamily_domain	0	null	0	0	81.67	2.5	2.5
SLC26A4	7:107312657:T>C	20:25303596:A>G	NM_000441.2:c.379T>C	NP_000432.1:p.Tyr127His	Unknown significance	null	missense_variant	127	MODERATE	26.5	SLC26A/SulP_transporter_domain&Sulphate_anion_transporter&_conserved_site&SLC26A/SulP_transporter_domain&Sulphate_anion_transporter&_conserved_site&SLC26A/SulP_transporter_domain	0.00289118	gnomad_AF_amr_pass	0	0	94.24	2.8	2.8
SLC26A4	7:107314621:T>C	20:25303596:A>G	NM_000441.2:c.428T>C	NP_000432.1:p.Val143Ala	Unknown significance	null	missense_variant	143	MODERATE	26.3	SLC26A/SulP_transporter_domain&SLC26A/SulP_transporter_domain	0.000879198	gnomad_AF_nfe_pass	0	0	87.33	2.9	2.9
SLC26A4	7:107314624:T>A	20:25303596:A>G	NM_000441.2:c.431T>A	NP_000432.1:p.Val144Glu	Unknown significance	null	missense_variant	144	MODERATE	26.7	SLC26A/SulP_transporter_domain&SLC26A/SulP_transporter_domain	0.000879214	gnomad_AF_nfe_pass	0	0	92.15	4.3	4.3
SLC26A4	7:107314783:G>A	20:25303596:A>G	NM_000441.2:c.590G>A	NP_000432.1:p.Gly197Glu	Unknown significance	-	missense_variant	197	MODERATE	27	SLC26A/SulP_transporter_domain&SLC26A/SulP_transporter_domain	0	null	0	0	96.2	2	2
SLC26A4	7:107329563:T>G	20:25303596:A>G	NM_000441.2:c.1067T>G	NP_000432.1:p.Ile356Ser	Unknown significance	null	missense_variant	356	MODERATE	25.8	SLC26A/SulP_transporter_domain&SLC26A/SulP_transporter_domain	0.000880685	gnomad_AF_nfe_pass	0	0	91.82	5.3	5.3
SLC26A4	7:107329587:C>G	20:25303596:A>G	NM_000441.2:c.1091C>G	NP_000432.1:p.Ala364Gly	Unknown significance	null	missense_variant	364	MODERATE	26.1	SLC26A/SulP_transporter_domain&SLC26A/SulP_transporter_domain	0.00648004	gnomad_AF_nfe_pass	0	0	89.03	1.9	1.9
SLC26A4	7:107330579:C>A	20:25303596:A>G	NM_000441.2:c.1160C>A	NP_000432.1:p.Ala387Asp	Unknown significance	null	missense_variant	387	MODERATE	29.4	SLC26A/SulP_transporter_domain&SLC26A/SulP_transporter_domain	0.00847027	gnomad_AF_amr_pass	0	0	94.02	2.7	2.7
SLC26A4	7:107330621:T>C	20:25303596:A>G	NM_000441.2:c.1202T>C	NP_000432.1:p.Phe401Ser	Unknown significance	null	missense_variant	401	MODERATE	29	SLC26A/SulP_transporter_domain&SLC26A/SulP_transporter_domain	0.00615309	gnomad_AF_afr_pass	0	0	94.26	4	4
SLC26A4	7:107336442:G>A	20:25303596:A>G	NM_000441.2:c.1502G>A	NP_000432.1:p.Gly501Asp	Unknown significance	null	missense_variant	501	MODERATE	26.1	null	0.00326648	gnomad_AF_sas_pass	0	0	91.9	1.8	1.8
SLC26A4	7:107340553:T>C	20:25303596:A>G	NM_000441.2:c.1640T>C	NP_000432.1:p.Ile547Thr	Unknown significance	null	missense_variant	547	MODERATE	26.6	STAS_domain&STAS_domain&STAS_domain&STAS_domain	0.00980008	gnomad_AF_sas_pass	0	0	94.19	3.5	3.5
SLC26A4	7:107341568:T>G	20:25303596:A>G	NM_000441.2:c.1730T>G	NP_000432.1:p.Val577Gly	Unknown significance	null	missense_variant	577	MODERATE	26.8	STAS_domain&STAS_domain&STAS_domain&STAS_domain	0.00326776	gnomad_AF_sas_pass	0	0	86.18	3.1	3.1
SLC26A4	7:107344804:T>C	20:25303596:A>G	NM_000441.2:c.2063T>C	NP_000432.1:p.Val688Ala	Unknown significance	null	missense_variant	688	MODERATE	26.5	STAS_domain&STAS_domain&STAS_domain&STAS_domain	0.00102497	gnomad_AF_nfe_pass	0	0	90.64	1.9	1.9
SLC26A5	7:103015021:A>T	20:25303596:A>G	NM_198999.3:c.2060T>A	NP_945350.1:p.Leu687His	Unknown significance	null	missense_variant	687	MODERATE	29.1	STAS_domain&STAS_domain&STAS_domain&STAS_domain&STAS_domain&STAS_domain&STAS_domain&STAS_domain	0.00087943	gnomad_AF_nfe_pass	0	0	93.51	3.5	3.5
SLC26A5	7:103017273:A>G	20:25303596:A>G	NM_198999.3:c.2023T>C	NP_945350.1:p.Tyr675His	Unknown significance	null	missense_variant	675	MODERATE	28.3	STAS_domain&STAS_domain&STAS_domain&STAS_domain&STAS_domain&STAS_domain&STAS_domain&STAS_domain	0.00615233	gnomad_AF_afr_pass	0	0	95.2	2.2	2.2
SLC26A5	7:103017296:T>C	20:25303596:A>G	NM_198999.3:c.2000A>G	NP_945350.1:p.Tyr667Cys	Unknown significance	null	missense_variant	667	MODERATE	31	STAS_domain&STAS_domain&STAS_domain&STAS_domain&STAS_domain&STAS_domain&STAS_domain&STAS_domain	0.0064834	gnomad_AF_nfe_pass	0	0	91.3	2.3	2.3
SLC26A5	7:103018062:A>C	20:25303596:A>G	NM_198999.3:c.1970T>G	NP_945350.1:p.Val657Gly	Unknown significance	null	missense_variant	657	MODERATE	27.4	STAS_domain&STAS_domain&STAS_domain&STAS_domain&STAS_domain&STAS_domain&STAS_domain&STAS_domain	0.000880189	gnomad_AF_nfe_pass	0	0	94.73	4.1	4.1
SLC26A5	7:103029870:G>C	20:25303596:A>G	NM_198999.3:c.1313C>G	NP_945350.1:p.Ala438Gly	Unknown significance	null	missense_variant&splice_region_variant	438	MODERATE	32	SLC26A/SulP_transporter_domain&SLC26A/SulP_transporter_domain&SLC26A/SulP_transporter_domain&SLC26A/SulP_transporter_domain	0.000879044	gnomad_AF_nfe_pass	0	0	94.66	2.1	2.1
SLC26A5	7:103030949:G>C	20:25303596:A>G	NM_198999.3:c.1238C>G	NP_945350.1:p.Ala413Gly	Unknown significance	null	missense_variant	413	MODERATE	29.9	SLC26A/SulP_transporter_domain&SLC26A/SulP_transporter_domain&SLC26A/SulP_transporter_domain&SLC26A/SulP_transporter_domain	0.00543656	gnomad_AF_eas_pass	0	0	94.73	2	2
SLC26A5	7:103032107:G>C	20:25303596:A>G	NM_198999.3:c.1195C>G	NP_945350.1:p.Arg399Gly	Unknown significance	null	missense_variant	399	MODERATE	26	SLC26A/SulP_transporter_domain&SLC26A/SulP_transporter_domain&SLC26A/SulP_transporter_domain&SLC26A/SulP_transporter_domain	0.00543715	gnomad_AF_eas_pass	0	0	90.77	2.5	2.5
SLC26A5	7:103032166:C>T	20:25303596:A>G	NM_198999.3:c.1136G>A	NP_945350.1:p.Gly379Glu	Unknown significance	null	missense_variant	379	MODERATE	29.7	SLC26A/SulP_transporter_domain&SLC26A/SulP_transporter_domain&SLC26A/SulP_transporter_domain&SLC26A/SulP_transporter_domain	0.0054401	gnomad_AF_eas_pass	0	0	96.57	1.8	1.8
SLC26A5	7:103052006:A>G	20:25303596:A>G	NM_198999.3:c.431T>C	NP_945350.1:p.Ile144Thr	Unknown significance	null	missense_variant	144	MODERATE	26.2	SLC26A/SulP_transporter_domain&SLC26A/SulP_transporter_domain&SLC26A/SulP_transporter_domain&SLC26A/SulP_transporter_domain	0.00615157	gnomad_AF_afr_pass	0	0	96.79	2.6	2.6
SLC26A5	7:103052018:A>G	20:25303596:A>G	NM_198999.3:c.419T>C	NP_945350.1:p.Ile140Thr	Unknown significance	null	missense_variant	140	MODERATE	27.4	SLC26A/SulP_transporter_domain&SLC26A/SulP_transporter_domain&SLC26A/SulP_transporter_domain&SLC26A/SulP_transporter_domain	0.000880173	gnomad_AF_nfe_pass	0	0	95.75	2.7	2.7
SLC26A5	7:103053559:C>A	20:25303596:A>G	NM_198999.3:c.293G>T	NP_945350.1:p.Gly98Val	Unknown significance	null	missense_variant&splice_region_variant	98	MODERATE	34	SLC26A/SulP_transporter_domain&SLC26A/SulP_transporter_domain&SLC26A/SulP_transporter_domain	0.00565643	gnomad_AF_amr_pass	0	0	93.87	-1.9	1.9
SLC26A5	7:103061208:G>A	20:25303596:A>G	NM_198999.3:c.269C>T	NP_945350.1:p.Thr90Ile	Unknown significance	null	missense_variant	90	MODERATE	26.8	SLC26A/SulP_transporter_domain&SLC26A/SulP_transporter_domain&SLC26A/SulP_transporter_domain&SLC26A/SulP_transporter_domain	0.00326691	gnomad_AF_sas_pass	0	0	92.83	-2.6	2.6
SLC26A5	7:103061217:C>T	20:25303596:A>G	NM_198999.3:c.260G>A	NP_945350.1:p.Gly87Asp	Unknown significance	null	missense_variant	87	MODERATE	27.5	SLC26A/SulP_transporter_domain&SLC26A/SulP_transporter_domain&SLC26A/SulP_transporter_domain&SLC26A/SulP_transporter_domain	0.00543656	gnomad_AF_eas_pass	0	0	95.04	2	2
SLC26A5	7:103061220:G>A	20:25303596:A>G	NM_198999.3:c.257C>T	NP_945350.1:p.Ser86Leu	Unknown significance	null	missense_variant	86	MODERATE	31	SLC26A/SulP_transporter_domain&SLC26A/SulP_transporter_domain&SLC26A/SulP_transporter_domain&SLC26A/SulP_transporter_domain	0.00326691	gnomad_AF_sas_pass	0	0	93.64	-1.8	1.8
SLC26A5	7:103006587:T>G	20:25303596:A>G	NM_002803.4:c.821T>G	NP_002794.1:p.Phe274Cys	Unknown significance	null	missense_variant	274	MODERATE	30	ATPase&_AAA-type&_core&AAA+_ATPase_domain&ATPase&_AAA-type&_core&AAA+_ATPase_domain&ATPase&_AAA-type&_core&AAA+_ATPase_domain	0.000879353	gnomad_AF_nfe_pass	0	0	90.35	2.1	2.1
SLC33A1	3:155547604:A>G	20:25303596:A>G	NM_004733.4:c.1355T>C	NP_004724.1:p.Leu452Ser	Unknown significance	null	missense_variant	452	MODERATE	26.3	null	0	null	0	0	88.13	3.4	3.4
SLC33A1	3:155571323:A>C	20:25303596:A>G	NM_004733.4:c.464T>G	NP_004724.1:p.Met155Arg	Unknown significance	null	missense_variant	155	MODERATE	26.8	null	0.00648424	gnomad_AF_nfe_pass	0	0	95.8	2.1	2.1
SLC33A1	3:155571554:A>T	20:25303596:A>G	NM_004733.4:c.233T>A	NP_004724.1:p.Leu78Gln	Unknown significance	null	missense_variant	78	MODERATE	26.5	null	0.000880793	gnomad_AF_nfe_pass	0	0	90.72	3.9	3.9
SLC44A4	6:31831525:A>T	20:25303596:A>G	NM_025257.3:c.2012T>A	NP_079533.2:p.Leu671Gln	Unknown significance	null	missense_variant&splice_region_variant	671	MODERATE	33	null	0.00649182	gnomad_AF_nfe_pass	0	0	92.25	2.1	2.1
SLC44A4	6:31832435:A>G	20:25303596:A>G	NM_025257.3:c.2005T>C	NP_079533.2:p.Cys669Arg	Unknown significance	null	missense_variant	669	MODERATE	29	null	0.00176547	gnomad_AF_nfe_pass	0	0	94.05	4.1	4.1
SLC44A4	6:31832443:A>C	20:25303596:A>G	NM_025257.3:c.1997T>G	NP_079533.2:p.Leu666Arg	Unknown significance	null	missense_variant	666	MODERATE	29.7	null	0.0121222	gnomad_AF_afr_pass	0	0	95.72	3.3	3.3
SLC44A4	6:31832814:C>A	20:25303596:A>G	NM_025257.3:c.1804G>T	NP_079533.2:p.Gly602Trp	Unknown significance	null	missense_variant	602	MODERATE	32	null	0	null	0	0	93.65	-1.7	1.7
SLC44A4	6:31833158:A>G	20:25303596:A>G	NM_025257.3:c.1694T>C	NP_079533.2:p.Ile565Thr	Unknown significance	null	missense_variant	565	MODERATE	28.7	null	0.000882317	gnomad_AF_nfe_pass	0	0	91.55	3.3	3.3
SLC44A4	6:31833162:C>A	20:25303596:A>G	NM_025257.3:c.1690G>T	NP_079533.2:p.Ala564Ser	Unknown significance	null	missense_variant	564	MODERATE	29.3	null	0.00088269	gnomad_AF_nfe_pass	0	0	94.96	1.8	1.8
SLC44A4	6:31833535:C>T	20:25303596:A>G	NM_025257.3:c.1514G>A	NP_079533.2:p.Gly505Glu	Unknown significance	null	missense_variant	505	MODERATE	31	null	0.00268279	gnomad_AF_nfe_pass	0	0	96.6	1.8	1.8
SLC44A4	6:31837409:A>G	20:25303596:A>G	NM_025257.3:c.1043T>C	NP_079533.2:p.Val348Ala	Unknown significance	null	missense_variant	348	MODERATE	27	null	0	null	0	0	92.16	2.7	2.7
SLC44A4	6:31839109:G>T	20:25303596:A>G	NM_025257.3:c.683C>A	NP_079533.2:p.Ser228Tyr	Unknown significance	null	missense_variant	228	MODERATE	27.6	null	0.000878997	gnomad_AF_nfe_pass	0	0	85.52	-1.4	1.4
SLC44A4	6:31843648:A>C	20:25303596:A>G	NM_025257.3:c.223T>G	NP_079533.2:p.Cys75Gly	Unknown significance	null	missense_variant	75	MODERATE	26.2	null	0.00179514	gnomad_AF_nfe_pass	0	0	83.92	5.9	5.9
SLC4A11	20:3209247:C>T	20:25303596:A>G	NM_032034.3:c.2347G>A	NP_114423.1:p.Val783Met	Unknown significance	null	missense_variant	783	MODERATE	28.1	Bicarbonate_transporter&_C-terminal&Bicarbonate_transporter&_C-terminal&Bicarbonate_transporter&_C-terminal&Bicarbonate_transporter&_C-terminal	0.00617818	gnomad_AF_afr_pass	0	0	90.45	1.8	1.8
SLC4A11	20:3210853:G>T	20:25303596:A>G	NM_032034.3:c.1517C>A	NP_114423.1:p.Ala506Asp	Unknown significance	null	missense_variant	506	MODERATE	26	Bicarbonate_transporter&_C-terminal&Bicarbonate_transporter&_C-terminal&Bicarbonate_transporter&_C-terminal&Bicarbonate_transporter&_C-terminal	0.000880654	gnomad_AF_nfe_pass	0	0	89.85	2	2
SLC4A11	20:3211200:G>A	20:25303596:A>G	NM_032034.3:c.1424C>T	NP_114423.1:p.Ala475Val	Unknown significance	null	missense_variant	475	MODERATE	26.1	Bicarbonate_transporter&_C-terminal&Bicarbonate_transporter&_C-terminal&Bicarbonate_transporter&_C-terminal&Bicarbonate_transporter&_C-terminal	0.00289101	gnomad_AF_amr_pass	0	0	91.71	-1.4	1.4
SLC4A11	20:3211242:G>A	20:25303596:A>G	NM_032034.3:c.1382C>T	NP_114423.1:p.Ala461Val	Unknown significance	null	missense_variant	461	MODERATE	26.7	Bicarbonate_transporter&_C-terminal&Bicarbonate_transporter&_C-terminal&Bicarbonate_transporter&_C-terminal&Bicarbonate_transporter&_C-terminal	0.00263978	gnomad_AF_nfe_pass	0	0	93.12	-1.5	1.5
SLC4A11	20:3211426:G>A	20:25303596:A>G	NM_032034.3:c.1282C>T	NP_114423.1:p.Pro428Ser	Unknown significance	null	missense_variant	428	MODERATE	27.1	Bicarbonate_transporter&_C-terminal&Bicarbonate_transporter&_C-terminal&Bicarbonate_transporter&_C-terminal	0.00648424	gnomad_AF_nfe_pass	0	0	89.58	1.8	1.8
SLC52A2	8:145583580:T>C	20:25303596:A>G	NM_001253815.2:c.428T>C	NP_001240744.1:p.Phe143Ser	Unknown significance	null	missense_variant	143	MODERATE	26.1	null	0.00326627	gnomad_AF_sas_pass	0	0	88.39	4.4	4.4
SLC52A2	8:145584080:T>C	20:25303596:A>G	NM_001253815.2:c.928T>C	NP_001240744.1:p.Tyr310His	Unknown significance	null	missense_variant	310	MODERATE	27	null	0.005449	gnomad_AF_eas_pass	0	0	97.31	2.9	2.9
SLC52A2	8:145584096:T>G	20:25303596:A>G	NM_001253815.2:c.944T>G	NP_001240744.1:p.Val315Gly	Unknown significance	null	missense_variant	315	MODERATE	26.1	null	0.000890535	gnomad_AF_nfe_pass	0	0	98.05	4	4
SLC52A2	8:145584474:G>C	20:25303596:A>G	NM_001253815.2:c.1137G>C	NP_001240744.1:p.Trp379Cys	Unknown significance	Brown-Vialetto-Van Laere syndrome 2	missense_variant	379	MODERATE	31	null	0.001778	gnomad_AF_nfe_pass	0	0	98.38	3.4	3.4
SLC52A3	20:746043:A>G	20:25303596:A>G	NM_001370086.1:c.376T>C	NP_001357015.1:p.Phe126Leu	Unknown significance	null	missense_variant	126	MODERATE	28	null	0	gnomad_AF_afr_pass,gnomad_AF_amr_pass,gnomad_AF_eas_pass,gnomad_AF_nfe_pass,gnomad_AF_sas_pass	0	0	89.68	2.1	2.1
SLC52A3	20:746061:A>C	20:25303596:A>G	NM_001370086.1:c.358T>G	NP_001357015.1:p.Cys120Gly	Unknown significance	null	missense_variant	120	MODERATE	26	null	0.000884377	gnomad_AF_nfe_pass	0	0	91.64	4.6	4.6
SLC52A3	20:746061:A>G	20:25303596:A>G	NM_001370086.1:c.358T>C	NP_001357015.1:p.Cys120Arg	Unknown significance	null	missense_variant	120	MODERATE	26.9	null	0.00326968	gnomad_AF_sas_pass	0	0	91.64	3.4	3.4
SLC52A3	20:746288:A>G	20:25303596:A>G	NM_001370086.1:c.131T>C	NP_001357015.1:p.Leu44Pro	Unknown significance	null	missense_variant	44	MODERATE	27.6	null	0	null	0	0	97.29	5.1	5.1
SLITRK6	13:86369089:A>G	20:25303596:A>G	NM_032229.3:c.1555T>C	NP_115605.2:p.Trp519Arg	Unknown significance	null	missense_variant	519	MODERATE	27.9	Cysteine-rich_flanking_region&_C-terminal&Cysteine-rich_flanking_region&_C-terminal&Cysteine-rich_flanking_region&_C-terminal	0.00648677	gnomad_AF_nfe_pass	0	0	91.35	2	2
SLITRK6	13:86369109:A>G	20:25303596:A>G	NM_032229.3:c.1535T>C	NP_115605.2:p.Ile512Thr	Unknown significance	null	missense_variant	512	MODERATE	26	null	0.0116387	gnomad_AF_amr_pass	0	0	90.68	3	3
SLITRK6	13:86369262:A>G	20:25303596:A>G	NM_032229.3:c.1382T>C	NP_115605.2:p.Leu461Pro	Unknown significance	null	missense_variant	461	MODERATE	27.5	null	0.00326883	gnomad_AF_sas_pass	0	0	96.39	4.7	4.7
SLITRK6	13:86369319:A>G	20:25303596:A>G	NM_032229.3:c.1325T>C	NP_115605.2:p.Leu442Pro	Unknown significance	null	missense_variant	442	MODERATE	26.2	null	0.00557724	gnomad_AF_eas_pass	0	0	97.09	4.9	4.9
SLITRK6	13:86369541:A>T	20:25303596:A>G	NM_032229.3:c.1103T>A	NP_115605.2:p.Leu368His	Unknown significance	null	missense_variant	368	MODERATE	27.3	null	0	null	0	0	91.57	4	4
SLITRK6	13:86370006:A>T	20:25303596:A>G	NM_032229.3:c.638T>A	NP_115605.2:p.Leu213His	Unknown significance	null	missense_variant	213	MODERATE	27.1	null	0.000892172	gnomad_AF_nfe_pass	0	0	93.3	3.7	3.7
SLITRK6	13:86370249:A>C	20:25303596:A>G	NM_032229.3:c.395T>G	NP_115605.2:p.Phe132Cys	Unknown significance	null	missense_variant	132	MODERATE	28.4	null	0.00357494	gnomad_AF_nfe_pass	0	0	91.85	2.6	2.6
SLITRK6	13:86370264:A>G	20:25303596:A>G	NM_032229.3:c.380T>C	NP_115605.2:p.Leu127Pro	Unknown significance	null	missense_variant	127	MODERATE	27.7	null	0.00558847	gnomad_AF_eas_pass	0	0	93.06	3.7	3.7
SLITRK6	13:86370273:A>G	20:25303596:A>G	NM_032229.3:c.371T>C	NP_115605.2:p.Leu124Ser	Unknown significance	null	missense_variant	124	MODERATE	26.7	null	0.00558659	gnomad_AF_eas_pass	0	0	93.76	3.2	3.2
SLITRK6	13:86370288:A>T	20:25303596:A>G	NM_032229.3:c.356T>A	NP_115605.2:p.Ile119Asn	Unknown significance	null	missense_variant	119	MODERATE	27.3	null	0.00178348	gnomad_AF_nfe_pass	0	0	93.29	4.4	4.4
SLITRK6	13:86370336:A>T	20:25303596:A>G	NM_032229.3:c.308T>A	NP_115605.2:p.Ile103Asn	Unknown significance	null	missense_variant	103	MODERATE	27.1	null	0.00267303	gnomad_AF_nfe_pass	0	0	92.12	3.1	3.1
SLITRK6	13:86370501:C>G	20:25303596:A>G	NM_032229.3:c.143G>C	NP_115605.2:p.Cys48Ser	Unknown significance	null	missense_variant	48	MODERATE	26.4	null	0	gnomad_AF_afr_pass,gnomad_AF_sas_pass,gnomad_AF_amr_pass,gnomad_AF_eas_pass,gnomad_AF_nfe_pass	0	0	84.06	3	3
SPATA5	4:123868413:T>C	20:25303596:A>G	NM_145207.3:c.1484T>C	NP_660208.2:p.Val495Ala	Unknown significance	Epilepsy, hearing loss, and mental retardation syndrome	missense_variant	495	MODERATE	26.2	ATPase&_AAA-type&_core&ATPase&_AAA-type&_conserved_site&AAA+_ATPase_domain	0	null	0	0	89.5	3	3
SPATA5	4:123868491:T>C	20:25303596:A>G	NM_145207.3:c.1562T>C	NP_660208.2:p.Ile521Thr	Unknown significance	null	missense_variant	521	MODERATE	26	ATPase&_AAA-type&_core&AAA+_ATPase_domain	0.0184615	gnomad_AF_afr_pass	0	0	87.18	2.7	2.7
SPATA5	4:123868584:T>G	20:25303596:A>G	NM_145207.3:c.1655T>G	NP_660208.2:p.Leu552Arg	Unknown significance	null	missense_variant	552	MODERATE	28.6	null	0.00615233	gnomad_AF_afr_pass	0	0	87.54	2.6	2.6
SPATA5	4:123949471:A>G	20:25303596:A>G	NM_145207.3:c.2000A>G	NP_660208.2:p.Tyr667Cys	Unknown significance	Epilepsy, hearing loss, and mental retardation syndrome	missense_variant	667	MODERATE	28.5	ATPase&_AAA-type&_core&AAA+_ATPase_domain	0	null	0	0	89.95	1.8	1.8
SPATA5	4:123949501:T>C	20:25303596:A>G	NM_145207.3:c.2030T>C	NP_660208.2:p.Ile677Thr	Unknown significance	null	missense_variant	677	MODERATE	26.5	ATPase&_AAA-type&_core&AAA+_ATPase_domain	0.000879461	gnomad_AF_nfe_pass	0	0	89.28	2.7	2.7
SPATA5	4:124011826:T>C	20:25303596:A>G	NM_145207.3:c.2306T>C	NP_660208.2:p.Leu769Ser	Unknown significance	null	missense_variant	769	MODERATE	28.6	ATPase&_AAA-type&_core&ATPase&_AAA-type&_conserved_site&AAA+_ATPase_domain	0.0641026	gnomad_AF_eas_pass	0	0	90.11	5	5
SPATA5	4:124011829:C>T	20:25303596:A>G	NM_145207.3:c.2309C>T	NP_660208.2:p.Ala770Val	Unknown significance	null	missense_variant	770	MODERATE	32	ATPase&_AAA-type&_core&ATPase&_AAA-type&_conserved_site&AAA+_ATPase_domain	0.00543833	gnomad_AF_eas_pass	0	0	90.2	-1.6	1.6
SPATA5	4:124177247:T>G	20:25303596:A>G	NM_145207.3:c.2417T>G	NP_660208.2:p.Phe806Cys	Unknown significance	null	missense_variant	806	MODERATE	27.8	null	0.00326648	gnomad_AF_sas_pass	0	0	89.96	2.3	2.3
SPNS2	17:4436669:C>T	20:25303596:A>G	NM_001124758.3:c.1220C>T	NP_001118230.1:p.Ser407Phe	Unknown significance	null	missense_variant	407	MODERATE	28.6	Major_facilitator_superfamily_domain&Major_facilitator_superfamily_domain	0.000890139	gnomad_AF_nfe_pass	0	0	97.44	-2.8	2.8
SPNS2	17:4436723:C>A	20:25303596:A>G	NM_001124758.3:c.1274C>A	NP_001118230.1:p.Ala425Asp	Unknown significance	null	missense_variant	425	MODERATE	26.9	Major_facilitator_superfamily_domain&Major_facilitator_superfamily_domain	0.00092331	gnomad_AF_nfe_pass	0	0	97.36	2.4	2.4
SPNS2	17:4439562:C>T	20:25303596:A>G	NM_001124758.3:c.1448C>T	NP_001118230.1:p.Ser483Leu	Unknown significance	null	missense_variant	483	MODERATE	31	Major_facilitator_superfamily_domain&Major_facilitator_superfamily_domain	0	null	0	0	97.85	-2.6	2.6
SPNS2	17:4439660:G>T	20:25303596:A>G	NM_001124758.3:c.1546G>T	NP_001118230.1:p.Gly516Cys	Unknown significance	null	missense_variant	516	MODERATE	27.9	Major_facilitator_superfamily_domain	0.000898247	gnomad_AF_nfe_pass	0	0	97.82	-1.9	1.9
STRC	15:43892734:G>C	20:25303596:A>G	NM_153700.2:c.4991C>G	NP_714544.1:p.Ala1664Gly	Unknown significance	null	missense_variant&splice_region_variant	1664	MODERATE	32	null	0.00289536	gnomad_AF_amr_pass	0	0	94.76	1.9	1.9
STRC	15:43892806:A>C	20:25303596:A>G	NM_153700.2:c.4919T>G	NP_714544.1:p.Leu1640Arg	Unknown significance	null	missense_variant	1640	MODERATE	26.1	null	0	null	0	0	96.99	1.9	1.9
STRC	15:43892815:G>A	20:25303596:A>G	NM_153700.2:c.4910C>T	NP_714544.1:p.Ala1637Val	Unknown significance	null	missense_variant	1637	MODERATE	25.8	null	0.0115654	gnomad_AF_amr_pass	0	0	96.24	-1.4	1.4
STRC	15:43896879:C>G	20:25303596:A>G	NM_153700.2:c.4096G>C	NP_714544.1:p.Gly1366Arg	Unknown significance	null	missense_variant	1366	MODERATE	26.3	null	0.00578269	gnomad_AF_amr_pass	0	0	92.02	-1.7	1.7
STRC	15:43897010:A>G	20:25303596:A>G	NM_153700.2:c.3965T>C	NP_714544.1:p.Leu1322Pro	Unknown significance	null	missense_variant	1322	MODERATE	26	null	0.00568764	gnomad_AF_eas_pass	0	0	86.47	3.4	3.4
STRC	15:43897484:G>A	20:25303596:A>G	NM_153700.2:c.3908C>T	NP_714544.1:p.Ala1303Val	Unknown significance	null	missense_variant	1303	MODERATE	27.7	null	0.00498197	gnomad_AF_nfe_pass	0	0	91.4	-1.7	1.7
STRC	15:43900333:A>C	20:25303596:A>G	NM_153700.2:c.3626T>G	NP_714544.1:p.Phe1209Cys	Unknown significance	null	missense_variant	1209	MODERATE	28	null	0.00669254	gnomad_AF_nfe_pass	0	0	84.44	3	3
STRC	15:43900384:G>A	20:25303596:A>G	NM_153700.2:c.3575C>T	NP_714544.1:p.Ala1192Val	Unknown significance	null	missense_variant	1192	MODERATE	29.5	null	0.00346813	gnomad_AF_sas_pass	0	0	85.6	-1.9	1.9
STRC	15:43909822:A>T	20:25303596:A>G	NM_153700.2:c.797T>A	NP_714544.1:p.Val266Asp	Unknown significance	null	missense_variant	266	MODERATE	26.5	null	0	null	0	0	74.77	4.9	4.9
SUCLA2	13:48523725:A>G	20:25303596:A>G	NM_003850.2:c.1121T>C	NP_003841.1:p.Leu374Pro	Unknown significance	null	missense_variant	374	MODERATE	26.5	ATP-citrate_lyase/succinyl-CoA_ligase&ATP-citrate_lyase/succinyl-CoA_ligase&ATP-citrate_lyase/succinyl-CoA_ligase&ATP-citrate_lyase/succinyl-CoA_ligase&ATP-citrate_lyase/succinyl-CoA_ligase	0.000880266	gnomad_AF_nfe_pass	0	0	98.46	5.4	5.4
SUCLA2	13:48563098:A>C	20:25303596:A>G	NM_003850.2:c.290T>G	NP_003841.1:p.Ile97Arg	Unknown significance	null	missense_variant	97	MODERATE	25.8	ATP-grasp_fold&_succinyl-CoA_synthetase-type&ATP-grasp_fold&ATP-grasp_fold&_succinyl-CoA_synthetase-type&ATP-grasp_fold&ATP-grasp_fold&_succinyl-CoA_synthetase-type&ATP-grasp_fold&ATP-grasp_fold&_succinyl-CoA_synthetase-type&ATP-grasp_fold&ATP-grasp_fold&_succinyl-CoA_synthetase-type&ATP-grasp_fold&ATP-grasp_fold&_succinyl-CoA_synthetase-type&ATP-grasp_fold&_succinyl-CoA_synthetase-type&ATP-grasp…	0.000882441	gnomad_AF_nfe_pass	0	0	98.11	4.1	4.1
SUCLA2	13:48571058:A>G	20:25303596:A>G	NM_003850.2:c.191T>C	NP_003841.1:p.Leu64Ser	Unknown significance	-	missense_variant	64	MODERATE	27	ATP-grasp_fold&_succinyl-CoA_synthetase-type&ATP-grasp_fold&ATP-grasp_fold&_succinyl-CoA_synthetase-type&ATP-grasp_fold&ATP-grasp_fold&_succinyl-CoA_synthetase-type&ATP-grasp_fold&ATP-grasp_fold&_succinyl-CoA_synthetase-type&ATP-grasp_fold&ATP-grasp_fold&_succinyl-CoA_synthetase-type&ATP-grasp_fold&ATP-grasp_fold&_succinyl-CoA_synthetase-type&ATP-grasp_fold&ATP-grasp_fold&_succinyl-CoA_synthetase…	0	null	0	0	97.29	4.9	4.9
TBC1D24	16:2546265:C>T	20:25303596:A>G	NM_020705.3:c.116C>T	NP_065756.1:p.Ala39Val	Unknown significance	DFNB86, DOORS syndrome, Myoclonic epilepsy, Epileptic encephalopathy, TBC1D24 spectrum disease	missense_variant	39	MODERATE	26.3	null	0.00289704	gnomad_AF_amr_pass	0	0	94.55	-2	2
TBC1D24	16:2546279:T>C	20:25303596:A>G	NM_020705.3:c.130T>C	NP_065756.1:p.Trp44Arg	Unknown significance	null	missense_variant	44	MODERATE	26.7	Rab-GTPase-TBC_domain&Rab-GTPase-TBC_domain&Rab-GTPase-TBC_domain&Rab-GTPase-TBC_domain&Rab-GTPase-TBC_domain&Rab-GTPase-TBC_domain	0	null	0	0	90.23	3.3	3.3
TBC1D24	16:2546499:T>A	20:25303596:A>G	NM_020705.3:c.350T>A	NP_065756.1:p.Ile117Asn	Unknown significance	null	missense_variant	117	MODERATE	27.6	Rab-GTPase-TBC_domain&Rab-GTPase-TBC_domain&Rab-GTPase-TBC_domain&Rab-GTPase-TBC_domain&Rab-GTPase-TBC_domain&Rab-GTPase-TBC_domain&Rab-GTPase-TBC_domain&Rab-GTPase-TBC_domain&Rab-GTPase-TBC_domain&Rab-GTPase-TBC_domain&Rab-GTPase-TBC_domain&Rab-GTPase-TBC_domain	0.000888778	gnomad_AF_nfe_pass	0	0	97.48	4.5	4.5
TBC1D24	16:2546792:T>A	20:25303596:A>G	NM_020705.3:c.643T>A	NP_065756.1:p.Trp215Arg	Unknown significance	null	missense_variant	215	MODERATE	27.5	Rab-GTPase-TBC_domain&Rab-GTPase-TBC_domain&Rab-GTPase-TBC_domain&Rab-GTPase-TBC_domain&Rab-GTPase-TBC_domain&Rab-GTPase-TBC_domain&Rab-GTPase-TBC_domain&Rab-GTPase-TBC_domain&Rab-GTPase-TBC_domain&Rab-GTPase-TBC_domain&Rab-GTPase-TBC_domain&Rab-GTPase-TBC_domain	0	null	0	0	96.92	2.3	2.3
TBC1D24	16:2546792:T>C	20:25303596:A>G	NM_020705.3:c.643T>C	NP_065756.1:p.Trp215Arg	Unknown significance	null	missense_variant	215	MODERATE	27.6	Rab-GTPase-TBC_domain&Rab-GTPase-TBC_domain&Rab-GTPase-TBC_domain&Rab-GTPase-TBC_domain&Rab-GTPase-TBC_domain&Rab-GTPase-TBC_domain&Rab-GTPase-TBC_domain&Rab-GTPase-TBC_domain&Rab-GTPase-TBC_domain&Rab-GTPase-TBC_domain&Rab-GTPase-TBC_domain&Rab-GTPase-TBC_domain	0	null	0	0	96.92	2.3	2.3
TBC1D24	16:2546792:T>G	20:25303596:A>G	NM_020705.3:c.643T>G	NP_065756.1:p.Trp215Gly	Unknown significance	Deafness, autosomal recessive 86	missense_variant	215	MODERATE	28.2	Rab-GTPase-TBC_domain&Rab-GTPase-TBC_domain&Rab-GTPase-TBC_domain&Rab-GTPase-TBC_domain&Rab-GTPase-TBC_domain&Rab-GTPase-TBC_domain&Rab-GTPase-TBC_domain&Rab-GTPase-TBC_domain&Rab-GTPase-TBC_domain&Rab-GTPase-TBC_domain&Rab-GTPase-TBC_domain&Rab-GTPase-TBC_domain	0	null	0	0	96.92	3.9	3.9
TBL1X	X:9661205:T>C	20:25303596:A>G	NM_001139466.1:c.908T>C	NP_001132938.1:p.Leu303Ser	Unknown significance	null	missense_variant	303	MODERATE	26.4	WD40-repeat-containing_domain&WD40-repeat-containing_domain&WD40-repeat-containing_domain&WD40-repeat-containing_domain&WD40-repeat-containing_domain&WD40-repeat-containing_domain	0.0170969	gnomad_AF_afr_pass	0	0	98.77	4.4	4.4
																	0
TBX1	22:19750774:C>T	20:25303596:A>G	NM_080647.1:c.421C>T	NP_542378.1:p.Pro141Ser	Unknown significance	-	missense_variant	141	MODERATE	29.2	null	0	null	0	0	97.97	2.7	2.7
TBX1	22:19750820:A>G	20:25303596:A>G	NM_080647.1:c.467A>G	NP_542378.1:p.Tyr156Cys	Unknown significance	null	missense_variant	156	MODERATE	28.9	null	0	gnomad_AF_afr_pass,gnomad_AF_sas_pass,gnomad_AF_amr_pass,gnomad_AF_eas_pass,gnomad_AF_nfe_pass	0	0	97.39	4.2	4.2
TECTA	11:120976645:T>C	20:25303596:A>G	NM_005422.2:c.170T>C	NP_005413.2:p.Phe57Ser	Unknown significance	null	missense_variant	57	MODERATE	27.5	null	0.00615157	gnomad_AF_afr_pass	0	0	94.69	5.5	5.5
TECTA	11:120980166:T>C	20:25303596:A>G	NM_005422.2:c.445T>C	NP_005413.2:p.Trp149Arg	Unknown significance	null	missense_variant	149	MODERATE	27.7	NIDO_domain&NIDO_domain&NIDO_domain&NIDO_domain&NIDO_domain&NIDO_domain	0.00326669	gnomad_AF_sas_pass	0	0	97.38	4.9	4.9
TECTA	11:120983787:A>C	20:25303596:A>G	NM_005422.2:c.493A>C	NP_005413.2:p.Thr165Pro	Unknown significance	null	missense_variant	165	MODERATE	27.7	NIDO_domain&NIDO_domain&NIDO_domain&NIDO_domain&NIDO_domain&NIDO_domain&NIDO_domain&NIDO_domain&NIDO_domain	0	null	0	0	96.1	1.8	1.8
TECTA	11:120983827:T>G	20:25303596:A>G	NM_005422.2:c.533T>G	NP_005413.2:p.Phe178Cys	Unknown significance	Deafness, autosomal recessive 21; Deafness, autosomal dominant 12	missense_variant	178	MODERATE	28.6	NIDO_domain&NIDO_domain&NIDO_domain&NIDO_domain&NIDO_domain&NIDO_domain&NIDO_domain&NIDO_domain&NIDO_domain	0	null	0	0	97.14	3.4	3.4
TECTA	11:120984263:C>T	20:25303596:A>G	NM_005422.2:c.626C>T	NP_005413.2:p.Ala209Val	Unknown significance	null	missense_variant&splice_region_variant	209	MODERATE	31	NIDO_domain&NIDO_domain&NIDO_domain&NIDO_domain&NIDO_domain&NIDO_domain&NIDO_domain&NIDO_domain&NIDO_domain	0	null	0	0	96.87	-1.9	1.9
TECTA	11:120989212:T>C	20:25303596:A>G	NM_005422.2:c.988T>C	NP_005413.2:p.Tyr330His	Unknown significance	null	missense_variant	330	MODERATE	27.4	von_Willebrand_factor&_type_D_domain&von_Willebrand_factor&_type_D_domain&VWFC_domain&von_Willebrand_factor&_type_D_domain&von_Willebrand_factor&_type_D_domain&von_Willebrand_factor&_type_D_domain&VWFC_domain&von_Willebrand_factor&_type_D_domain&von_Willebrand_factor&_type_D_domain&von_Willebrand_factor&_type_D_domain&VWFC_domain&von_Willebrand_factor&_type_D_domain	0	null	0	0	88.84	2.4	2.4
TECTA	11:120989267:T>C	20:25303596:A>G	NM_005422.2:c.1043T>C	NP_005413.2:p.Leu348Pro	Unknown significance	null	missense_variant	348	MODERATE	28.7	von_Willebrand_factor&_type_D_domain&von_Willebrand_factor&_type_D_domain&VWFC_domain&von_Willebrand_factor&_type_D_domain&von_Willebrand_factor&_type_D_domain&von_Willebrand_factor&_type_D_domain&VWFC_domain&von_Willebrand_factor&_type_D_domain&von_Willebrand_factor&_type_D_domain&von_Willebrand_factor&_type_D_domain&VWFC_domain&von_Willebrand_factor&_type_D_domain	0.00326627	gnomad_AF_sas_pass	0	0	94.38	5.1	5.1
TECTA	11:120989270:C>T	20:25303596:A>G	NM_005422.2:c.1046C>T	NP_005413.2:p.Ala349Val	Unknown significance	null	missense_variant	349	MODERATE	28.9	von_Willebrand_factor&_type_D_domain&von_Willebrand_factor&_type_D_domain&VWFC_domain&von_Willebrand_factor&_type_D_domain&von_Willebrand_factor&_type_D_domain&von_Willebrand_factor&_type_D_domain&VWFC_domain&von_Willebrand_factor&_type_D_domain&von_Willebrand_factor&_type_D_domain&von_Willebrand_factor&_type_D_domain&VWFC_domain&von_Willebrand_factor&_type_D_domain	0	null	0	0	95.18	-1.4	1.4
TECTA	11:120989378:T>G	20:25303596:A>G	NM_005422.2:c.1154T>G	NP_005413.2:p.Val385Gly	Unknown significance	null	missense_variant	385	MODERATE	26.9	von_Willebrand_factor&_type_D_domain&von_Willebrand_factor&_type_D_domain&von_Willebrand_factor&_type_D_domain&von_Willebrand_factor&_type_D_domain&von_Willebrand_factor&_type_D_domain&von_Willebrand_factor&_type_D_domain&von_Willebrand_factor&_type_D_domain&von_Willebrand_factor&_type_D_domain&von_Willebrand_factor&_type_D_domain	0	null	0	0	93.13	4.3	4.3
TECTA	11:120989393:T>C	20:25303596:A>G	NM_005422.2:c.1169T>C	NP_005413.2:p.Ile390Thr	Unknown significance	null	missense_variant	390	MODERATE	25.8	von_Willebrand_factor&_type_D_domain&von_Willebrand_factor&_type_D_domain&von_Willebrand_factor&_type_D_domain&von_Willebrand_factor&_type_D_domain&von_Willebrand_factor&_type_D_domain&von_Willebrand_factor&_type_D_domain&von_Willebrand_factor&_type_D_domain&von_Willebrand_factor&_type_D_domain&von_Willebrand_factor&_type_D_domain	0.00155248	gnomad_AF_nfe_pass	0	0	94.3	3.5	3.5
TECTA	11:120996264:T>C	20:25303596:A>G	NM_005422.2:c.1457T>C	NP_005413.2:p.Leu486Pro	Unknown significance	null	missense_variant	486	MODERATE	27.7	von_Willebrand_factor&_type_D_domain&von_Willebrand_factor&_type_D_domain&von_Willebrand_factor&_type_D_domain	0.000879879	gnomad_AF_nfe_pass	0	0	87.5	3.3	3.3
TECTA	11:120996378:G>A	20:25303596:A>G	NM_005422.2:c.1571G>A	NP_005413.2:p.Cys524Tyr	Unknown significance	null	missense_variant	524	MODERATE	27.8	Uncharacterised_domain&_cysteine-rich&von_Willebrand_factor&_type_D_domain&Uncharacterised_domain&_cysteine-rich&Uncharacterised_domain&_cysteine-rich&von_Willebrand_factor&_type_D_domain&Uncharacterised_domain&_cysteine-rich&Uncharacterised_domain&_cysteine-rich&von_Willebrand_factor&_type_D_domain&Uncharacterised_domain&_cysteine-rich	0	gnomad_AF_afr_pass,gnomad_AF_sas_pass,gnomad_AF_amr_pass,gnomad_AF_eas_pass,gnomad_AF_nfe_pass	0	0	89.75	2.7	2.7
TECTA	11:120996416:T>G	20:25303596:A>G	NM_005422.2:c.1609T>G	NP_005413.2:p.Cys537Gly	Unknown significance	null	missense_variant	537	MODERATE	26.5	Uncharacterised_domain&_cysteine-rich&von_Willebrand_factor&_type_D_domain&Uncharacterised_domain&_cysteine-rich&Uncharacterised_domain&_cysteine-rich&von_Willebrand_factor&_type_D_domain&Uncharacterised_domain&_cysteine-rich&Uncharacterised_domain&_cysteine-rich&von_Willebrand_factor&_type_D_domain&Uncharacterised_domain&_cysteine-rich	0	null	0	0	86.41	5.5	5.5
TECTA	11:120996417:G>A	20:25303596:A>G	NM_005422.2:c.1610G>A	NP_005413.2:p.Cys537Tyr	Unknown significance	null	missense_variant	537	MODERATE	27.4	Uncharacterised_domain&_cysteine-rich&von_Willebrand_factor&_type_D_domain&Uncharacterised_domain&_cysteine-rich&Uncharacterised_domain&_cysteine-rich&von_Willebrand_factor&_type_D_domain&Uncharacterised_domain&_cysteine-rich&Uncharacterised_domain&_cysteine-rich&von_Willebrand_factor&_type_D_domain&Uncharacterised_domain&_cysteine-rich	0.00400513	gnomad_AF_afr_pass	0	0	86.41	2.8	2.8
TECTA	11:120996519:A>C	20:25303596:A>G	NM_005422.2:c.1712A>C	NP_005413.2:p.Tyr571Ser	Unknown significance	null	missense_variant	571	MODERATE	25.8	Uncharacterised_domain&_cysteine-rich&Uncharacterised_domain&_cysteine-rich&Uncharacterised_domain&_cysteine-rich&Uncharacterised_domain&_cysteine-rich&Uncharacterised_domain&_cysteine-rich&Uncharacterised_domain&_cysteine-rich	0.000879941	gnomad_AF_nfe_pass	0	0	92.06	5	5
TECTA	11:120996522:C>A	20:25303596:A>G	NM_005422.2:c.1715C>A	NP_005413.2:p.Ala572Asp	Unknown significance	null	missense_variant	572	MODERATE	26	Uncharacterised_domain&_cysteine-rich&Uncharacterised_domain&_cysteine-rich&Uncharacterised_domain&_cysteine-rich&Uncharacterised_domain&_cysteine-rich&Uncharacterised_domain&_cysteine-rich&Uncharacterised_domain&_cysteine-rich	0.0114732	gnomad_AF_afr_pass	0	0	91.96	2.2	2.2
TECTA	11:121000423:C>T	20:25303596:A>G	NM_005422.2:c.2444C>T	NP_005413.2:p.Thr815Met	Unknown significance	null	missense_variant	815	MODERATE	26.6	von_Willebrand_factor&_type_D_domain&von_Willebrand_factor&_type_D_domain&von_Willebrand_factor&_type_D_domain&von_Willebrand_factor&_type_D_domain&von_Willebrand_factor&_type_D_domain&von_Willebrand_factor&_type_D_domain&von_Willebrand_factor&_type_D_domain&von_Willebrand_factor&_type_D_domain&von_Willebrand_factor&_type_D_domain	0.248338	gnomad_AF_afr_pass	0	0	92.35	-1.5	1.5
TECTA	11:121000458:T>C	20:25303596:A>G	NM_005422.2:c.2479T>C	NP_005413.2:p.Tyr827His	Unknown significance	null	missense_variant	827	MODERATE	25.9	von_Willebrand_factor&_type_D_domain&von_Willebrand_factor&_type_D_domain&von_Willebrand_factor&_type_D_domain&von_Willebrand_factor&_type_D_domain&von_Willebrand_factor&_type_D_domain&von_Willebrand_factor&_type_D_domain&von_Willebrand_factor&_type_D_domain&von_Willebrand_factor&_type_D_domain&von_Willebrand_factor&_type_D_domain	0.00615157	gnomad_AF_afr_pass	0	0	93.3	2.8	2.8
TECTA	11:121000528:G>A	20:25303596:A>G	NM_005422.2:c.2549G>A	NP_005413.2:p.Gly850Asp	Unknown significance	null	missense_variant	850	MODERATE	26.7	von_Willebrand_factor&_type_D_domain&von_Willebrand_factor&_type_D_domain&von_Willebrand_factor&_type_D_domain&von_Willebrand_factor&_type_D_domain&von_Willebrand_factor&_type_D_domain&von_Willebrand_factor&_type_D_domain&von_Willebrand_factor&_type_D_domain&von_Willebrand_factor&_type_D_domain&von_Willebrand_factor&_type_D_domain	0.0289084	gnomad_AF_amr_pass	0	0	88.75	2	2
TECTA	11:121000746:T>C	20:25303596:A>G	NM_005422.2:c.2767T>C	NP_005413.2:p.Phe923Leu	Unknown significance	null	missense_variant	923	MODERATE	29.1	Uncharacterised_domain&_cysteine-rich&von_Willebrand_factor&_type_D_domain&Uncharacterised_domain&_cysteine-rich&Uncharacterised_domain&_cysteine-rich&von_Willebrand_factor&_type_D_domain&Uncharacterised_domain&_cysteine-rich&Uncharacterised_domain&_cysteine-rich&von_Willebrand_factor&_type_D_domain&Uncharacterised_domain&_cysteine-rich	0.00543892	gnomad_AF_eas_pass	0	0	86.98	2.1	2.1
TECTA	11:121008510:T>C	20:25303596:A>G	NM_005422.2:c.3322T>C	NP_005413.2:p.Tyr1108His	Unknown significance	null	missense_variant	1108	MODERATE	27.5	von_Willebrand_factor&_type_D_domain&von_Willebrand_factor&_type_D_domain&von_Willebrand_factor&_type_D_domain&von_Willebrand_factor&_type_D_domain&von_Willebrand_factor&_type_D_domain&von_Willebrand_factor&_type_D_domain&von_Willebrand_factor&_type_D_domain&von_Willebrand_factor&_type_D_domain&von_Willebrand_factor&_type_D_domain	0.000882566	gnomad_AF_nfe_pass	0	0	95.18	2.5	2.5
TECTA	11:121008553:G>T	20:25303596:A>G	NM_005422.2:c.3365G>T	NP_005413.2:p.Cys1122Phe	Unknown significance	null	missense_variant	1122	MODERATE	28.5	von_Willebrand_factor&_type_D_domain&von_Willebrand_factor&_type_D_domain&von_Willebrand_factor&_type_D_domain&von_Willebrand_factor&_type_D_domain&von_Willebrand_factor&_type_D_domain&von_Willebrand_factor&_type_D_domain&von_Willebrand_factor&_type_D_domain&von_Willebrand_factor&_type_D_domain&von_Willebrand_factor&_type_D_domain	0.000886085	gnomad_AF_nfe_pass	0	0	89.72	2.4	2.4
TECTA	11:121008565:T>G	20:25303596:A>G	NM_005422.2:c.3377T>G	NP_005413.2:p.Leu1126Arg	Unknown significance	null	missense_variant	1126	MODERATE	27.6	von_Willebrand_factor&_type_D_domain&von_Willebrand_factor&_type_D_domain&von_Willebrand_factor&_type_D_domain&von_Willebrand_factor&_type_D_domain&von_Willebrand_factor&_type_D_domain&von_Willebrand_factor&_type_D_domain&von_Willebrand_factor&_type_D_domain&von_Willebrand_factor&_type_D_domain&von_Willebrand_factor&_type_D_domain	0	null	0	0	95.03	4	4
TECTA	11:121008622:C>A	20:25303596:A>G	NM_005422.2:c.3434C>A	NP_005413.2:p.Ala1145Asp	Unknown significance	null	missense_variant	1145	MODERATE	26.5	von_Willebrand_factor&_type_D_domain&von_Willebrand_factor&_type_D_domain&von_Willebrand_factor&_type_D_domain&von_Willebrand_factor&_type_D_domain&von_Willebrand_factor&_type_D_domain&von_Willebrand_factor&_type_D_domain&von_Willebrand_factor&_type_D_domain&von_Willebrand_factor&_type_D_domain&von_Willebrand_factor&_type_D_domain	0.0015636	gnomad_AF_nfe_pass	0	0	94.79	1.9	1.9
TECTA	11:121008697:T>A	20:25303596:A>G	NM_005422.2:c.3509T>A	NP_005413.2:p.Ile1170Asn	Unknown significance	null	missense_variant	1170	MODERATE	27.2	von_Willebrand_factor&_type_D_domain&von_Willebrand_factor&_type_D_domain&von_Willebrand_factor&_type_D_domain&von_Willebrand_factor&_type_D_domain&von_Willebrand_factor&_type_D_domain&von_Willebrand_factor&_type_D_domain&von_Willebrand_factor&_type_D_domain&von_Willebrand_factor&_type_D_domain&von_Willebrand_factor&_type_D_domain	0.0057867	gnomad_AF_amr_pass	0	0	95.46	4.7	4.7
TECTA	11:121016370:T>A	20:25303596:A>G	NM_005422.2:c.3650T>A	NP_005413.2:p.Val1217Asp	Unknown significance	null	missense_variant	1217	MODERATE	28.2	von_Willebrand_factor&_type_D_domain&von_Willebrand_factor&_type_D_domain&von_Willebrand_factor&_type_D_domain&von_Willebrand_factor&_type_D_domain&von_Willebrand_factor&_type_D_domain&von_Willebrand_factor&_type_D_domain&von_Willebrand_factor&_type_D_domain&von_Willebrand_factor&_type_D_domain&von_Willebrand_factor&_type_D_domain	0.000878982	gnomad_AF_nfe_pass	0	0	95.99	5.8	5.8
TECTA	11:121016375:T>C	20:25303596:A>G	NM_005422.2:c.3655T>C	NP_005413.2:p.Tyr1219His	Unknown significance	null	missense_variant	1219	MODERATE	27.3	von_Willebrand_factor&_type_D_domain&von_Willebrand_factor&_type_D_domain&von_Willebrand_factor&_type_D_domain&von_Willebrand_factor&_type_D_domain&von_Willebrand_factor&_type_D_domain&von_Willebrand_factor&_type_D_domain&von_Willebrand_factor&_type_D_domain&von_Willebrand_factor&_type_D_domain&von_Willebrand_factor&_type_D_domain	0.0114784	gnomad_AF_afr_pass	0	0	95.14	2.8	2.8
TECTA	11:121016394:T>A	20:25303596:A>G	NM_005422.2:c.3674T>A	NP_005413.2:p.Leu1225Gln	Unknown significance	null	missense_variant	1225	MODERATE	27.2	von_Willebrand_factor&_type_D_domain&von_Willebrand_factor&_type_D_domain&von_Willebrand_factor&_type_D_domain&von_Willebrand_factor&_type_D_domain&von_Willebrand_factor&_type_D_domain&von_Willebrand_factor&_type_D_domain&von_Willebrand_factor&_type_D_domain&von_Willebrand_factor&_type_D_domain&von_Willebrand_factor&_type_D_domain	0	null	0	0	95.91	3.4	3.4
TECTA	11:121016436:G>A	20:25303596:A>G	NM_005422.2:c.3716G>A	NP_005413.2:p.Gly1239Asp	Unknown significance	null	missense_variant	1239	MODERATE	28.4	von_Willebrand_factor&_type_D_domain&von_Willebrand_factor&_type_D_domain&von_Willebrand_factor&_type_D_domain&von_Willebrand_factor&_type_D_domain&von_Willebrand_factor&_type_D_domain&von_Willebrand_factor&_type_D_domain&von_Willebrand_factor&_type_D_domain&von_Willebrand_factor&_type_D_domain&von_Willebrand_factor&_type_D_domain	0.00615157	gnomad_AF_afr_pass	0	0	92.23	2	2
TECTA	11:121016442:G>A	20:25303596:A>G	NM_005422.2:c.3722G>A	NP_005413.2:p.Cys1241Tyr	Unknown significance	null	missense_variant	1241	MODERATE	29.1	von_Willebrand_factor&_type_D_domain&von_Willebrand_factor&_type_D_domain&von_Willebrand_factor&_type_D_domain&von_Willebrand_factor&_type_D_domain&von_Willebrand_factor&_type_D_domain&von_Willebrand_factor&_type_D_domain&von_Willebrand_factor&_type_D_domain&von_Willebrand_factor&_type_D_domain&von_Willebrand_factor&_type_D_domain	0.000878982	gnomad_AF_nfe_pass	0	0	94.74	2.4	2.4
TECTA	11:121023758:G>A	20:25303596:A>G	NM_005422.2:c.4274G>A	NP_005413.2:p.Cys1425Tyr	Unknown significance	null	missense_variant	1425	MODERATE	29.2	Trypsin_Inhibitor-like&_cysteine_rich_domain&Trypsin_Inhibitor-like&_cysteine_rich_domain&Trypsin_Inhibitor-like&_cysteine_rich_domain	0.000883205	gnomad_AF_nfe_pass	0	0	78.42	3.6	3.6
TECTA	11:121023764:G>A	20:25303596:A>G	NM_005422.2:c.4280G>A	NP_005413.2:p.Cys1427Tyr	Unknown significance	null	missense_variant	1427	MODERATE	28.4	TILa_domain&VWFC_domain&TILa_domain&VWFC_domain&TILa_domain&VWFC_domain	0.000883486	gnomad_AF_nfe_pass	0	0	75.24	3.7	3.7
TECTA	11:121028728:T>G	20:25303596:A>G	NM_005422.2:c.4484T>G	NP_005413.2:p.Phe1495Cys	Unknown significance	null	missense_variant	1495	MODERATE	28	von_Willebrand_factor&_type_D_domain&von_Willebrand_factor&_type_D_domain&von_Willebrand_factor&_type_D_domain&von_Willebrand_factor&_type_D_domain&von_Willebrand_factor&_type_D_domain&von_Willebrand_factor&_type_D_domain&von_Willebrand_factor&_type_D_domain&von_Willebrand_factor&_type_D_domain&von_Willebrand_factor&_type_D_domain	0.000883861	gnomad_AF_nfe_pass	0	0	88.78	2.7	2.7
TECTA	11:121028733:A>C	20:25303596:A>G	NM_005422.2:c.4489A>C	NP_005413.2:p.Thr1497Pro	Unknown significance	null	missense_variant	1497	MODERATE	27	von_Willebrand_factor&_type_D_domain&von_Willebrand_factor&_type_D_domain&von_Willebrand_factor&_type_D_domain&von_Willebrand_factor&_type_D_domain&von_Willebrand_factor&_type_D_domain&von_Willebrand_factor&_type_D_domain&von_Willebrand_factor&_type_D_domain&von_Willebrand_factor&_type_D_domain&von_Willebrand_factor&_type_D_domain	0	null	0	0	91.65	2.1	2.1
TECTA	11:121028905:T>A	20:25303596:A>G	NM_005422.2:c.4661T>A	NP_005413.2:p.Ile1554Asn	Unknown significance	null	missense_variant	1554	MODERATE	27.4	von_Willebrand_factor&_type_D_domain&von_Willebrand_factor&_type_D_domain&von_Willebrand_factor&_type_D_domain&von_Willebrand_factor&_type_D_domain&von_Willebrand_factor&_type_D_domain&von_Willebrand_factor&_type_D_domain&von_Willebrand_factor&_type_D_domain&von_Willebrand_factor&_type_D_domain&von_Willebrand_factor&_type_D_domain	0.000879075	gnomad_AF_nfe_pass	0	0	89.94	5.1	5.1
TECTA	11:121030995:T>C	20:25303596:A>G	NM_005422.2:c.4841T>C	NP_005413.2:p.Leu1614Pro	Unknown significance	null	missense_variant	1614	MODERATE	28.5	von_Willebrand_factor&_type_D_domain&von_Willebrand_factor&_type_D_domain&von_Willebrand_factor&_type_D_domain&von_Willebrand_factor&_type_D_domain&von_Willebrand_factor&_type_D_domain&von_Willebrand_factor&_type_D_domain&von_Willebrand_factor&_type_D_domain&von_Willebrand_factor&_type_D_domain&von_Willebrand_factor&_type_D_domain	0.000878982	gnomad_AF_nfe_pass	0	0	85.9	2.6	2.6
TECTA	11:121032918:G>C	20:25303596:A>G	NM_005422.2:c.5111G>C	NP_005413.2:p.Cys1704Ser	Unknown significance	null	missense_variant	1704	MODERATE	26.6	Uncharacterised_domain&_cysteine-rich&Uncharacterised_domain&_cysteine-rich&Uncharacterised_domain&_cysteine-rich&von_Willebrand_factor&_type_D_domain&Uncharacterised_domain&_cysteine-rich&Uncharacterised_domain&_cysteine-rich&Uncharacterised_domain&_cysteine-rich	0.00564334	gnomad_AF_amr_pass	0	0	85.08	4.6	4.6
TECTA	11:121032921:A>G	20:25303596:A>G	NM_005422.2:c.5114A>G	NP_005413.2:p.Tyr1705Cys	Unknown significance	Deafness, autosomal dominant 12; Deafness, autosomal recessive 21	missense_variant	1705	MODERATE	26.9	Uncharacterised_domain&_cysteine-rich&Uncharacterised_domain&_cysteine-rich&Uncharacterised_domain&_cysteine-rich&von_Willebrand_factor&_type_D_domain&Uncharacterised_domain&_cysteine-rich&Uncharacterised_domain&_cysteine-rich&Uncharacterised_domain&_cysteine-rich	0	gnomad_AF_afr_pass,gnomad_AF_sas_pass,gnomad_AF_amr_pass,gnomad_AF_eas_pass,gnomad_AF_nfe_pass	0	0	87.38	2.1	2.1
TECTA	11:121032947:T>A	20:25303596:A>G	NM_005422.2:c.5140T>A	NP_005413.2:p.Tyr1714Asn	Unknown significance	null	missense_variant	1714	MODERATE	27.3	Uncharacterised_domain&_cysteine-rich&Uncharacterised_domain&_cysteine-rich&Uncharacterised_domain&_cysteine-rich&Uncharacterised_domain&_cysteine-rich&Uncharacterised_domain&_cysteine-rich&Uncharacterised_domain&_cysteine-rich	0.00543656	gnomad_AF_eas_pass	0	0	90.58	3.7	3.7
TECTA	11:121032948:A>G	20:25303596:A>G	NM_005422.2:c.5141A>G	NP_005413.2:p.Tyr1714Cys	Unknown significance	null	missense_variant	1714	MODERATE	27.5	Uncharacterised_domain&_cysteine-rich&Uncharacterised_domain&_cysteine-rich&Uncharacterised_domain&_cysteine-rich&Uncharacterised_domain&_cysteine-rich&Uncharacterised_domain&_cysteine-rich&Uncharacterised_domain&_cysteine-rich	0.000879198	gnomad_AF_nfe_pass	0	0	90.58	2.4	2.4
TECTA	11:121033016:T>C	20:25303596:A>G	NM_005422.2:c.5209T>C	NP_005413.2:p.Tyr1737His	Unknown significance	null	missense_variant	1737	MODERATE	28.4	Uncharacterised_domain&_cysteine-rich&Uncharacterised_domain&_cysteine-rich&Uncharacterised_domain&_cysteine-rich&Uncharacterised_domain&_cysteine-rich&Uncharacterised_domain&_cysteine-rich&Uncharacterised_domain&_cysteine-rich	0.0097988	gnomad_AF_sas_pass	0	0	91.09	3	3
TECTA	11:121033019:G>T	20:25303596:A>G	NM_005422.2:c.5212G>T	NP_005413.2:p.Gly1738Trp	Unknown significance	null	missense_variant	1738	MODERATE	32	Uncharacterised_domain&_cysteine-rich&Uncharacterised_domain&_cysteine-rich&Uncharacterised_domain&_cysteine-rich&Uncharacterised_domain&_cysteine-rich&Uncharacterised_domain&_cysteine-rich&Uncharacterised_domain&_cysteine-rich	0.00312911	gnomad_AF_nfe_pass	0	0	88.91	-2.2	2.2
TECTA	11:121037452:T>G	20:25303596:A>G	NM_005422.2:c.5549T>G	NP_005413.2:p.Ile1850Ser	Unknown significance	null	missense_variant	1850	MODERATE	29.9	Zona_pellucida_domain&Zona_pellucida_domain&Zona_pellucida_domain&Zona_pellucida_domain&Zona_pellucida_domain&Zona_pellucida_domain&Zona_pellucida_domain&Zona_pellucida_domain&Zona_pellucida_domain	0	null	0	0	76.63	3.5	3.5
TJP2	9:71833187:T>G	20:25303596:A>G	NM_004817.4:c.254T>G	NP_004808.2:p.Val85Gly	Unknown significance	null	missense_variant	85	MODERATE	30	PDZ_domain&PDZ_domain&PDZ_domain&PDZ_domain&PDZ_domain&PDZ_domain&PDZ_domain&PDZ_domain&PDZ_domain&PDZ_domain&PDZ_domain&PDZ_domain&PDZ_domain&PDZ_domain&PDZ_domain&PDZ_domain&PDZ_domain&PDZ_domain	0	null	0	0	91.23	4.9	4.9
TJP2	9:71841017:T>A	20:25303596:A>G	NM_004817.4:c.1136T>A	NP_004808.2:p.Leu379Gln	Unknown significance	null	missense_variant	379	MODERATE	28.4	PDZ_domain&PDZ_domain&PDZ_domain&PDZ_domain&PDZ_domain&PDZ_domain&PDZ_domain&PDZ_domain&PDZ_domain	0.000879446	gnomad_AF_nfe_pass	0	0	94.58	4.5	4.5
TJP2	9:71841023:T>A	20:25303596:A>G	NM_004817.4:c.1142T>A	NP_004808.2:p.Val381Glu	Unknown significance	null	missense_variant	381	MODERATE	29	PDZ_domain&PDZ_domain&PDZ_domain&PDZ_domain&PDZ_domain&PDZ_domain&PDZ_domain&PDZ_domain&PDZ_domain	0	null	0	0	92.55	4.2	4.2
TJP2	9:71849356:T>C	20:25303596:A>G	NM_004817.4:c.1673T>C	NP_004808.2:p.Val558Ala	Unknown significance	null	missense_variant&splice_region_variant	558	MODERATE	29.2	PDZ_domain&PDZ_domain&PDZ_domain&PDZ_domain&PDZ_domain&PDZ_domain&PDZ_domain&PDZ_domain&PDZ_domain	0.0424294	gnomad_AF_amr_pass	0	0	94.2	3	3
TJP2	9:71849356:T>G	20:25303596:A>G	NM_004817.4:c.1673T>G	NP_004808.2:p.Val558Gly	Unknown significance	null	missense_variant&splice_region_variant	558	MODERATE	32	PDZ_domain&PDZ_domain&PDZ_domain&PDZ_domain&PDZ_domain&PDZ_domain&PDZ_domain&PDZ_domain&PDZ_domain	0	null	0	0	94.2	4.9	4.9
TJP2	9:71849434:T>G	20:25303596:A>G	NM_004817.4:c.1751T>G	NP_004808.2:p.Val584Gly	Unknown significance	null	missense_variant	584	MODERATE	31	PDZ_domain&PDZ_domain&PDZ_domain&PDZ_domain&PDZ_domain&PDZ_domain	0	null	0	0	93.71	4.7	4.7
TJP2	9:71851112:T>G	20:25303596:A>G	NM_004817.4:c.1949T>G	NP_004808.2:p.Ile650Ser	Unknown significance	null	missense_variant	650	MODERATE	26.2	SH3_domain&SH3_domain&ZO-2&_SH3_domain&SH3_domain&SH3_domain&ZO-2&_SH3_domain&SH3_domain&SH3_domain&ZO-2&_SH3_domain	0.00326627	gnomad_AF_sas_pass	0	0	87	2.5	2.5
TJP2	9:71852812:T>C	20:25303596:A>G	NM_004817.4:c.2198T>C	NP_004808.2:p.Val733Ala	Unknown significance	null	missense_variant	733	MODERATE	29.7	Guanylate_kinase-like_domain&Guanylate_kinase/L-type_calcium_channel_beta_subunit&Guanylate_kinase-like_domain&Guanylate_kinase/L-type_calcium_channel_beta_subunit&Guanylate_kinase-like_domain&Guanylate_kinase/L-type_calcium_channel_beta_subunit	0.000879229	gnomad_AF_nfe_pass	0	0	97.01	3.3	3.3
TJP2	9:71853686:T>C	20:25303596:A>G	NM_004817.4:c.2336T>C	NP_004808.2:p.Val779Ala	Unknown significance	null	missense_variant	779	MODERATE	29.8	Guanylate_kinase/L-type_calcium_channel_beta_subunit&Guanylate_kinase-like_domain&Guanylate_kinase/L-type_calcium_channel_beta_subunit&Guanylate_kinase/L-type_calcium_channel_beta_subunit&Guanylate_kinase-like_domain&Guanylate_kinase/L-type_calcium_channel_beta_subunit&Guanylate_kinase/L-type_calcium_channel_beta_subunit&Guanylate_kinase-like_domain&Guanylate_kinase/L-type_calcium_channel_beta_su…	0.00088157	gnomad_AF_nfe_pass	0	0	91.68	3	3
TJP2	9:71854932:T>G	20:25303596:A>G	NM_004817.4:c.2435T>G	NP_004808.2:p.Phe812Cys	Unknown significance	null	missense_variant	812	MODERATE	30	Guanylate_kinase/L-type_calcium_channel_beta_subunit&Guanylate_kinase-like_domain&Guanylate_kinase/L-type_calcium_channel_beta_subunit&Guanylate_kinase/L-type_calcium_channel_beta_subunit&Guanylate_kinase-like_domain&Guanylate_kinase/L-type_calcium_channel_beta_subunit&Guanylate_kinase/L-type_calcium_channel_beta_subunit&Guanylate_kinase-like_domain&Guanylate_kinase/L-type_calcium_channel_beta_su…	0.000879198	gnomad_AF_nfe_pass	0	0	96.48	4.2	4.2
TMC1	9:75366784:T>C	20:25303596:A>G	NM_138691.2:c.554T>C	NP_619636.2:p.Val185Ala	Unknown significance	null	missense_variant	185	MODERATE	27.5	null	0.000879802	gnomad_AF_nfe_pass	0	0	83.89	3.4	3.4
TMC1	9:75366787:C>A	20:25303596:A>G	NM_138691.2:c.557C>A	NP_619636.2:p.Ala186Asp	Unknown significance	null	missense_variant	186	MODERATE	28.5	null	0.00289201	gnomad_AF_amr_pass	0	0	86.14	1.8	1.8
TMC1	9:75366787:C>G	20:25303596:A>G	NM_138691.2:c.557C>G	NP_619636.2:p.Ala186Gly	Unknown significance	null	missense_variant	186	MODERATE	27.7	null	0	null	0	0	86.14	1.8	1.8
TMC1	9:75366835:T>C	20:25303596:A>G	NM_138691.2:c.605T>C	NP_619636.2:p.Leu202Pro	Unknown significance	null	missense_variant	202	MODERATE	28.2	null	0.00326648	gnomad_AF_sas_pass	0	0	95.42	4.1	4.1
TMC1	9:75387357:A>G	20:25303596:A>G	NM_138691.2:c.770A>G	NP_619636.2:p.Tyr257Cys	Unknown significance	null	missense_variant	257	MODERATE	28.1	null	0.0120154	gnomad_AF_afr_pass	0	0	91.75	3.7	3.7
TMC1	9:75406848:T>C	20:25303596:A>G	NM_138691.2:c.1271T>C	NP_619636.2:p.Phe424Ser	Unknown significance	null	missense_variant	424	MODERATE	29.9	null	0.000879616	gnomad_AF_nfe_pass	0	0	88.42	6	6
TMC1	9:75406849:T>G	20:25303596:A>G	NM_138691.2:c.1272T>G	NP_619636.2:p.Phe424Leu	Unknown significance	null	missense_variant	424	MODERATE	27.6	null	0.000879647	gnomad_AF_nfe_pass	0	0	88.42	1.9	1.9
TMC1	9:75431105:T>G	20:25303596:A>G	NM_138691.2:c.1742T>G	NP_619636.2:p.Ile581Ser	Unknown significance	null	missense_variant	581	MODERATE	32	TMC_domain&TMC_domain&TMC_domain&TMC_domain&TMC_domain	0.00615385	gnomad_AF_afr_pass	0	0	91.23	5.2	5.2
TMC1	9:75435841:T>G	20:25303596:A>G	NM_138691.2:c.1847T>G	NP_619636.2:p.Val616Gly	Unknown significance	null	missense_variant	616	MODERATE	32	TMC_domain&TMC_domain&TMC_domain&TMC_domain&TMC_domain	0.000879863	gnomad_AF_nfe_pass	0	0	89.38	4.6	4.6
																	0
TMEM126A	11:85365280:T>C	20:25303596:A>G	NM_032273.4:c.260T>C	NP_115649.1:p.Val87Ala	Unknown significance	null	missense_variant	87	MODERATE	26	null	0.000879229	gnomad_AF_nfe_pass	0	0	96.73	3.3	3.3
TMEM126A	11:85366721:G>C	20:25303596:A>G	NM_032273.4:c.364G>C	NP_115649.1:p.Ala122Pro	Unknown significance	null	missense_variant	122	MODERATE	26.7	null	0.000879802	gnomad_AF_nfe_pass	0	0	95.76	2.2	2.2
TMEM132E	17:32953508:G>A	20:25303596:A>G	NM_001304438.2:c.430G>A	NP_001291367.1:p.Val144Met	Unknown significance	null	missense_variant	144	MODERATE	27.3	Transmembrane_protein_TMEM132&_N-terminal&Transmembrane_protein_TMEM132&_N-terminal	0	null	0	0	96.24	2.4	2.4
TMEM132E	17:32953578:T>C	20:25303596:A>G	NM_001304438.2:c.500T>C	NP_001291367.1:p.Leu167Pro	Unknown significance	null	missense_variant	167	MODERATE	26.9	Transmembrane_protein_TMEM132&_N-terminal&Transmembrane_protein_TMEM132&_N-terminal	0	null	0	0	95.75	4.8	4.8
TMEM132E	17:32953959:T>C	20:25303596:A>G	NM_001304438.2:c.881T>C	NP_001291367.1:p.Leu294Pro	Unknown significance	null	missense_variant	294	MODERATE	26.6	null	0.00289889	gnomad_AF_amr_pass	0	0	88.9	4.4	4.4
TMEM132E	17:32959744:G>A	20:25303596:A>G	NM_001304438.2:c.1504G>A	NP_001291367.1:p.Val502Met	Unknown significance	null	missense_variant	502	MODERATE	26.9	Transmembrane_protein_family_132&_middle_domain&Transmembrane_protein_family_132&_middle_domain	0.0163097	gnomad_AF_eas_pass	0	0	96.89	2.3	2.3
TMEM132E	17:32961930:T>A	20:25303596:A>G	NM_001304438.2:c.1801T>A	NP_001291367.1:p.Phe601Ile	Unknown significance	null	missense_variant	601	MODERATE	27.5	Transmembrane_protein_family_132&_middle_domain&Transmembrane_protein_family_132&_middle_domain	0.000879229	gnomad_AF_nfe_pass	0	0	94.53	2.4	2.4
TMEM132E	17:32961994:T>G	20:25303596:A>G	NM_001304438.2:c.1865T>G	NP_001291367.1:p.Val622Gly	Unknown significance	null	missense_variant	622	MODERATE	26.7	Transmembrane_protein_family_132&_middle_domain&Transmembrane_protein_family_132&_middle_domain	0	null	0	0	94.8	4.7	4.7
TMEM132E	17:32962000:T>G	20:25303596:A>G	NM_001304438.2:c.1871T>G	NP_001291367.1:p.Val624Gly	Unknown significance	null	missense_variant	624	MODERATE	27	Transmembrane_protein_family_132&_middle_domain&Transmembrane_protein_family_132&_middle_domain	0	null	0	0	96.23	5.5	5.5
TMEM132E	17:32962047:G>T	20:25303596:A>G	NM_001304438.2:c.1918G>T	NP_001291367.1:p.Ala640Ser	Unknown significance	null	missense_variant	640	MODERATE	26.2	Transmembrane_protein_family_132&_middle_domain&Transmembrane_protein_family_132&_middle_domain	0.0123198	gnomad_AF_afr_pass	0	0	95.06	1.9	1.9
TMPRSS3	21:43795967:C>T	20:25303596:A>G	NM_024022.3:c.1205G>A	NP_076927.1:p.Gly402Glu	Unknown significance	null	missense_variant	402	MODERATE	29.4	Serine_proteases&_trypsin_domain&Serine_proteases&_trypsin_domain&Serine_proteases&_trypsin_domain&Serine_proteases&_trypsin_domain&Serine_proteases&_trypsin_domain&Serine_proteases&_trypsin_domain&Serine_proteases&_trypsin_domain&Serine_proteases&_trypsin_domain&Serine_proteases&_trypsin_domain&Serine_proteases&_trypsin_domain&Serine_proteases&_trypsin_domain&Serine_proteases&_trypsin_domain	0	null	0	0	92.05	1.9	1.9
TMPRSS3	21:43796687:C>A	20:25303596:A>G	NM_024022.3:c.1157G>T	NP_076927.1:p.Cys386Phe	Unknown significance	null	missense_variant	386	MODERATE	28.9	Serine_proteases&_trypsin_domain&Serine_proteases&_trypsin_domain&Serine_proteases&_trypsin_domain&Serine_proteases&_trypsin_domain&Serine_proteases&_trypsin_domain&Serine_proteases&_trypsin_domain&Serine_proteases&_trypsin_domain&Serine_proteases&_trypsin_domain&Serine_proteases&_trypsin_domain&Serine_proteases&_trypsin_domain&Serine_proteases&_trypsin_domain&Serine_proteases&_trypsin_domain	0	null	0	0	95.44	2	2
TMPRSS3	21:43796688:A>C	20:25303596:A>G	NM_024022.3:c.1156T>G	NP_076927.1:p.Cys386Gly	Unknown significance	null	missense_variant	386	MODERATE	27	Serine_proteases&_trypsin_domain&Serine_proteases&_trypsin_domain&Serine_proteases&_trypsin_domain&Serine_proteases&_trypsin_domain&Serine_proteases&_trypsin_domain&Serine_proteases&_trypsin_domain&Serine_proteases&_trypsin_domain&Serine_proteases&_trypsin_domain&Serine_proteases&_trypsin_domain&Serine_proteases&_trypsin_domain&Serine_proteases&_trypsin_domain&Serine_proteases&_trypsin_domain	0.00289101	gnomad_AF_amr_pass	0	0	95.44	5.4	5.4
TMPRSS3	21:43796693:A>T	20:25303596:A>G	NM_024022.3:c.1151T>A	NP_076927.1:p.Met384Lys	Unknown significance	Deafness, autosomal recessive 8	missense_variant	384	MODERATE	27.6	Serine_proteases&_trypsin_domain&Serine_proteases&_trypsin_domain&Serine_proteases&_trypsin_domain&Serine_proteases&_trypsin_domain&Serine_proteases&_trypsin_domain&Serine_proteases&_trypsin_domain&Serine_proteases&_trypsin_domain&Serine_proteases&_trypsin_domain&Serine_proteases&_trypsin_domain&Serine_proteases&_trypsin_domain&Serine_proteases&_trypsin_domain&Serine_proteases&_trypsin_domain	0.00440335	gnomad_AF_nfe_pass	0	0	96.7	2.6	2.6
TMPRSS3	21:43802206:A>C	20:25303596:A>G	NM_024022.3:c.920T>G	NP_076927.1:p.Leu307Arg	Unknown significance	null	missense_variant	307	MODERATE	26.3	Serine_proteases&_trypsin_domain&Serine_proteases&_trypsin_domain&Serine_proteases&_trypsin_domain&Serine_proteases&_trypsin_domain&Serine_proteases&_trypsin_domain&Serine_proteases&_trypsin_domain&Serine_proteases&_trypsin_domain&Serine_proteases&_trypsin_domain&Serine_proteases&_trypsin_domain&Serine_proteases&_trypsin_domain&Serine_proteases&_trypsin_domain&Serine_proteases&_trypsin_domain	0	gnomad_AF_afr_pass,gnomad_AF_amr_pass,gnomad_AF_eas_pass,gnomad_AF_nfe_pass,gnomad_AF_sas_pass	0	0	98.66	4.5	4.5
TMPRSS3	21:43802209:G>T	20:25303596:A>G	NM_024022.3:c.917C>A	NP_076927.1:p.Ala306Asp	Unknown significance	null	missense_variant	306	MODERATE	26.6	Serine_proteases&_trypsin_domain&Serine_proteases&_trypsin_domain&Serine_proteases&_trypsin_domain&Serine_proteases&_trypsin_domain&Serine_proteases&_trypsin_domain&Serine_proteases&_trypsin_domain&Serine_proteases&_trypsin_domain&Serine_proteases&_trypsin_domain&Serine_proteases&_trypsin_domain&Serine_proteases&_trypsin_domain&Serine_proteases&_trypsin_domain&Serine_proteases&_trypsin_domain	0.000897989	gnomad_AF_nfe_pass	0	0	98.57	3.7	3.7
TMPRSS3	21:43803223:A>G	20:25303596:A>G	NM_024022.3:c.701T>C	NP_076927.1:p.Leu234Pro	Unknown significance	null	missense_variant	234	MODERATE	29.2	Serine_proteases&_trypsin_domain&Serine_proteases&_trypsin_domain&Serine_proteases&_trypsin_domain&Serine_proteases&_trypsin_domain&Serine_proteases&_trypsin_domain&Serine_proteases&_trypsin_domain&Serine_proteases&_trypsin_domain&Serine_proteases&_trypsin_domain&Serine_proteases&_trypsin_domain&Serine_proteases&_trypsin_domain&Serine_proteases&_trypsin_domain&Serine_proteases&_trypsin_domain	0	gnomad_AF_afr_pass,gnomad_AF_amr_pass,gnomad_AF_eas_pass,gnomad_AF_nfe_pass,gnomad_AF_sas_pass	0	0	95.72	4.4	4.4
TMPRSS3	21:43808533:C>T	20:25303596:A>G	NM_024022.3:c.425G>A	NP_076927.1:p.Cys142Tyr	Unknown significance	null	missense_variant	142	MODERATE	27.3	SRCR-like_domain&SRCR_domain&SRCR_domain&SRCR-like_domain&SRCR-like_domain&SRCR_domain&SRCR_domain&SRCR-like_domain&SRCR-like_domain&SRCR_domain&SRCR_domain&SRCR-like_domain	0.00263908	gnomad_AF_nfe_pass	0	0	97.91	2.8	2.8
TNC	9:117783497:G>A	20:25303596:A>G	NM_002160.4:c.6545C>T	NP_002151.2:p.Ala2182Val	Unknown significance	null	missense_variant	2182	MODERATE	30	Fibrinogen&_alpha/beta/gamma_chain&_C-terminal_globular_domain&Fibrinogen&_alpha/beta/gamma_chain&_C-terminal_globular_domain&Fibrinogen&_alpha/beta/gamma_chain&_C-terminal_globular_domain&Fibrinogen&_alpha/beta/gamma_chain&_C-terminal_globular_domain&Fibrinogen&_alpha/beta/gamma_chain&_C-terminal_globular_domain&Fibrinogen&_alpha/beta/gamma_chain&_C-terminal_globular_domain&Fibrinogen&_alpha/bet…	0.00289101	gnomad_AF_amr_pass	0	0	93.94	-1.7	1.7
TNC	9:117786316:A>C	20:25303596:A>G	NM_002160.4:c.6431T>G	NP_002151.2:p.Phe2144Cys	Unknown significance	null	missense_variant	2144	MODERATE	29.8	Fibrinogen&_alpha/beta/gamma_chain&_C-terminal_globular_domain&Fibrinogen&_alpha/beta/gamma_chain&_C-terminal_globular_domain&Fibrinogen&_alpha/beta/gamma_chain&_C-terminal_globular_domain&Fibrinogen&_alpha/beta/gamma_chain&_C-terminal_globular_domain&Fibrinogen&_alpha/beta/gamma_chain&_C-terminal_globular_domain&Fibrinogen&_alpha/beta/gamma_chain&_C-terminal_globular_domain&Fibrinogen&_alpha/bet…	0.00544129	gnomad_AF_eas_pass	0	0	94.08	2.8	2.8
TNC	9:117798439:A>G	20:25303596:A>G	NM_002160.4:c.5594T>C	NP_002151.2:p.Leu1865Pro	Unknown significance	null	missense_variant	1865	MODERATE	31	Fibronectin_type_III&Fibronectin_type_III&Fibronectin_type_III&Fibronectin_type_III&Fibronectin_type_III&Fibronectin_type_III&Fibronectin_type_III&Fibronectin_type_III&Fibronectin_type_III&Fibronectin_type_III&Fibronectin_type_III&Fibronectin_type_III&Fibronectin_type_III&Fibronectin_type_III&Fibronectin_type_III&Fibronectin_type_III&Fibronectin_type_III&Fibronectin_type_III&Fibronectin_type_III&…	0	gnomad_AF_afr_pass,gnomad_AF_sas_pass,gnomad_AF_amr_pass,gnomad_AF_eas_pass,gnomad_AF_nfe_pass	0	0	88.22	3.7	3.7
TNC	9:117808751:A>G	20:25303596:A>G	NM_002160.4:c.5063T>C	NP_002151.2:p.Ile1688Thr	Unknown significance	null	missense_variant	1688	MODERATE	27.2	Fibronectin_type_III&Fibronectin_type_III&Fibronectin_type_III&Fibronectin_type_III&Fibronectin_type_III&Fibronectin_type_III&Fibronectin_type_III&Fibronectin_type_III&Fibronectin_type_III&Fibronectin_type_III&Fibronectin_type_III&Fibronectin_type_III&Fibronectin_type_III&Fibronectin_type_III&Fibronectin_type_III&Fibronectin_type_III	0.000879446	gnomad_AF_nfe_pass	0	0	87	2.9	2.9
TNC	9:117810595:A>T	20:25303596:A>G	NM_002160.4:c.4796T>A	NP_002151.2:p.Val1599Asp	Unknown significance	null	missense_variant	1599	MODERATE	27.5	Fibronectin_type_III&Fibronectin_type_III&Fibronectin_type_III&Fibronectin_type_III	0.000880468	gnomad_AF_nfe_pass	0	0	83.41	4.8	4.8
TNC	9:117810709:A>G	20:25303596:A>G	NM_002160.4:c.4682T>C	NP_002151.2:p.Val1561Ala	Unknown significance	null	missense_variant	1561	MODERATE	26.6	Fibronectin_type_III&Fibronectin_type_III&Fibronectin_type_III&Fibronectin_type_III	0.00615309	gnomad_AF_afr_pass	0	0	83.34	2.3	2.3
TNC	9:117810761:C>T	20:25303596:A>G	NM_002160.4:c.4630G>A	NP_002151.2:p.Gly1544Arg	Unknown significance	null	missense_variant	1544	MODERATE	33	Fibronectin_type_III&Fibronectin_type_III&Fibronectin_type_III&Fibronectin_type_III	0.000881601	gnomad_AF_nfe_pass	0	0	73.6	-1.5	1.5
TNC	9:117822179:A>C	20:25303596:A>G	NM_002160.4:c.4136T>G	NP_002151.2:p.Ile1379Ser	Unknown significance	null	missense_variant	1379	MODERATE	28.1	Fibronectin_type_III&Fibronectin_type_III&Fibronectin_type_III&Fibronectin_type_III&Fibronectin_type_III&Fibronectin_type_III&Fibronectin_type_III&Fibronectin_type_III&Fibronectin_type_III&Fibronectin_type_III&Fibronectin_type_III&Fibronectin_type_III	0.00087991	gnomad_AF_nfe_pass	0	0	84.08	3.9	3.9
TNC	9:117822179:A>G	20:25303596:A>G	NM_002160.4:c.4136T>C	NP_002151.2:p.Ile1379Thr	Unknown significance	null	missense_variant	1379	MODERATE	26.1	Fibronectin_type_III&Fibronectin_type_III&Fibronectin_type_III&Fibronectin_type_III&Fibronectin_type_III&Fibronectin_type_III&Fibronectin_type_III&Fibronectin_type_III&Fibronectin_type_III&Fibronectin_type_III&Fibronectin_type_III&Fibronectin_type_III	0.00175982	gnomad_AF_nfe_pass	0	0	84.08	2.8	2.8
TNC	9:117825372:A>C	20:25303596:A>G	NM_002160.4:c.3857T>G	NP_002151.2:p.Phe1286Cys	Unknown significance	null	missense_variant	1286	MODERATE	29.4	Fibronectin_type_III&Fibronectin_type_III&Fibronectin_type_III&Fibronectin_type_III&Fibronectin_type_III&Fibronectin_type_III&Fibronectin_type_III&Fibronectin_type_III	0.000879554	gnomad_AF_nfe_pass	0	0	84.32	2.9	2.9
TNC	9:117825372:A>G	20:25303596:A>G	NM_002160.4:c.3857T>C	NP_002151.2:p.Phe1286Ser	Unknown significance	null	missense_variant	1286	MODERATE	29.2	Fibronectin_type_III&Fibronectin_type_III&Fibronectin_type_III&Fibronectin_type_III&Fibronectin_type_III&Fibronectin_type_III&Fibronectin_type_III&Fibronectin_type_III	0.256349	gnomad_AF_afr_pass	0	0	84.32	4	4
TNC	9:117827096:A>G	20:25303596:A>G	NM_002160.4:c.3317T>C	NP_002151.2:p.Ile1106Thr	Unknown significance	null	missense_variant	1106	MODERATE	26.3	Fibronectin_type_III&Fibronectin_type_III&Fibronectin_type_III&Fibronectin_type_III&Fibronectin_type_III&Fibronectin_type_III&Fibronectin_type_III&Fibronectin_type_III&Fibronectin_type_III&Fibronectin_type_III&Fibronectin_type_III&Fibronectin_type_III	0.000879198	gnomad_AF_nfe_pass	0	0	85.42	2.8	2.8
TNC	9:117827138:A>G	20:25303596:A>G	NM_002160.4:c.3275T>C	NP_002151.2:p.Leu1092Pro	Unknown significance	null	missense_variant	1092	MODERATE	29.5	Fibronectin_type_III&Fibronectin_type_III&Fibronectin_type_III&Fibronectin_type_III&Fibronectin_type_III&Fibronectin_type_III&Fibronectin_type_III&Fibronectin_type_III&Fibronectin_type_III&Fibronectin_type_III&Fibronectin_type_III&Fibronectin_type_III	0.00543774	gnomad_AF_eas_pass	0	0	81.08	4	4
TNC	9:117838367:A>G	20:25303596:A>G	NM_002160.4:c.2894T>C	NP_002151.2:p.Val965Ala	Unknown significance	null	missense_variant	965	MODERATE	27.3	Fibronectin_type_III&Fibronectin_type_III&Fibronectin_type_III&Fibronectin_type_III&Fibronectin_type_III&Fibronectin_type_III&Fibronectin_type_III&Fibronectin_type_III&Fibronectin_type_III&Fibronectin_type_III&Fibronectin_type_III&Fibronectin_type_III&Fibronectin_type_III&Fibronectin_type_III&Fibronectin_type_III&Fibronectin_type_III&Fibronectin_type_III&Fibronectin_type_III&Fibronectin_type_III&…	0.00175852	gnomad_AF_nfe_pass	0	0	87.13	3.1	3.1
TNC	9:117838755:A>G	20:25303596:A>G	NM_002160.4:c.2774T>C	NP_002151.2:p.Ile925Thr	Unknown significance	null	missense_variant	925	MODERATE	26.7	Fibronectin_type_III&Fibronectin_type_III&Fibronectin_type_III&Fibronectin_type_III&Fibronectin_type_III&Fibronectin_type_III&Fibronectin_type_III&Fibronectin_type_III&Fibronectin_type_III&Fibronectin_type_III&Fibronectin_type_III&Fibronectin_type_III&Fibronectin_type_III&Fibronectin_type_III&Fibronectin_type_III&Fibronectin_type_III&Fibronectin_type_III&Fibronectin_type_III&Fibronectin_type_III&…	0.000879229	gnomad_AF_nfe_pass	0	0	86.68	3.1	3.1
TNC	9:117838761:T>C	20:25303596:A>G	NM_002160.4:c.2768A>G	NP_002151.2:p.Tyr923Cys	Unknown significance	null	missense_variant	923	MODERATE	29.1	Fibronectin_type_III&Fibronectin_type_III&Fibronectin_type_III&Fibronectin_type_III&Fibronectin_type_III&Fibronectin_type_III&Fibronectin_type_III&Fibronectin_type_III&Fibronectin_type_III&Fibronectin_type_III&Fibronectin_type_III&Fibronectin_type_III&Fibronectin_type_III&Fibronectin_type_III&Fibronectin_type_III&Fibronectin_type_III&Fibronectin_type_III&Fibronectin_type_III&Fibronectin_type_III&…	0.000879198	gnomad_AF_nfe_pass	0	0	88.91	3.7	3.7
TNC	9:117845029:A>G	20:25303596:A>G	NM_002160.4:c.2189T>C	NP_002151.2:p.Val730Ala	Unknown significance	null	missense_variant	730	MODERATE	27.5	Fibronectin_type_III&Fibronectin_type_III&Fibronectin_type_III&Fibronectin_type_III&Fibronectin_type_III&Fibronectin_type_III&Fibronectin_type_III&Fibronectin_type_III&Fibronectin_type_III&Fibronectin_type_III&Fibronectin_type_III&Fibronectin_type_III&Fibronectin_type_III&Fibronectin_type_III&Fibronectin_type_III&Fibronectin_type_III&Fibronectin_type_III&Fibronectin_type_III&Fibronectin_type_III&…	0.00653253	gnomad_AF_sas_pass	0	0	87.29	2.5	2.5
TNC	9:117849456:C>A	20:25303596:A>G	NM_002160.4:c.554G>T	NP_002151.2:p.Cys185Phe	Unknown significance	null	missense_variant	185	MODERATE	28	null	0.00289134	gnomad_AF_amr_pass	0	0	75.85	3.6	3.6
TRRAP	7:98487989:T>C	20:25303596:A>G	NM_001244580.1:c.182T>C	NP_001231509.1:p.Phe61Ser	Unknown significance	null	missense_variant	61	MODERATE	29.7	null	0	null	0	0	80.68	5.2	5.2
TRRAP	7:98508010:C>T	20:25303596:A>G	NM_001244580.1:c.1682C>T	NP_001231509.1:p.Thr561Met	Unknown significance	null	missense_variant	561	MODERATE	28.9	null	0.000889221	gnomad_AF_nfe_pass	0	0	83.91	-1.5	1.5
TRRAP	7:98513362:T>C	20:25303596:A>G	NM_001244580.1:c.2216T>C	NP_001231509.1:p.Ile739Thr	Unknown significance	null	missense_variant	739	MODERATE	27.9	null	0.000881725	gnomad_AF_nfe_pass	0	0	85.92	3.9	3.9
TRRAP	7:98513416:T>C	20:25303596:A>G	NM_001244580.1:c.2270T>C	NP_001231509.1:p.Phe757Ser	Unknown significance	null	missense_variant	757	MODERATE	29.9	null	0.00289084	gnomad_AF_amr_pass	0	0	88.48	6.3	6.3
TRRAP	7:98524987:G>A	20:25303596:A>G	NM_001244580.1:c.3173G>A	NP_001231509.1:p.Cys1058Tyr	Unknown significance	null	missense_variant&splice_region_variant	1058	MODERATE	29.6	null	0.000882659	gnomad_AF_nfe_pass	0	0	73.94	-1.5	1.5
TRRAP	7:98529182:T>C	20:25303596:A>G	NM_001244580.1:c.3746T>C	NP_001231509.1:p.Val1249Ala	Unknown significance	null	missense_variant	1249	MODERATE	27.2	null	0.00263848	gnomad_AF_nfe_pass	0	0	89.27	2.4	2.4
TRRAP	7:98529236:T>C	20:25303596:A>G	NM_001244580.1:c.3800T>C	NP_001231509.1:p.Leu1267Ser	Unknown significance	null	missense_variant	1267	MODERATE	28.4	null	0	gnomad_AF_afr_pass,gnomad_AF_amr_pass,gnomad_AF_eas_pass,gnomad_AF_nfe_pass,gnomad_AF_sas_pass	0	0	89.39	4.8	4.8
TRRAP	7:98547083:T>A	20:25303596:A>G	NM_001244580.1:c.4811T>A	NP_001231509.1:p.Leu1604Gln	Unknown significance	null	missense_variant	1604	MODERATE	28.5	null	0	null	0	0	82.29	3.8	3.8
TRRAP	7:98547791:T>G	20:25303596:A>G	NM_001244580.1:c.5219T>G	NP_001231509.1:p.Ile1740Ser	Unknown significance	null	missense_variant	1740	MODERATE	27.9	null	0.000879028	gnomad_AF_nfe_pass	0	0	83.47	4.1	4.1
TRRAP	7:98562300:T>C	20:25303596:A>G	NM_001244580.1:c.6857T>C	NP_001231509.1:p.Ile2286Thr	Unknown significance	null	missense_variant	2286	MODERATE	26	null	0.00543774	gnomad_AF_eas_pass	0	0	85.56	2.7	2.7
TRRAP	7:98565134:T>C	20:25303596:A>G	NM_001244580.1:c.7304T>C	NP_001231509.1:p.Leu2435Pro	Unknown significance	null	missense_variant	2435	MODERATE	29.3	null	0.00326627	gnomad_AF_sas_pass	0	0	79.86	4.3	4.3
TRRAP	7:98565277:T>G	20:25303596:A>G	NM_001244580.1:c.7447T>G	NP_001231509.1:p.Trp2483Gly	Unknown significance	null	missense_variant	2483	MODERATE	31	null	0	null	0	0	90.21	6	6
TRRAP	7:98567736:T>C	20:25303596:A>G	NM_001244580.1:c.7493T>C	NP_001231509.1:p.Leu2498Pro	Unknown significance	null	missense_variant&splice_region_variant	2498	MODERATE	29.4	null	0.000884987	gnomad_AF_nfe_pass	0	0	93.15	5.2	5.2
TRRAP	7:98574569:T>C	20:25303596:A>G	NM_001244580.1:c.8234T>C	NP_001231509.1:p.Leu2745Pro	Unknown significance	null	missense_variant	2745	MODERATE	29	PIK-related_kinase&PIK-related_kinase&PIK-related_kinase	0.000879136	gnomad_AF_nfe_pass	0	0	91.34	3	3
TRRAP	7:98575847:A>G	20:25303596:A>G	NM_001244580.1:c.8378A>G	NP_001231509.1:p.Tyr2793Cys	Unknown significance	null	missense_variant	2793	MODERATE	31	PIK-related_kinase&PIK-related_kinase&PIK-related_kinase	0.000880731	gnomad_AF_nfe_pass	0	0	95.64	3.5	3.5
TRRAP	7:98586585:C>T	20:25303596:A>G	NM_001244580.1:c.9599C>T	NP_001231509.1:p.Ala3200Val	Unknown significance	null	missense_variant	3200	MODERATE	29.9	PIK-related_kinase&_FAT&PIK-related_kinase&PIK-related_kinase&_FAT&PIK-related_kinase&PIK-related_kinase&_FAT&PIK-related_kinase	0.0098561	gnomad_AF_sas_pass	0	0	92.88	-1.4	1.4
[truncated: 65 more rows]
